# Supplementary material for: Developing bottom drifters to better understand the stranding locations of cold-stunned sea turtles in Cape Cod Bay, Massachusetts
Source: PeerJ. 2023 Aug 30;11:e15866. doi: 10.7717/peerj.15866 (PMC10474834; doi:10.7717/peerj.15866)
Supplement: Supplemental Information 4 [file peerj-11-15866-s004.csv]

	Date	Time (UTC)	Time (EST)	Latitude	Longitude			ID# 1808073S4741
1	11/14/19	3:35:22 PM	10:35:22 AM	41.898	-70.1338
2	11/14/19	3:36:22 PM	10:36:22 AM	41.8982	-70.1336
3	11/14/19	3:37:26 PM	10:37:26 AM	41.8983	-70.1335
4	11/14/19	3:38:26 PM	10:38:26 AM	41.8983	-70.1334
5	11/14/19	3:39:36 PM	10:39:36 AM	41.8984	-70.1333
6	11/14/19	3:40:36 PM	10:40:36 AM	41.8984	-70.1336
7	11/14/19	3:41:44 PM	10:41:44 AM	41.8984	-70.1333
8	11/14/19	3:42:53 PM	10:42:53 AM	41.8983	-70.1328
9	11/14/19	3:43:53 PM	10:43:53 AM	41.8982	-70.1327
10	11/14/19	3:44:53 PM	10:44:53 AM	41.8982	-70.1326
11	11/14/19	3:45:53 PM	10:45:53 AM	41.8982	-70.1326
12	11/14/19	3:46:54 PM	10:46:54 AM	41.8981	-70.1325
13	11/14/19	3:47:55 PM	10:47:55 AM	41.8981	-70.1325
14	11/14/19	3:48:56 PM	10:48:56 AM	41.8981	-70.1324
15	11/14/19	3:49:56 PM	10:49:56 AM	41.8981	-70.1324
16	11/14/19	3:51:00 PM	10:51:00 AM	41.8981	-70.1323
17	11/14/19	3:52:00 PM	10:52:00 AM	41.898	-70.1323
18	11/14/19	3:53:09 PM	10:53:09 AM	41.898	-70.1322
19	11/14/19	3:54:09 PM	10:54:09 AM	41.898	-70.1322
20	11/14/19	3:55:09 PM	10:55:09 AM	41.898	-70.1321
21	11/14/19	3:56:09 PM	10:56:09 AM	41.898	-70.1321
22	11/14/19	3:57:10 PM	10:57:10 AM	41.898	-70.132
23	11/14/19	3:58:19 PM	10:58:19 AM	41.898	-70.1319
24	11/14/19	3:59:19 PM	10:59:19 AM	41.8979	-70.1319
25	11/14/19	4:00:29 PM	11:00:29 AM	41.8979	-70.1319
26	11/14/19	4:01:38 PM	11:01:38 AM	41.8979	-70.1318
27	11/14/19	4:02:48 PM	11:02:48 AM	41.8979	-70.1318
28	11/14/19	4:03:57 PM	11:03:57 AM	41.8978	-70.1318
29	11/14/19	4:04:57 PM	11:04:57 AM	41.8978	-70.1318
30	11/14/19	4:05:57 PM	11:05:57 AM	41.8978	-70.1317
31	11/14/19	4:06:58 PM	11:06:58 AM	41.8978	-70.1318
32	11/14/19	4:07:58 PM	11:07:58 AM	41.8978	-70.1317
33	11/14/19	4:08:58 PM	11:08:58 AM	41.8978	-70.1317
34	11/14/19	4:10:07 PM	11:10:07 AM	41.8978	-70.1317
35	11/14/19	4:11:07 PM	11:11:07 AM	41.8978	-70.1316
36	11/14/19	4:12:07 PM	11:12:07 AM	41.8978	-70.1316
37	11/14/19	4:13:16 PM	11:13:16 AM	41.8978	-70.1316
38	11/14/19	4:14:16 PM	11:14:16 AM	41.8978	-70.1316
39	11/14/19	4:15:16 PM	11:15:16 AM	41.8978	-70.1316
40	11/14/19	4:16:16 PM	11:16:16 AM	41.8978	-70.1316
41	11/14/19	4:17:18 PM	11:17:18 AM	41.8978	-70.1316
42	11/14/19	4:18:18 PM	11:18:18 AM	41.8978	-70.1315
43	11/14/19	4:19:18 PM	11:19:18 AM	41.8978	-70.1315
44	11/14/19	4:20:27 PM	11:20:27 AM	41.8978	-70.1315
45	11/14/19	4:21:27 PM	11:21:27 AM	41.8978	-70.1315
46	11/14/19	4:22:27 PM	11:22:27 AM	41.8978	-70.1315
47	11/14/19	4:23:36 PM	11:23:36 AM	41.8978	-70.1315
48	11/14/19	4:24:36 PM	11:24:36 AM	41.8978	-70.1315
49	11/14/19	4:25:36 PM	11:25:36 AM	41.8978	-70.1315
50	11/14/19	4:26:38 PM	11:26:38 AM	41.8978	-70.1315
51	11/14/19	4:27:47 PM	11:27:47 AM	41.8978	-70.1315
52	11/14/19	4:28:47 PM	11:28:47 AM	41.8978	-70.1315
53	11/14/19	4:29:57 PM	11:29:57 AM	41.8979	-70.1314
54	11/14/19	4:31:06 PM	11:31:06 AM	41.8979	-70.1314
55	11/14/19	4:32:06 PM	11:32:06 AM	41.8979	-70.1314
56	11/14/19	4:33:16 PM	11:33:16 AM	41.8979	-70.1314
57	11/14/19	4:34:26 PM	11:34:26 AM	41.8979	-70.1315
58	11/14/19	4:35:35 PM	11:35:35 AM	41.898	-70.1314
59	11/14/19	4:36:35 PM	11:36:35 AM	41.898	-70.1314
60	11/14/19	4:37:41 PM	11:37:41 AM	41.898	-70.1315
61	11/14/19	4:38:41 PM	11:38:41 AM	41.898	-70.1315
62	11/14/19	4:39:50 PM	11:39:50 AM	41.8981	-70.1314
63	11/14/19	4:41:00 PM	11:41:00 AM	41.8981	-70.1315
64	11/14/19	4:42:09 PM	11:42:09 AM	41.8981	-70.1315
65	11/14/19	4:43:09 PM	11:43:09 AM	41.8982	-70.1315
66	11/14/19	4:44:09 PM	11:44:09 AM	41.8982	-70.1316
67	11/14/19	4:45:09 PM	11:45:09 AM	41.8982	-70.1316
68	11/14/19	4:46:09 PM	11:46:09 AM	41.8983	-70.1316
69	11/14/19	4:47:11 PM	11:47:11 AM	41.8983	-70.1316
70	11/14/19	4:48:20 PM	11:48:20 AM	41.8984	-70.1316
71	11/14/19	4:49:20 PM	11:49:20 AM	41.8984	-70.1316
72	11/14/19	4:50:20 PM	11:50:20 AM	41.8984	-70.1317
73	11/14/19	4:51:20 PM	11:51:20 AM	41.8985	-70.1317
74	11/14/19	4:52:20 PM	11:52:20 AM	41.8985	-70.1318
75	11/14/19	4:53:30 PM	11:53:30 AM	41.8986	-70.1318
76	11/14/19	4:54:40 PM	11:54:40 AM	41.8987	-70.1318
77	11/14/19	4:55:40 PM	11:55:40 AM	41.8987	-70.1319
78	11/14/19	4:56:40 PM	11:56:40 AM	41.8987	-70.1319
79	11/14/19	4:57:41 PM	11:57:41 AM	41.8988	-70.1319
80	11/14/19	4:58:41 PM	11:58:41 AM	41.8988	-70.1319
81	11/14/19	4:59:51 PM	11:59:51 AM	41.8989	-70.132
82	11/14/19	5:00:51 PM	12:00:51 PM	41.899	-70.132
83	11/14/19	5:01:51 PM	12:01:51 PM	41.899	-70.132
84	11/14/19	5:02:51 PM	12:02:51 PM	41.8991	-70.132
85	11/14/19	5:04:01 PM	12:04:01 PM	41.8992	-70.132
86	11/14/19	5:05:11 PM	12:05:11 PM	41.8992	-70.1321
87	11/14/19	5:06:20 PM	12:06:20 PM	41.8993	-70.1321
88	11/14/19	5:07:21 PM	12:07:21 PM	41.8993	-70.1322
89	11/14/19	5:08:21 PM	12:08:21 PM	41.8994	-70.1323
90	11/14/19	5:09:21 PM	12:09:21 PM	41.8995	-70.1323
91	11/14/19	5:10:31 PM	12:10:31 PM	41.8996	-70.1324
92	11/14/19	5:11:40 PM	12:11:40 PM	41.8997	-70.1325
93	11/14/19	5:12:49 PM	12:12:49 PM	41.8997	-70.1325
94	11/14/19	5:13:49 PM	12:13:49 PM	41.8998	-70.1326
95	11/14/19	5:14:49 PM	12:14:49 PM	41.8999	-70.1327
96	11/14/19	5:15:49 PM	12:15:49 PM	41.8999	-70.1327
97	11/14/19	5:16:49 PM	12:16:49 PM	41.9	-70.1328
98	11/14/19	5:17:50 PM	12:17:50 PM	41.9001	-70.1329
99	11/14/19	5:18:50 PM	12:18:50 PM	41.9001	-70.133
100	11/14/19	5:19:50 PM	12:19:50 PM	41.9002	-70.133
101	11/14/19	5:20:50 PM	12:20:50 PM	41.9003	-70.1331
102	11/14/19	5:21:50 PM	12:21:50 PM	41.9003	-70.1331
103	11/14/19	5:22:50 PM	12:22:50 PM	41.9004	-70.1332
104	11/14/19	5:23:50 PM	12:23:50 PM	41.9005	-70.1332
105	11/14/19	5:24:50 PM	12:24:50 PM	41.9006	-70.1333
106	11/14/19	5:25:59 PM	12:25:59 PM	41.9006	-70.1334
107	11/14/19	5:26:59 PM	12:26:59 PM	41.9007	-70.1334
108	11/14/19	5:28:01 PM	12:28:01 PM	41.9008	-70.1336
109	11/14/19	5:29:10 PM	12:29:10 PM	41.9009	-70.1336
110	11/14/19	5:30:10 PM	12:30:10 PM	41.901	-70.1337
111	11/14/19	5:31:10 PM	12:31:10 PM	41.901	-70.1338
112	11/14/19	5:32:19 PM	12:32:19 PM	41.9011	-70.1338
113	11/14/19	5:33:19 PM	12:33:19 PM	41.9012	-70.1339
114	11/14/19	5:34:19 PM	12:34:19 PM	41.9013	-70.1339
115	11/14/19	5:35:28 PM	12:35:28 PM	41.9014	-70.134
116	11/14/19	5:36:28 PM	12:36:28 PM	41.9015	-70.1341
117	11/14/19	5:37:28 PM	12:37:28 PM	41.9015	-70.1341
118	11/14/19	5:38:33 PM	12:38:33 PM	41.9016	-70.1342
119	11/14/19	5:39:33 PM	12:39:33 PM	41.9017	-70.1343
120	11/14/19	5:40:33 PM	12:40:33 PM	41.9018	-70.1343
121	11/14/19	5:41:33 PM	12:41:33 PM	41.9019	-70.1344
122	11/14/19	5:42:33 PM	12:42:33 PM	41.902	-70.1344
123	11/14/19	5:43:33 PM	12:43:33 PM	41.9021	-70.1345
124	11/14/19	5:44:33 PM	12:44:33 PM	41.9021	-70.1346
125	11/14/19	5:45:42 PM	12:45:42 PM	41.9022	-70.1347
126	11/14/19	5:46:42 PM	12:46:42 PM	41.9023	-70.1348
127	11/14/19	5:47:43 PM	12:47:43 PM	41.9024	-70.1349
128	11/14/19	5:48:43 PM	12:48:43 PM	41.9025	-70.135
129	11/14/19	5:49:53 PM	12:49:53 PM	41.9026	-70.135
130	11/14/19	5:51:03 PM	12:51:03 PM	41.9028	-70.1352
131	11/14/19	5:52:03 PM	12:52:03 PM	41.9028	-70.1352
132	11/14/19	5:53:13 PM	12:53:13 PM	41.903	-70.1353
133	11/14/19	5:54:13 PM	12:54:13 PM	41.9031	-70.1354
134	11/14/19	5:55:22 PM	12:55:22 PM	41.9032	-70.1355
135	11/14/19	5:56:32 PM	12:56:32 PM	41.9033	-70.1356
136	11/14/19	5:57:32 PM	12:57:32 PM	41.9034	-70.1357
137	11/14/19	5:58:32 PM	12:58:32 PM	41.9035	-70.1358
138	11/14/19	5:59:32 PM	12:59:32 PM	41.9036	-70.1358
139	11/14/19	6:00:32 PM	1:00:32 PM	41.9038	-70.1359
140	11/14/19	6:01:32 PM	1:01:32 PM	41.9039	-70.136
141	11/14/19	6:02:41 PM	1:02:41 PM	41.904	-70.1361
142	11/14/19	6:03:41 PM	1:03:41 PM	41.904	-70.1362
143	11/14/19	6:04:50 PM	1:04:50 PM	41.9042	-70.1363
144	11/14/19	6:05:50 PM	1:05:50 PM	41.9043	-70.1364
145	11/14/19	6:07:00 PM	1:07:00 PM	41.9044	-70.1365
146	11/14/19	6:08:00 PM	1:08:00 PM	41.9045	-70.1366
147	11/14/19	6:09:03 PM	1:09:03 PM	41.9047	-70.1367
148	11/14/19	6:10:03 PM	1:10:03 PM	41.9048	-70.1368
149	11/14/19	6:11:13 PM	1:11:13 PM	41.9049	-70.1369
150	11/14/19	6:12:22 PM	1:12:22 PM	41.905	-70.137
151	11/14/19	6:13:22 PM	1:13:22 PM	41.9051	-70.1371
152	11/14/19	6:14:32 PM	1:14:32 PM	41.9052	-70.1372
153	11/14/19	6:15:42 PM	1:15:42 PM	41.9054	-70.1373
154	11/14/19	6:16:42 PM	1:16:42 PM	41.9055	-70.1373
155	11/14/19	6:17:43 PM	1:17:43 PM	41.9057	-70.1374
156	11/14/19	6:18:43 PM	1:18:43 PM	41.9058	-70.1376
157	11/14/19	6:19:53 PM	1:19:53 PM	41.9059	-70.1377
158	11/14/19	6:20:53 PM	1:20:53 PM	41.906	-70.1377
159	11/14/19	6:21:53 PM	1:21:53 PM	41.9061	-70.1378
160	11/14/19	6:23:03 PM	1:23:03 PM	41.9062	-70.1379
161	11/14/19	6:24:13 PM	1:24:13 PM	41.9064	-70.138
162	11/14/19	6:25:23 PM	1:25:23 PM	41.9066	-70.1382
163	11/14/19	6:26:23 PM	1:26:23 PM	41.9067	-70.1382
164	11/14/19	6:27:23 PM	1:27:23 PM	41.9068	-70.1383
165	11/14/19	6:28:23 PM	1:28:23 PM	41.907	-70.1384
166	11/14/19	6:29:23 PM	1:29:23 PM	41.9071	-70.1385
167	11/14/19	6:30:23 PM	1:30:23 PM	41.9072	-70.1386
168	11/14/19	6:31:23 PM	1:31:23 PM	41.9073	-70.1387
169	11/14/19	6:32:23 PM	1:32:23 PM	41.9074	-70.1388
170	11/14/19	6:33:33 PM	1:33:33 PM	41.9076	-70.1389
171	11/14/19	6:34:43 PM	1:34:43 PM	41.9078	-70.139
172	11/14/19	6:35:43 PM	1:35:43 PM	41.9078	-70.1391
173	11/14/19	6:36:43 PM	1:36:43 PM	41.908	-70.1392
174	11/14/19	6:37:43 PM	1:37:43 PM	41.9081	-70.1393
175	11/14/19	6:38:43 PM	1:38:43 PM	41.9082	-70.1394
176	11/14/19	6:39:48 PM	1:39:48 PM	41.9084	-70.1395
177	11/14/19	6:40:48 PM	1:40:48 PM	41.9085	-70.1396
178	11/14/19	6:41:48 PM	1:41:48 PM	41.9086	-70.1397
179	11/14/19	6:42:48 PM	1:42:48 PM	41.9088	-70.1398
180	11/14/19	6:43:57 PM	1:43:57 PM	41.9089	-70.1399
181	11/14/19	6:44:57 PM	1:44:57 PM	41.9091	-70.14
182	11/14/19	6:45:57 PM	1:45:57 PM	41.9092	-70.1401
183	11/14/19	6:47:06 PM	1:47:06 PM	41.9093	-70.1402
184	11/14/19	6:48:08 PM	1:48:08 PM	41.9095	-70.1404
185	11/14/19	6:49:08 PM	1:49:08 PM	41.9096	-70.1404
186	11/14/19	6:50:08 PM	1:50:08 PM	41.9097	-70.1406
187	11/14/19	6:51:17 PM	1:51:17 PM	41.9099	-70.1407
188	11/14/19	6:52:17 PM	1:52:17 PM	41.91	-70.1408
189	11/14/19	6:53:17 PM	1:53:17 PM	41.9102	-70.1409
190	11/14/19	6:54:17 PM	1:54:17 PM	41.9103	-70.1411
191	11/14/19	6:55:26 PM	1:55:26 PM	41.9105	-70.1411
192	11/14/19	6:56:26 PM	1:56:26 PM	41.9106	-70.1413
193	11/14/19	6:57:26 PM	1:57:26 PM	41.9108	-70.1414
194	11/14/19	6:58:26 PM	1:58:26 PM	41.9109	-70.1415
195	11/14/19	6:59:35 PM	1:59:35 PM	41.911	-70.1416
196	11/14/19	7:00:35 PM	2:00:35 PM	41.9112	-70.1417
197	11/14/19	7:01:35 PM	2:01:35 PM	41.9113	-70.1419
198	11/14/19	7:02:35 PM	2:02:35 PM	41.9114	-70.1419
199	11/14/19	7:03:44 PM	2:03:44 PM	41.9116	-70.1421
200	11/14/19	7:04:44 PM	2:04:44 PM	41.9117	-70.1422
201	11/14/19	7:05:44 PM	2:05:44 PM	41.9119	-70.1423
202	11/14/19	7:06:44 PM	2:06:44 PM	41.912	-70.1424
203	11/14/19	7:07:44 PM	2:07:44 PM	41.9122	-70.1425
204	11/14/19	7:08:44 PM	2:08:44 PM	41.9123	-70.1426
205	11/14/19	7:09:45 PM	2:09:45 PM	41.9125	-70.1427
206	11/14/19	7:10:45 PM	2:10:45 PM	41.9126	-70.1428
207	11/14/19	7:11:45 PM	2:11:45 PM	41.9128	-70.1429
208	11/14/19	7:12:45 PM	2:12:45 PM	41.9129	-70.143
209	11/14/19	7:13:45 PM	2:13:45 PM	41.913	-70.1431
210	11/14/19	7:14:45 PM	2:14:45 PM	41.9132	-70.1432
211	11/14/19	7:15:45 PM	2:15:45 PM	41.9133	-70.1433
212	11/14/19	7:16:45 PM	2:16:45 PM	41.9135	-70.1433
213	11/14/19	7:17:45 PM	2:17:45 PM	41.9136	-70.1435
214	11/14/19	7:18:45 PM	2:18:45 PM	41.9138	-70.1435
215	11/14/19	7:19:47 PM	2:19:47 PM	41.9139	-70.1436
216	11/14/19	7:20:56 PM	2:20:56 PM	41.9142	-70.1437
217	11/14/19	7:21:56 PM	2:21:56 PM	41.9143	-70.1438
218	11/14/19	7:23:06 PM	2:23:06 PM	41.9144	-70.1439
219	11/14/19	7:24:06 PM	2:24:06 PM	41.9146	-70.144
220	11/14/19	7:25:06 PM	2:25:06 PM	41.9148	-70.1441
221	11/14/19	7:26:06 PM	2:26:06 PM	41.915	-70.1441
222	11/14/19	7:27:16 PM	2:27:16 PM	41.9152	-70.1442
223	11/14/19	7:28:16 PM	2:28:16 PM	41.9153	-70.1443
224	11/14/19	7:29:18 PM	2:29:18 PM	41.9155	-70.1444
225	11/14/19	7:30:28 PM	2:30:28 PM	41.9157	-70.1444
226	11/14/19	7:31:28 PM	2:31:28 PM	41.9159	-70.1446
227	11/14/19	7:32:38 PM	2:32:38 PM	41.916	-70.1446
228	11/14/19	7:33:38 PM	2:33:38 PM	41.9162	-70.1446
229	11/14/19	7:34:38 PM	2:34:38 PM	41.9164	-70.1447
230	11/14/19	7:35:38 PM	2:35:38 PM	41.9165	-70.1448
231	11/14/19	7:36:38 PM	2:36:38 PM	41.9167	-70.1449
232	11/14/19	7:37:38 PM	2:37:38 PM	41.9169	-70.145
233	11/14/19	7:38:38 PM	2:38:38 PM	41.917	-70.145
234	11/14/19	7:39:38 PM	2:39:38 PM	41.9172	-70.1452
235	11/14/19	7:40:44 PM	2:40:44 PM	41.9173	-70.1453
236	11/14/19	7:41:44 PM	2:41:44 PM	41.9175	-70.1454
237	11/14/19	7:42:44 PM	2:42:44 PM	41.9177	-70.1455
238	11/14/19	7:43:44 PM	2:43:44 PM	41.9178	-70.1456
239	11/14/19	7:44:53 PM	2:44:53 PM	41.918	-70.1456
240	11/14/19	7:45:53 PM	2:45:53 PM	41.9182	-70.1457
241	11/14/19	7:46:53 PM	2:46:53 PM	41.9183	-70.1458
242	11/14/19	7:47:53 PM	2:47:53 PM	41.9185	-70.1459
243	11/14/19	7:48:53 PM	2:48:53 PM	41.9186	-70.146
244	11/14/19	7:49:56 PM	2:49:56 PM	41.9188	-70.146
245	11/14/19	7:50:56 PM	2:50:56 PM	41.919	-70.1461
246	11/14/19	7:51:56 PM	2:51:56 PM	41.9191	-70.1462
247	11/14/19	7:52:56 PM	2:52:56 PM	41.9193	-70.1463
248	11/14/19	7:53:56 PM	2:53:56 PM	41.9194	-70.1464
249	11/14/19	7:54:56 PM	2:54:56 PM	41.9196	-70.1465
250	11/14/19	7:55:56 PM	2:55:56 PM	41.9198	-70.1466
251	11/14/19	7:56:56 PM	2:56:56 PM	41.9199	-70.1466
252	11/14/19	7:57:56 PM	2:57:56 PM	41.9201	-70.1467
253	11/14/19	7:58:56 PM	2:58:56 PM	41.9203	-70.1468
254	11/14/19	7:59:58 PM	2:59:58 PM	41.9204	-70.1469
255	11/14/19	8:00:58 PM	3:00:58 PM	41.9206	-70.1469
256	11/14/19	8:02:07 PM	3:02:07 PM	41.9208	-70.1471
257	11/14/19	8:03:07 PM	3:03:07 PM	41.921	-70.1471
258	11/14/19	8:04:07 PM	3:04:07 PM	41.9211	-70.1472
259	11/14/19	8:05:07 PM	3:05:07 PM	41.9213	-70.1473
260	11/14/19	8:06:07 PM	3:06:07 PM	41.9214	-70.1473
261	11/14/19	8:07:07 PM	3:07:07 PM	41.9216	-70.1474
262	11/14/19	8:08:16 PM	3:08:16 PM	41.9218	-70.1475
263	11/14/19	8:09:16 PM	3:09:16 PM	41.922	-70.1475
264	11/14/19	8:10:25 PM	3:10:25 PM	41.9222	-70.1476
265	11/14/19	8:11:25 PM	3:11:25 PM	41.9223	-70.1477
266	11/14/19	8:12:25 PM	3:12:25 PM	41.9225	-70.1477
267	11/14/19	8:13:25 PM	3:13:25 PM	41.9227	-70.1478
268	11/14/19	8:14:25 PM	3:14:25 PM	41.9229	-70.1479
269	11/14/19	8:15:25 PM	3:15:25 PM	41.923	-70.148
270	11/14/19	8:16:25 PM	3:16:25 PM	41.9232	-70.148
271	11/14/19	8:17:25 PM	3:17:25 PM	41.9233	-70.1481
272	11/14/19	8:18:25 PM	3:18:25 PM	41.9235	-70.1481
273	11/14/19	8:19:35 PM	3:19:35 PM	41.9237	-70.1482
274	11/14/19	8:20:43 PM	3:20:43 PM	41.9239	-70.1483
275	11/14/19	8:21:43 PM	3:21:43 PM	41.924	-70.1483
276	11/14/19	8:22:43 PM	3:22:43 PM	41.9242	-70.1484
277	11/14/19	8:23:43 PM	3:23:43 PM	41.9243	-70.1484
278	11/14/19	8:24:43 PM	3:24:43 PM	41.9245	-70.1485
279	11/14/19	8:25:43 PM	3:25:43 PM	41.9246	-70.1486
280	11/14/19	8:26:43 PM	3:26:43 PM	41.9249	-70.1486
281	11/14/19	8:27:43 PM	3:27:43 PM	41.925	-70.1487
282	11/14/19	8:28:43 PM	3:28:43 PM	41.9251	-70.1487
283	11/14/19	8:29:43 PM	3:29:43 PM	41.9253	-70.1488
284	11/14/19	8:30:43 PM	3:30:43 PM	41.9255	-70.1489
285	11/14/19	8:31:49 PM	3:31:49 PM	41.9257	-70.149
286	11/14/19	8:32:49 PM	3:32:49 PM	41.9258	-70.149
287	11/14/19	8:33:49 PM	3:33:49 PM	41.926	-70.1491
288	11/14/19	8:34:49 PM	3:34:49 PM	41.9262	-70.1492
289	11/14/19	8:35:49 PM	3:35:49 PM	41.9263	-70.1492
290	11/14/19	8:36:58 PM	3:36:58 PM	41.9265	-70.1493
291	11/14/19	8:37:58 PM	3:37:58 PM	41.9267	-70.1494
292	11/14/19	8:38:58 PM	3:38:58 PM	41.9268	-70.1495
293	11/14/19	8:40:07 PM	3:40:07 PM	41.927	-70.1496
294	11/14/19	8:41:07 PM	3:41:07 PM	41.9272	-70.1496
295	11/14/19	8:42:07 PM	3:42:07 PM	41.9273	-70.1496
296	11/14/19	8:43:07 PM	3:43:07 PM	41.9275	-70.1497
297	11/14/19	8:44:07 PM	3:44:07 PM	41.9277	-70.1498
298	11/14/19	8:45:07 PM	3:45:07 PM	41.9278	-70.1499
299	11/14/19	8:46:07 PM	3:46:07 PM	41.928	-70.1499
300	11/14/19	8:47:07 PM	3:47:07 PM	41.9281	-70.1499
301	11/14/19	8:48:07 PM	3:48:07 PM	41.9283	-70.15
302	11/14/19	8:49:09 PM	3:49:09 PM	41.9285	-70.1501
303	11/14/19	8:50:09 PM	3:50:09 PM	41.9286	-70.1502
304	11/14/19	8:51:19 PM	3:51:19 PM	41.9288	-70.1503
305	11/14/19	8:52:28 PM	3:52:28 PM	41.929	-70.1504
306	11/14/19	8:53:37 PM	3:53:37 PM	41.9291	-70.1504
307	11/14/19	8:54:37 PM	3:54:37 PM	41.9293	-70.1505
308	11/14/19	8:55:46 PM	3:55:46 PM	41.9295	-70.1505
309	11/14/19	8:56:46 PM	3:56:46 PM	41.9296	-70.1506
310	11/14/19	8:57:46 PM	3:57:46 PM	41.9298	-70.1507
311	11/14/19	8:58:48 PM	3:58:48 PM	41.9299	-70.1507
312	11/14/19	8:59:48 PM	3:59:48 PM	41.9302	-70.1508
313	11/14/19	9:00:57 PM	4:00:57 PM	41.9303	-70.1509
314	11/14/19	9:01:57 PM	4:01:57 PM	41.9304	-70.1509
315	11/14/19	9:03:07 PM	4:03:07 PM	41.9306	-70.151
316	11/14/19	9:04:16 PM	4:04:16 PM	41.9308	-70.151
317	11/14/19	9:05:25 PM	4:05:25 PM	41.9309	-70.1511
318	11/14/19	9:06:25 PM	4:06:25 PM	41.9311	-70.1512
319	11/14/19	9:07:25 PM	4:07:25 PM	41.9312	-70.1512
320	11/14/19	9:08:25 PM	4:08:25 PM	41.9314	-70.1514
321	11/14/19	9:09:26 PM	4:09:26 PM	41.9315	-70.1514
322	11/14/19	9:10:26 PM	4:10:26 PM	41.9317	-70.1515
323	11/14/19	9:11:36 PM	4:11:36 PM	41.9318	-70.1514
324	11/14/19	9:12:36 PM	4:12:36 PM	41.932	-70.1516
325	11/14/19	9:13:45 PM	4:13:45 PM	41.9321	-70.1516
326	11/14/19	9:14:45 PM	4:14:45 PM	41.9323	-70.1517
327	11/14/19	9:15:45 PM	4:15:45 PM	41.9325	-70.1518
328	11/14/19	9:16:45 PM	4:16:45 PM	41.9325	-70.1518
329	11/14/19	9:17:45 PM	4:17:45 PM	41.9328	-70.1519
330	11/14/19	9:18:45 PM	4:18:45 PM	41.9329	-70.1519
331	11/14/19	9:19:47 PM	4:19:47 PM	41.933	-70.152
332	11/14/19	9:20:47 PM	4:20:47 PM	41.9331	-70.152
333	11/14/19	9:21:47 PM	4:21:47 PM	41.9333	-70.1521
334	11/14/19	9:22:47 PM	4:22:47 PM	41.9334	-70.1522
335	11/14/19	9:23:47 PM	4:23:47 PM	41.9336	-70.1523
336	11/14/19	9:24:47 PM	4:24:47 PM	41.9337	-70.1524
337	11/14/19	9:25:47 PM	4:25:47 PM	41.9339	-70.1524
338	11/14/19	9:26:56 PM	4:26:56 PM	41.934	-70.1525
339	11/14/19	9:28:06 PM	4:28:06 PM	41.9342	-70.1526
340	11/14/19	9:29:06 PM	4:29:06 PM	41.9343	-70.1527
341	11/14/19	9:30:11 PM	4:30:11 PM	41.9345	-70.1528
342	11/14/19	9:31:11 PM	4:31:11 PM	41.9347	-70.1529
343	11/14/19	9:32:11 PM	4:32:11 PM	41.9348	-70.1529
344	11/14/19	9:33:11 PM	4:33:11 PM	41.9349	-70.153
345	11/14/19	9:34:11 PM	4:34:11 PM	41.935	-70.1531
346	11/14/19	9:35:11 PM	4:35:11 PM	41.9352	-70.1532
347	11/14/19	9:36:11 PM	4:36:11 PM	41.9353	-70.1532
348	11/14/19	9:37:11 PM	4:37:11 PM	41.9355	-70.1533
349	11/14/19	9:38:11 PM	4:38:11 PM	41.9356	-70.1534
350	11/14/19	9:39:11 PM	4:39:11 PM	41.9357	-70.1535
351	11/14/19	9:40:13 PM	4:40:13 PM	41.9359	-70.1536
352	11/14/19	9:41:13 PM	4:41:13 PM	41.936	-70.1536
353	11/14/19	9:42:13 PM	4:42:13 PM	41.9361	-70.1537
354	11/14/19	9:43:13 PM	4:43:13 PM	41.9362	-70.1538
355	11/14/19	9:44:22 PM	4:44:22 PM	41.9364	-70.1539
356	11/14/19	9:45:22 PM	4:45:22 PM	41.9365	-70.154
357	11/14/19	9:46:32 PM	4:46:32 PM	41.9366	-70.1541
358	11/14/19	9:47:42 PM	4:47:42 PM	41.9367	-70.1542
359	11/14/19	9:48:51 PM	4:48:51 PM	41.9369	-70.1543
360	11/14/19	9:49:51 PM	4:49:51 PM	41.937	-70.1544
361	11/14/19	9:50:53 PM	4:50:53 PM	41.9371	-70.1545
362	11/14/19	9:52:02 PM	4:52:02 PM	41.9372	-70.1546
363	11/14/19	9:53:12 PM	4:53:12 PM	41.9373	-70.1548
364	11/14/19	9:54:22 PM	4:54:22 PM	41.9375	-70.1549
365	11/14/19	9:55:31 PM	4:55:31 PM	41.9376	-70.155
366	11/14/19	9:56:31 PM	4:56:31 PM	41.9377	-70.1551
367	11/14/19	9:57:41 PM	4:57:41 PM	41.9379	-70.1553
368	11/14/19	9:58:41 PM	4:58:41 PM	41.938	-70.1554
369	11/14/19	9:59:41 PM	4:59:41 PM	41.9381	-70.1555
370	11/14/19	10:00:41 PM	5:00:41 PM	41.9382	-70.1556
371	11/14/19	10:01:51 PM	5:01:51 PM	41.9383	-70.1557
372	11/14/19	10:03:00 PM	5:03:00 PM	41.9384	-70.1558
373	11/14/19	10:04:00 PM	5:04:00 PM	41.9385	-70.156
374	11/14/19	10:05:00 PM	5:05:00 PM	41.9386	-70.156
375	11/14/19	10:06:00 PM	5:06:00 PM	41.9387	-70.1562
376	11/14/19	10:07:09 PM	5:07:09 PM	41.9388	-70.1563
377	11/14/19	10:08:09 PM	5:08:09 PM	41.9389	-70.1564
378	11/14/19	10:09:18 PM	5:09:18 PM	41.939	-70.1566
379	11/14/19	10:10:18 PM	5:10:18 PM	41.9391	-70.1567
380	11/14/19	10:11:18 PM	5:11:18 PM	41.9392	-70.1568
381	11/14/19	10:12:18 PM	5:12:18 PM	41.9393	-70.1569
382	11/14/19	10:13:18 PM	5:13:18 PM	41.9394	-70.157
383	11/14/19	10:14:18 PM	5:14:18 PM	41.9395	-70.1571
384	11/14/19	10:15:18 PM	5:15:18 PM	41.9396	-70.1572
385	11/14/19	10:16:18 PM	5:16:18 PM	41.9397	-70.1573
386	11/14/19	10:17:18 PM	5:17:18 PM	41.9398	-70.1574
387	11/14/19	10:18:27 PM	5:18:27 PM	41.9399	-70.1575
388	11/14/19	10:19:28 PM	5:19:28 PM	41.94	-70.1576
389	11/14/19	10:20:28 PM	5:20:28 PM	41.9401	-70.1577
390	11/14/19	10:21:28 PM	5:21:28 PM	41.9402	-70.1579
391	11/14/19	10:22:28 PM	5:22:28 PM	41.9403	-70.158
392	11/14/19	10:23:28 PM	5:23:28 PM	41.9404	-70.1582
393	11/14/19	10:24:28 PM	5:24:28 PM	41.9405	-70.1583
394	11/14/19	10:25:28 PM	5:25:28 PM	41.9406	-70.1584
395	11/14/19	10:26:37 PM	5:26:37 PM	41.9407	-70.1586
396	11/14/19	10:27:37 PM	5:27:37 PM	41.9408	-70.1587
397	11/14/19	10:28:46 PM	5:28:46 PM	41.9409	-70.1589
398	11/14/19	10:29:48 PM	5:29:48 PM	41.941	-70.159
399	11/14/19	10:30:48 PM	5:30:48 PM	41.941	-70.1591
400	11/14/19	10:31:48 PM	5:31:48 PM	41.9411	-70.1593
401	11/14/19	10:32:57 PM	5:32:57 PM	41.9412	-70.1594
402	11/14/19	10:33:57 PM	5:33:57 PM	41.9413	-70.1595
403	11/14/19	10:34:57 PM	5:34:57 PM	41.9414	-70.1596
404	11/14/19	10:36:07 PM	5:36:07 PM	41.9415	-70.1598
405	11/14/19	10:37:16 PM	5:37:16 PM	41.9416	-70.16
406	11/14/19	10:38:16 PM	5:38:16 PM	41.9417	-70.16
407	11/14/19	10:39:16 PM	5:39:16 PM	41.9418	-70.1602
408	11/14/19	10:40:16 PM	5:40:16 PM	41.9418	-70.1603
409	11/14/19	10:41:22 PM	5:41:22 PM	41.942	-70.1604
410	11/14/19	10:42:22 PM	5:42:22 PM	41.942	-70.1605
411	11/14/19	10:43:22 PM	5:43:22 PM	41.9421	-70.1607
412	11/14/19	10:44:22 PM	5:44:22 PM	41.9423	-70.1608
413	11/14/19	10:45:31 PM	5:45:31 PM	41.9423	-70.1608
414	11/14/19	10:46:31 PM	5:46:31 PM	41.9424	-70.161
415	11/14/19	10:47:40 PM	5:47:40 PM	41.9426	-70.1611
416	11/14/19	10:48:40 PM	5:48:40 PM	41.9427	-70.1612
417	11/14/19	10:49:40 PM	5:49:40 PM	41.9427	-70.1613
418	11/14/19	10:50:48 PM	5:50:48 PM	41.9429	-70.1614
419	11/14/19	10:51:48 PM	5:51:48 PM	41.9429	-70.1615
420	11/14/19	10:52:57 PM	5:52:57 PM	41.9431	-70.1615
421	11/14/19	10:53:57 PM	5:53:57 PM	41.9431	-70.1616
422	11/14/19	10:54:57 PM	5:54:57 PM	41.9432	-70.1617
423	11/14/19	10:55:57 PM	5:55:57 PM	41.9433	-70.1618
424	11/14/19	10:56:57 PM	5:56:57 PM	41.9434	-70.1618
425	11/14/19	10:57:57 PM	5:57:57 PM	41.9435	-70.162
426	11/14/19	10:58:57 PM	5:58:57 PM	41.9436	-70.162
427	11/14/19	10:59:57 PM	5:59:57 PM	41.9437	-70.1621
428	11/14/19	11:00:59 PM	6:00:59 PM	41.9438	-70.1622
429	11/14/19	11:01:59 PM	6:01:59 PM	41.9439	-70.1622
430	11/14/19	11:02:59 PM	6:02:59 PM	41.9439	-70.1623
431	11/14/19	11:04:08 PM	6:04:08 PM	41.944	-70.1624
432	11/14/19	11:05:08 PM	6:05:08 PM	41.9442	-70.1625
433	11/14/19	11:06:08 PM	6:06:08 PM	41.9442	-70.1625
434	11/14/19	11:07:08 PM	6:07:08 PM	41.9443	-70.1626
435	11/14/19	11:08:08 PM	6:08:08 PM	41.9444	-70.1627
436	11/14/19	11:09:08 PM	6:09:08 PM	41.9445	-70.1627
437	11/14/19	11:10:08 PM	6:10:08 PM	41.9445	-70.1628
438	11/14/19	11:11:09 PM	6:11:09 PM	41.9446	-70.1628
439	11/14/19	11:12:09 PM	6:12:09 PM	41.9447	-70.1629
440	11/14/19	11:13:09 PM	6:13:09 PM	41.9448	-70.1629
441	11/14/19	11:14:09 PM	6:14:09 PM	41.9449	-70.163
442	11/14/19	11:15:09 PM	6:15:09 PM	41.9449	-70.163
443	11/14/19	11:16:09 PM	6:16:09 PM	41.945	-70.1631
444	11/14/19	11:17:09 PM	6:17:09 PM	41.9451	-70.1631
445	11/14/19	11:18:09 PM	6:18:09 PM	41.9452	-70.1632
446	11/14/19	11:19:19 PM	6:19:19 PM	41.9453	-70.1632
447	11/14/19	11:20:19 PM	6:20:19 PM	41.9454	-70.1633
448	11/14/19	11:21:20 PM	6:21:20 PM	41.9454	-70.1634
449	11/14/19	11:22:29 PM	6:22:29 PM	41.9455	-70.1634
450	11/14/19	11:23:29 PM	6:23:29 PM	41.9456	-70.1634
451	11/14/19	11:24:39 PM	6:24:39 PM	41.9456	-70.1635
452	11/14/19	11:25:49 PM	6:25:49 PM	41.9458	-70.1635
453	11/14/19	11:26:58 PM	6:26:58 PM	41.9458	-70.1637
454	11/14/19	11:28:07 PM	6:28:07 PM	41.9459	-70.1637
455	11/14/19	11:29:07 PM	6:29:07 PM	41.9459	-70.1638
456	11/14/19	11:30:07 PM	6:30:07 PM	41.946	-70.164
457	11/14/19	11:31:08 PM	6:31:08 PM	41.946	-70.1639
458	11/14/19	11:32:08 PM	6:32:08 PM	41.9461	-70.164
459	11/14/19	11:33:18 PM	6:33:18 PM	41.9462	-70.1641
460	11/14/19	11:34:27 PM	6:34:27 PM	41.9462	-70.1642
461	11/14/19	11:35:27 PM	6:35:27 PM	41.9463	-70.1642
462	11/14/19	11:36:27 PM	6:36:27 PM	41.9463	-70.1643
463	11/14/19	11:37:27 PM	6:37:27 PM	41.9463	-70.1644
464	11/14/19	11:38:27 PM	6:38:27 PM	41.9464	-70.1644
465	11/14/19	11:39:36 PM	6:39:36 PM	41.9464	-70.1645
466	11/14/19	11:40:36 PM	6:40:36 PM	41.9465	-70.1645
467	11/14/19	11:41:43 PM	6:41:43 PM	41.9465	-70.1646
468	11/14/19	11:42:43 PM	6:42:43 PM	41.9466	-70.1646
469	11/14/19	11:43:43 PM	6:43:43 PM	41.9466	-70.1646
470	11/14/19	11:44:53 PM	6:44:53 PM	41.9467	-70.1647
471	11/14/19	11:45:53 PM	6:45:53 PM	41.9467	-70.1648
472	11/14/19	11:47:02 PM	6:47:02 PM	41.9468	-70.1648
473	11/14/19	11:48:02 PM	6:48:02 PM	41.9468	-70.1648
474	11/14/19	11:49:02 PM	6:49:02 PM	41.9469	-70.1649
475	11/14/19	11:50:12 PM	6:50:12 PM	41.9469	-70.1649
476	11/14/19	11:51:14 PM	6:51:14 PM	41.9469	-70.1649
477	11/14/19	11:52:23 PM	6:52:23 PM	41.9469	-70.165
478	11/14/19	11:53:23 PM	6:53:23 PM	41.9469	-70.165
479	11/14/19	11:54:23 PM	6:54:23 PM	41.9469	-70.165
480	11/14/19	11:55:23 PM	6:55:23 PM	41.947	-70.1651
481	11/14/19	11:56:32 PM	6:56:32 PM	41.947	-70.1651
482	11/14/19	11:57:32 PM	6:57:32 PM	41.947	-70.1651
483	11/14/19	11:58:32 PM	6:58:32 PM	41.947	-70.1652
484	11/14/19	11:59:41 PM	6:59:41 PM	41.947	-70.1652
485	11/15/19	12:00:41 AM	7:00:41 PM	41.9471	-70.1653
486	11/15/19	12:01:42 AM	7:01:42 PM	41.9471	-70.1653
487	11/15/19	12:02:42 AM	7:02:42 PM	41.947	-70.1654
488	11/15/19	12:03:51 AM	7:03:51 PM	41.9471	-70.1654
489	11/15/19	12:04:51 AM	7:04:51 PM	41.9471	-70.1654
490	11/15/19	12:06:00 AM	7:06:00 PM	41.9472	-70.1655
491	11/15/19	12:07:00 AM	7:07:00 PM	41.9471	-70.1655
492	11/15/19	12:08:00 AM	7:08:00 PM	41.9472	-70.1656
493	11/15/19	12:09:10 AM	7:09:10 PM	41.9472	-70.1656
494	11/15/19	12:10:19 AM	7:10:19 PM	41.9473	-70.1657
495	11/15/19	12:11:21 AM	7:11:21 PM	41.9473	-70.1657
496	11/15/19	12:12:21 AM	7:12:21 PM	41.9473	-70.1657
497	11/15/19	12:13:30 AM	7:13:30 PM	41.9473	-70.1657
498	11/15/19	12:14:30 AM	7:14:30 PM	41.9474	-70.1658
499	11/15/19	12:15:40 AM	7:15:40 PM	41.9474	-70.1658
500	11/15/19	12:16:50 AM	7:16:50 PM	41.9474	-70.1658
501	11/15/19	12:17:50 AM	7:17:50 PM	41.9474	-70.1658
502	11/15/19	12:18:50 AM	7:18:50 PM	41.9474	-70.1659
503	11/15/19	12:19:59 AM	7:19:59 PM	41.9475	-70.166
504	11/15/19	12:21:01 AM	7:21:01 PM	41.9475	-70.166
505	11/15/19	12:22:10 AM	7:22:10 PM	41.9475	-70.166
506	11/15/19	12:23:10 AM	7:23:10 PM	41.9475	-70.166
507	11/15/19	12:24:19 AM	7:24:19 PM	41.9476	-70.166
508	11/15/19	12:25:19 AM	7:25:19 PM	41.9475	-70.166
509	11/15/19	12:26:28 AM	7:26:28 PM	41.9475	-70.1661
510	11/15/19	12:27:28 AM	7:27:28 PM	41.9475	-70.1661
511	11/15/19	12:30:30 AM	7:30:30 PM	41.9475	-70.1661
512	11/15/19	12:31:39 AM	7:31:39 PM	41.9476	-70.1662
513	11/15/19	12:32:39 AM	7:32:39 PM	41.9476	-70.1662
514	11/15/19	12:33:39 AM	7:33:39 PM	41.9476	-70.1662
515	11/15/19	12:34:44 AM	7:34:44 PM	41.9476	-70.1662
516	11/15/19	12:35:44 AM	7:35:44 PM	41.9476	-70.1662
517	11/15/19	12:36:44 AM	7:36:44 PM	41.9476	-70.1662
518	11/15/19	12:37:53 AM	7:37:53 PM	41.9476	-70.1662
519	11/15/19	12:38:53 AM	7:38:53 PM	41.9476	-70.1662
520	11/15/19	12:39:53 AM	7:39:53 PM	41.9476	-70.1662
521	11/15/19	12:40:53 AM	7:40:53 PM	41.9477	-70.1662
522	11/15/19	12:42:02 AM	7:42:02 PM	41.9476	-70.1662
523	11/15/19	12:43:02 AM	7:43:02 PM	41.9477	-70.1663
524	11/15/19	12:44:05 AM	7:44:05 PM	41.9477	-70.1663
525	11/15/19	12:45:05 AM	7:45:05 PM	41.9477	-70.1663
526	11/15/19	12:46:14 AM	7:46:14 PM	41.9477	-70.1663
527	11/15/19	12:47:24 AM	7:47:24 PM	41.9477	-70.1663
528	11/15/19	12:48:33 AM	7:48:33 PM	41.9478	-70.1663
529	11/15/19	12:49:33 AM	7:49:33 PM	41.9478	-70.1663
530	11/15/19	12:50:42 AM	7:50:42 PM	41.9477	-70.1662
531	11/15/19	12:51:52 AM	7:51:52 PM	41.9478	-70.1663
532	11/15/19	12:53:02 AM	7:53:02 PM	41.9478	-70.1662
533	11/15/19	12:54:08 AM	7:54:08 PM	41.9478	-70.1662
534	11/15/19	12:55:08 AM	7:55:08 PM	41.9478	-70.1662
535	11/15/19	12:56:08 AM	7:56:08 PM	41.9478	-70.1662
536	11/15/19	12:57:08 AM	7:57:08 PM	41.9479	-70.1662
537	11/15/19	12:58:08 AM	7:58:08 PM	41.9479	-70.1662
538	11/15/19	12:59:08 AM	7:59:08 PM	41.9479	-70.1662
539	11/15/19	1:00:18 AM	8:00:18 PM	41.9479	-70.1662
540	11/15/19	1:01:18 AM	8:01:18 PM	41.9479	-70.1662
541	11/15/19	1:02:27 AM	8:02:27 PM	41.9479	-70.1662
542	11/15/19	1:03:27 AM	8:03:27 PM	41.9479	-70.1662
543	11/15/19	1:04:31 AM	8:04:31 PM	41.9479	-70.1662
544	11/15/19	1:05:31 AM	8:05:31 PM	41.9479	-70.1662
545	11/15/19	1:06:31 AM	8:06:31 PM	41.9479	-70.1661
546	11/15/19	1:07:31 AM	8:07:31 PM	41.948	-70.1662
547	11/15/19	1:08:31 AM	8:08:31 PM	41.948	-70.1662
548	11/15/19	1:09:31 AM	8:09:31 PM	41.948	-70.1662
549	11/15/19	1:10:40 AM	8:10:40 PM	41.948	-70.1662
550	11/15/19	1:11:49 AM	8:11:49 PM	41.948	-70.1662
551	11/15/19	1:12:49 AM	8:12:49 PM	41.948	-70.1661
552	11/15/19	1:13:49 AM	8:13:49 PM	41.948	-70.1661
553	11/15/19	1:14:49 AM	8:14:49 PM	41.9481	-70.1661
554	11/15/19	1:15:51 AM	8:15:51 PM	41.9481	-70.1661
555	11/15/19	1:17:01 AM	8:17:01 PM	41.9482	-70.1661
556	11/15/19	1:18:01 AM	8:18:01 PM	41.9482	-70.1661
557	11/15/19	1:19:10 AM	8:19:10 PM	41.9482	-70.166
558	11/15/19	1:20:10 AM	8:20:10 PM	41.9482	-70.166
559	11/15/19	1:21:10 AM	8:21:10 PM	41.9482	-70.166
560	11/15/19	1:22:19 AM	8:22:19 PM	41.9482	-70.1659
561	11/15/19	1:23:29 AM	8:23:29 PM	41.9484	-70.1658
562	11/15/19	1:24:30 AM	8:24:30 PM	41.9484	-70.1658
563	11/15/19	1:25:30 AM	8:25:30 PM	41.9484	-70.1658
564	11/15/19	1:26:30 AM	8:26:30 PM	41.9484	-70.1657
565	11/15/19	1:27:30 AM	8:27:30 PM	41.9485	-70.1657
566	11/15/19	1:28:40 AM	8:28:40 PM	41.9485	-70.1657
567	11/15/19	1:29:40 AM	8:29:40 PM	41.9485	-70.1657
568	11/15/19	1:30:49 AM	8:30:49 PM	41.9485	-70.1656
569	11/15/19	1:31:49 AM	8:31:49 PM	41.9486	-70.1656
570	11/15/19	1:32:49 AM	8:32:49 PM	41.9486	-70.1655
571	11/15/19	1:33:49 AM	8:33:49 PM	41.9487	-70.1655
572	11/15/19	1:34:51 AM	8:34:51 PM	41.9487	-70.1655
573	11/15/19	1:35:51 AM	8:35:51 PM	41.9487	-70.1655
574	11/15/19	1:36:51 AM	8:36:51 PM	41.9488	-70.1654
575	11/15/19	1:37:51 AM	8:37:51 PM	41.9488	-70.1654
576	11/15/19	1:38:51 AM	8:38:51 PM	41.9488	-70.1653
577	11/15/19	1:39:51 AM	8:39:51 PM	41.9489	-70.1653
578	11/15/19	1:40:51 AM	8:40:51 PM	41.9489	-70.1652
579	11/15/19	1:42:01 AM	8:42:01 PM	41.949	-70.1652
580	11/15/19	1:43:01 AM	8:43:01 PM	41.949	-70.1652
581	11/15/19	1:44:01 AM	8:44:01 PM	41.949	-70.1652
582	11/15/19	1:45:02 AM	8:45:02 PM	41.9491	-70.1651
583	11/15/19	1:46:02 AM	8:46:02 PM	41.9491	-70.1651
584	11/15/19	1:47:02 AM	8:47:02 PM	41.9491	-70.1651
585	11/15/19	1:48:02 AM	8:48:02 PM	41.9491	-70.165
586	11/15/19	1:49:02 AM	8:49:02 PM	41.9492	-70.165
587	11/15/19	1:50:02 AM	8:50:02 PM	41.9492	-70.165
588	11/15/19	1:51:02 AM	8:51:02 PM	41.9492	-70.165
589	11/15/19	1:52:02 AM	8:52:02 PM	41.9493	-70.1649
590	11/15/19	1:53:02 AM	8:53:02 PM	41.9493	-70.1649
591	11/15/19	1:54:02 AM	8:54:02 PM	41.9493	-70.1648
592	11/15/19	1:55:02 AM	8:55:02 PM	41.9494	-70.1649
593	11/15/19	1:56:02 AM	8:56:02 PM	41.9494	-70.1649
594	11/15/19	1:57:02 AM	8:57:02 PM	41.9494	-70.1649
595	11/15/19	1:58:02 AM	8:58:02 PM	41.9494	-70.1648
596	11/15/19	1:59:02 AM	8:59:02 PM	41.9495	-70.1648
597	11/15/19	2:00:02 AM	9:00:02 PM	41.9494	-70.1648
598	11/15/19	2:01:12 AM	9:01:12 PM	41.9495	-70.1647
599	11/15/19	2:02:12 AM	9:02:12 PM	41.9495	-70.1647
600	11/15/19	2:03:12 AM	9:03:12 PM	41.9495	-70.1647
601	11/15/19	2:04:22 AM	9:04:22 PM	41.9495	-70.1647
602	11/15/19	2:05:22 AM	9:05:22 PM	41.9495	-70.1647
603	11/15/19	2:06:27 AM	9:06:27 PM	41.9496	-70.1647
604	11/15/19	2:07:27 AM	9:07:27 PM	41.9496	-70.1646
605	11/15/19	2:08:27 AM	9:08:27 PM	41.9496	-70.1646
606	11/15/19	2:09:27 AM	9:09:27 PM	41.9497	-70.1647
607	11/15/19	2:10:27 AM	9:10:27 PM	41.9497	-70.1647
608	11/15/19	2:11:27 AM	9:11:27 PM	41.9497	-70.1647
609	11/15/19	2:12:27 AM	9:12:27 PM	41.9497	-70.1647
610	11/15/19	2:13:36 AM	9:13:36 PM	41.9498	-70.1647
611	11/15/19	2:14:45 AM	9:14:45 PM	41.9498	-70.1646
612	11/15/19	2:15:45 AM	9:15:45 PM	41.9498	-70.1646
613	11/15/19	2:16:45 AM	9:16:45 PM	41.9498	-70.1646
614	11/15/19	2:17:45 AM	9:17:45 PM	41.9498	-70.1646
615	11/15/19	2:18:45 AM	9:18:45 PM	41.9498	-70.1646
616	11/15/19	2:19:45 AM	9:19:45 PM	41.9498	-70.1645
617	11/15/19	2:20:55 AM	9:20:55 PM	41.9499	-70.1645
618	11/15/19	2:22:05 AM	9:22:05 PM	41.9499	-70.1645
619	11/15/19	2:23:05 AM	9:23:05 PM	41.9499	-70.1644
620	11/15/19	2:24:15 AM	9:24:15 PM	41.9499	-70.1644
621	11/15/19	2:25:25 AM	9:25:25 PM	41.9499	-70.1644
622	11/15/19	2:26:34 AM	9:26:34 PM	41.9499	-70.1644
623	11/15/19	2:27:34 AM	9:27:34 PM	41.95	-70.1644
624	11/15/19	2:28:43 AM	9:28:43 PM	41.95	-70.1644
625	11/15/19	2:29:44 AM	9:29:44 PM	41.95	-70.1644
626	11/15/19	2:30:44 AM	9:30:44 PM	41.95	-70.1643
627	11/15/19	2:31:44 AM	9:31:44 PM	41.95	-70.1643
628	11/15/19	2:32:44 AM	9:32:44 PM	41.9501	-70.1642
629	11/15/19	2:33:54 AM	9:33:54 PM	41.9501	-70.1642
630	11/15/19	2:34:54 AM	9:34:54 PM	41.9501	-70.1642
631	11/15/19	2:36:03 AM	9:36:03 PM	41.9501	-70.1642
632	11/15/19	2:37:12 AM	9:37:12 PM	41.9501	-70.1641
633	11/15/19	2:38:12 AM	9:38:12 PM	41.9502	-70.1641
634	11/15/19	2:39:12 AM	9:39:12 PM	41.9502	-70.164
635	11/15/19	2:40:21 AM	9:40:21 PM	41.9502	-70.1641
636	11/15/19	2:41:30 AM	9:41:30 PM	41.9502	-70.164
637	11/15/19	2:42:40 AM	9:42:40 PM	41.9503	-70.164
638	11/15/19	2:43:40 AM	9:43:40 PM	41.9503	-70.1639
639	11/15/19	2:44:49 AM	9:44:49 PM	41.9503	-70.1639
640	11/15/19	2:45:59 AM	9:45:59 PM	41.9503	-70.1639
641	11/15/19	2:47:08 AM	9:47:08 PM	41.9503	-70.1639
642	11/15/19	2:48:08 AM	9:48:08 PM	41.9503	-70.1639
643	11/15/19	2:49:17 AM	9:49:17 PM	41.9503	-70.1639
644	11/15/19	2:50:17 AM	9:50:17 PM	41.9503	-70.1638
645	11/15/19	2:51:19 AM	9:51:19 PM	41.9503	-70.1638
646	11/15/19	2:52:19 AM	9:52:19 PM	41.9503	-70.1638
647	11/15/19	2:53:19 AM	9:53:19 PM	41.9503	-70.1638
648	11/15/19	2:54:29 AM	9:54:29 PM	41.9503	-70.1637
649	11/15/19	2:55:38 AM	9:55:38 PM	41.9504	-70.1637
650	11/15/19	2:56:38 AM	9:56:38 PM	41.9503	-70.1636
651	11/15/19	2:57:38 AM	9:57:38 PM	41.9503	-70.1636
652	11/15/19	2:58:47 AM	9:58:47 PM	41.9504	-70.1636
653	11/15/19	2:59:47 AM	9:59:47 PM	41.9504	-70.1635
654	11/15/19	3:00:47 AM	10:00:47 PM	41.9504	-70.1635
655	11/15/19	3:01:48 AM	10:01:48 PM	41.9504	-70.1635
656	11/15/19	3:02:48 AM	10:02:48 PM	41.9504	-70.1634
657	11/15/19	3:03:48 AM	10:03:48 PM	41.9504	-70.1634
658	11/15/19	3:04:57 AM	10:04:57 PM	41.9503	-70.1634
659	11/15/19	3:05:57 AM	10:05:57 PM	41.9504	-70.1634
660	11/15/19	3:06:57 AM	10:06:57 PM	41.9504	-70.1633
661	11/15/19	3:08:06 AM	10:08:06 PM	41.9504	-70.1633
662	11/15/19	3:09:06 AM	10:09:06 PM	41.9504	-70.1633
663	11/15/19	3:10:06 AM	10:10:06 PM	41.9504	-70.1633
664	11/15/19	3:11:07 AM	10:11:07 PM	41.9504	-70.1632
665	11/15/19	3:12:07 AM	10:12:07 PM	41.9504	-70.1632
666	11/15/19	3:13:17 AM	10:13:17 PM	41.9504	-70.1632
667	11/15/19	3:14:26 AM	10:14:26 PM	41.9504	-70.1631
668	11/15/19	3:15:35 AM	10:15:35 PM	41.9504	-70.1631
669	11/15/19	3:16:45 AM	10:16:45 PM	41.9504	-70.1631
670	11/15/19	3:17:55 AM	10:17:55 PM	41.9504	-70.163
671	11/15/19	3:19:04 AM	10:19:04 PM	41.9504	-70.1629
672	11/15/19	3:20:04 AM	10:20:04 PM	41.9504	-70.1629
673	11/15/19	3:21:05 AM	10:21:05 PM	41.9504	-70.1629
674	11/15/19	3:22:05 AM	10:22:05 PM	41.9504	-70.1629
675	11/15/19	3:23:14 AM	10:23:14 PM	41.9504	-70.1628
676	11/15/19	3:24:23 AM	10:24:23 PM	41.9504	-70.1628
677	11/15/19	3:25:33 AM	10:25:33 PM	41.9504	-70.1628
678	11/15/19	3:26:42 AM	10:26:42 PM	41.9504	-70.1627
679	11/15/19	3:27:51 AM	10:27:51 PM	41.9504	-70.1627
680	11/15/19	3:28:51 AM	10:28:51 PM	41.9504	-70.1626
681	11/15/19	3:30:00 AM	10:30:00 PM	41.9504	-70.1625
682	11/15/19	3:31:02 AM	10:31:02 PM	41.9504	-70.1625
683	11/15/19	3:32:02 AM	10:32:02 PM	41.9504	-70.1624
684	11/15/19	3:33:02 AM	10:33:02 PM	41.9504	-70.1624
685	11/15/19	3:34:02 AM	10:34:02 PM	41.9504	-70.1624
686	11/15/19	3:35:11 AM	10:35:11 PM	41.9504	-70.1623
687	11/15/19	3:36:11 AM	10:36:11 PM	41.9504	-70.1622
688	11/15/19	3:37:11 AM	10:37:11 PM	41.9504	-70.1622
689	11/15/19	3:38:11 AM	10:38:11 PM	41.9504	-70.1621
690	11/15/19	3:39:20 AM	10:39:20 PM	41.9504	-70.1622
691	11/15/19	3:40:20 AM	10:40:20 PM	41.9505	-70.1621
692	11/15/19	3:41:21 AM	10:41:21 PM	41.9505	-70.162
693	11/15/19	3:42:21 AM	10:42:21 PM	41.9504	-70.162
694	11/15/19	3:43:21 AM	10:43:21 PM	41.9504	-70.1619
695	11/15/19	3:44:30 AM	10:44:30 PM	41.9505	-70.1619
696	11/15/19	3:45:30 AM	10:45:30 PM	41.9505	-70.1619
697	11/15/19	3:46:39 AM	10:46:39 PM	41.9505	-70.1618
698	11/15/19	3:47:39 AM	10:47:39 PM	41.9505	-70.1618
699	11/15/19	3:48:49 AM	10:48:49 PM	41.9505	-70.1617
700	11/15/19	3:49:49 AM	10:49:49 PM	41.9505	-70.1617
701	11/15/19	3:50:51 AM	10:50:51 PM	41.9505	-70.1617
702	11/15/19	3:52:00 AM	10:52:00 PM	41.9505	-70.1616
703	11/15/19	3:53:00 AM	10:53:00 PM	41.9505	-70.1615
704	11/15/19	3:54:09 AM	10:54:09 PM	41.9505	-70.1616
705	11/15/19	3:55:09 AM	10:55:09 PM	41.9505	-70.1615
706	11/15/19	3:56:18 AM	10:56:18 PM	41.9505	-70.1615
707	11/15/19	3:57:18 AM	10:57:18 PM	41.9505	-70.1615
708	11/15/19	3:58:27 AM	10:58:27 PM	41.9505	-70.1615
709	11/15/19	3:59:27 AM	10:59:27 PM	41.9505	-70.1615
710	11/15/19	4:00:36 AM	11:00:36 PM	41.9505	-70.1614
711	11/15/19	4:01:36 AM	11:01:36 PM	41.9505	-70.1614
712	11/15/19	4:02:42 AM	11:02:42 PM	41.9505	-70.1614
713	11/15/19	4:03:42 AM	11:03:42 PM	41.9505	-70.1614
714	11/15/19	4:04:52 AM	11:04:52 PM	41.9506	-70.1615
715	11/15/19	4:06:01 AM	11:06:01 PM	41.9505	-70.1614
716	11/15/19	4:07:01 AM	11:07:01 PM	41.9505	-70.1614
717	11/15/19	4:08:01 AM	11:08:01 PM	41.9505	-70.1615
718	11/15/19	4:09:01 AM	11:09:01 PM	41.9505	-70.1615
719	11/15/19	4:10:01 AM	11:10:01 PM	41.9505	-70.1615
720	11/15/19	4:11:01 AM	11:11:01 PM	41.9505	-70.1615
721	11/15/19	4:12:01 AM	11:12:01 PM	41.9505	-70.1615
722	11/15/19	4:13:01 AM	11:13:01 PM	41.9505	-70.1615
723	11/15/19	4:14:01 AM	11:14:01 PM	41.9506	-70.1615
724	11/15/19	4:15:10 AM	11:15:10 PM	41.9505	-70.1614
725	11/15/19	4:16:10 AM	11:16:10 PM	41.9506	-70.1614
726	11/15/19	4:17:10 AM	11:17:10 PM	41.9505	-70.1614
727	11/15/19	4:18:19 AM	11:18:19 PM	41.9505	-70.1614
728	11/15/19	4:19:21 AM	11:19:21 PM	41.9505	-70.1613
729	11/15/19	4:20:21 AM	11:20:21 PM	41.9506	-70.1614
730	11/15/19	4:21:21 AM	11:21:21 PM	41.9506	-70.1613
731	11/15/19	4:22:30 AM	11:22:30 PM	41.9506	-70.1613
732	11/15/19	4:23:39 AM	11:23:39 PM	41.9506	-70.1612
733	11/15/19	4:24:49 AM	11:24:49 PM	41.9506	-70.1611
734	11/15/19	4:25:58 AM	11:25:58 PM	41.9506	-70.161
735	11/15/19	4:26:58 AM	11:26:58 PM	41.9505	-70.1608
736	11/15/19	4:27:58 AM	11:27:58 PM	41.9506	-70.1607
737	11/15/19	4:29:03 AM	11:29:03 PM	41.9505	-70.1605
738	11/15/19	4:30:03 AM	11:30:03 PM	41.9504	-70.1603
739	11/15/19	4:31:03 AM	11:31:03 PM	41.9504	-70.1602
740	11/15/19	4:32:03 AM	11:32:03 PM	41.9503	-70.16
741	11/15/19	4:33:12 AM	11:33:12 PM	41.9504	-70.1599
742	11/15/19	4:34:12 AM	11:34:12 PM	41.9503	-70.1597
743	11/15/19	4:35:12 AM	11:35:12 PM	41.9503	-70.1595
744	11/15/19	4:36:12 AM	11:36:12 PM	41.9502	-70.1594
745	11/15/19	4:37:12 AM	11:37:12 PM	41.9502	-70.1592
746	11/15/19	4:38:12 AM	11:38:12 PM	41.9502	-70.159
747	11/15/19	4:39:12 AM	11:39:12 PM	41.9502	-70.1589
748	11/15/19	4:40:18 AM	11:40:18 PM	41.9501	-70.1587
749	11/15/19	4:41:28 AM	11:41:28 PM	41.9501	-70.1586
750	11/15/19	4:42:37 AM	11:42:37 PM	41.95	-70.1583
751	11/15/19	4:43:37 AM	11:43:37 PM	41.95	-70.1582
752	11/15/19	4:44:37 AM	11:44:37 PM	41.95	-70.158
753	11/15/19	4:45:37 AM	11:45:37 PM	41.9499	-70.1579
754	11/15/19	4:46:37 AM	11:46:37 PM	41.9499	-70.1577
755	11/15/19	4:47:37 AM	11:47:37 PM	41.9499	-70.1575
756	11/15/19	4:48:37 AM	11:48:37 PM	41.9498	-70.1574
757	11/15/19	4:49:46 AM	11:49:46 PM	41.9498	-70.1572
758	11/15/19	4:50:46 AM	11:50:46 PM	41.9497	-70.1571
759	11/15/19	4:51:56 AM	11:51:56 PM	41.9497	-70.1569
760	11/15/19	4:53:06 AM	11:53:06 PM	41.9497	-70.1567
761	11/15/19	4:54:15 AM	11:54:15 PM	41.9496	-70.1565
762	11/15/19	4:55:15 AM	11:55:15 PM	41.9496	-70.1563
763	11/15/19	4:56:15 AM	11:56:15 PM	41.9496	-70.1562
764	11/15/19	4:57:25 AM	11:57:25 PM	41.9496	-70.156
765	11/15/19	4:58:34 AM	11:58:34 PM	41.9496	-70.1558
766	11/15/19	4:59:34 AM	11:59:34 PM	41.9495	-70.1557
767	11/15/19	5:00:40 AM	12:00:40 AM	41.9495	-70.1556
768	11/15/19	5:01:40 AM	12:01:40 AM	41.9495	-70.1554
769	11/15/19	5:02:40 AM	12:02:40 AM	41.9494	-70.1553
770	11/15/19	5:03:49 AM	12:03:49 AM	41.9494	-70.1552
771	11/15/19	5:04:49 AM	12:04:49 AM	41.9494	-70.155
772	11/15/19	5:05:58 AM	12:05:58 AM	41.9494	-70.1548
773	11/15/19	5:06:58 AM	12:06:58 AM	41.9493	-70.1547
774	11/15/19	5:08:08 AM	12:08:08 AM	41.9493	-70.1545
775	11/15/19	5:09:17 AM	12:09:17 AM	41.9493	-70.1544
776	11/15/19	5:10:18 AM	12:10:18 AM	41.9493	-70.1543
777	11/15/19	5:11:18 AM	12:11:18 AM	41.9493	-70.1541
778	11/15/19	5:12:18 AM	12:12:18 AM	41.9492	-70.154
779	11/15/19	5:13:27 AM	12:13:27 AM	41.9493	-70.1538
780	11/15/19	5:14:27 AM	12:14:27 AM	41.9492	-70.1537
781	11/15/19	5:15:27 AM	12:15:27 AM	41.9492	-70.1536
782	11/15/19	5:16:27 AM	12:16:27 AM	41.9492	-70.1534
783	11/15/19	5:17:27 AM	12:17:27 AM	41.9492	-70.1534
784	11/15/19	5:18:36 AM	12:18:36 AM	41.9492	-70.1532
785	11/15/19	5:19:36 AM	12:19:36 AM	41.9491	-70.1531
786	11/15/19	5:20:37 AM	12:20:37 AM	41.9491	-70.153
787	11/15/19	5:21:46 AM	12:21:46 AM	41.9491	-70.1529
788	11/15/19	5:22:46 AM	12:22:46 AM	41.9491	-70.1527
789	11/15/19	5:23:46 AM	12:23:46 AM	41.9491	-70.1526
790	11/15/19	5:24:56 AM	12:24:56 AM	41.9491	-70.1525
791	11/15/19	5:26:06 AM	12:26:06 AM	41.9491	-70.1523
792	11/15/19	5:27:15 AM	12:27:15 AM	41.9491	-70.1522
793	11/15/19	5:28:15 AM	12:28:15 AM	41.9491	-70.1521
794	11/15/19	5:29:15 AM	12:29:15 AM	41.9491	-70.152
795	11/15/19	5:30:17 AM	12:30:17 AM	41.9491	-70.1519
796	11/15/19	5:31:17 AM	12:31:17 AM	41.9491	-70.1518
797	11/15/19	5:32:17 AM	12:32:17 AM	41.9491	-70.1517
798	11/15/19	5:33:17 AM	12:33:17 AM	41.9491	-70.1516
799	11/15/19	5:34:17 AM	12:34:17 AM	41.9491	-70.1515
800	11/15/19	5:35:26 AM	12:35:26 AM	41.9491	-70.1514
801	11/15/19	5:36:26 AM	12:36:26 AM	41.9491	-70.1513
802	11/15/19	5:37:26 AM	12:37:26 AM	41.9491	-70.1512
803	11/15/19	5:38:36 AM	12:38:36 AM	41.9491	-70.151
804	11/15/19	5:39:45 AM	12:39:45 AM	41.9491	-70.1509
805	11/15/19	5:40:45 AM	12:40:45 AM	41.9491	-70.1508
806	11/15/19	5:41:48 AM	12:41:48 AM	41.9491	-70.1507
807	11/15/19	5:42:48 AM	12:42:48 AM	41.9491	-70.1505
808	11/15/19	5:43:48 AM	12:43:48 AM	41.9491	-70.1505
809	11/15/19	5:44:58 AM	12:44:58 AM	41.9491	-70.1503
810	11/15/19	5:46:07 AM	12:46:07 AM	41.9491	-70.1502
811	11/15/19	5:47:07 AM	12:47:07 AM	41.9491	-70.15
812	11/15/19	5:48:07 AM	12:48:07 AM	41.9492	-70.1499
813	11/15/19	5:49:07 AM	12:49:07 AM	41.9492	-70.1499
814	11/15/19	5:50:07 AM	12:50:07 AM	41.9492	-70.1497
815	11/15/19	5:51:16 AM	12:51:16 AM	41.9492	-70.1496
816	11/15/19	5:52:26 AM	12:52:26 AM	41.9492	-70.1495
817	11/15/19	5:53:35 AM	12:53:35 AM	41.9492	-70.1493
818	11/15/19	5:54:35 AM	12:54:35 AM	41.9492	-70.1492
819	11/15/19	5:55:35 AM	12:55:35 AM	41.9492	-70.1491
820	11/15/19	5:56:45 AM	12:56:45 AM	41.9492	-70.1489
821	11/15/19	5:57:54 AM	12:57:54 AM	41.9492	-70.1488
822	11/15/19	5:58:54 AM	12:58:54 AM	41.9493	-70.1487
823	11/15/19	6:00:03 AM	1:00:03 AM	41.9493	-70.1486
824	11/15/19	6:01:03 AM	1:01:03 AM	41.9493	-70.1484
825	11/15/19	6:02:06 AM	1:02:06 AM	41.9493	-70.1483
826	11/15/19	6:03:06 AM	1:03:06 AM	41.9493	-70.1482
827	11/15/19	6:04:15 AM	1:04:15 AM	41.9493	-70.1481
828	11/15/19	6:05:15 AM	1:05:15 AM	41.9493	-70.1479
829	11/15/19	6:06:25 AM	1:06:25 AM	41.9493	-70.1478
830	11/15/19	6:07:34 AM	1:07:34 AM	41.9493	-70.1476
831	11/15/19	6:08:34 AM	1:08:34 AM	41.9494	-70.1475
832	11/15/19	6:09:34 AM	1:09:34 AM	41.9494	-70.1474
833	11/15/19	6:10:34 AM	1:10:34 AM	41.9494	-70.1474
834	11/15/19	6:11:36 AM	1:11:36 AM	41.9494	-70.1472
835	11/15/19	6:12:36 AM	1:12:36 AM	41.9494	-70.1471
836	11/15/19	6:13:45 AM	1:13:45 AM	41.9494	-70.147
837	11/15/19	6:14:45 AM	1:14:45 AM	41.9495	-70.1468
838	11/15/19	6:15:45 AM	1:15:45 AM	41.9495	-70.1467
839	11/15/19	6:16:45 AM	1:16:45 AM	41.9495	-70.1466
840	11/15/19	6:17:45 AM	1:17:45 AM	41.9495	-70.1465
841	11/15/19	6:18:55 AM	1:18:55 AM	41.9496	-70.1463
842	11/15/19	6:20:05 AM	1:20:05 AM	41.9496	-70.1461
843	11/15/19	6:21:05 AM	1:21:05 AM	41.9496	-70.146
844	11/15/19	6:22:08 AM	1:22:08 AM	41.9496	-70.1459
845	11/15/19	6:23:08 AM	1:23:08 AM	41.9496	-70.1458
846	11/15/19	6:24:18 AM	1:24:18 AM	41.9497	-70.1456
847	11/15/19	6:25:27 AM	1:25:27 AM	41.9497	-70.1454
848	11/15/19	6:26:27 AM	1:26:27 AM	41.9497	-70.1453
849	11/15/19	6:27:27 AM	1:27:27 AM	41.9497	-70.1452
850	11/15/19	6:28:27 AM	1:28:27 AM	41.9497	-70.1451
851	11/15/19	6:29:27 AM	1:29:27 AM	41.9497	-70.1449
852	11/15/19	6:30:27 AM	1:30:27 AM	41.9498	-70.1448
853	11/15/19	6:31:27 AM	1:31:27 AM	41.9498	-70.1447
854	11/15/19	6:32:27 AM	1:32:27 AM	41.9498	-70.1445
855	11/15/19	6:33:27 AM	1:33:27 AM	41.9498	-70.1444
856	11/15/19	6:34:37 AM	1:34:37 AM	41.9498	-70.1442
857	11/15/19	6:35:37 AM	1:35:37 AM	41.9499	-70.144
858	11/15/19	6:36:47 AM	1:36:47 AM	41.9499	-70.1439
859	11/15/19	6:37:47 AM	1:37:47 AM	41.9499	-70.1437
860	11/15/19	6:38:47 AM	1:38:47 AM	41.9499	-70.1437
861	11/15/19	6:39:56 AM	1:39:56 AM	41.9499	-70.1435
862	11/15/19	6:40:56 AM	1:40:56 AM	41.9499	-70.1434
863	11/15/19	6:41:56 AM	1:41:56 AM	41.95	-70.1432
864	11/15/19	6:43:05 AM	1:43:05 AM	41.95	-70.143
865	11/15/19	6:44:15 AM	1:44:15 AM	41.95	-70.1428
866	11/15/19	6:45:24 AM	1:45:24 AM	41.9501	-70.1427
867	11/15/19	6:46:24 AM	1:46:24 AM	41.9501	-70.1426
868	11/15/19	6:47:24 AM	1:47:24 AM	41.9501	-70.1424
869	11/15/19	6:48:34 AM	1:48:34 AM	41.9501	-70.1421
870	11/15/19	6:49:34 AM	1:49:34 AM	41.9501	-70.142
871	11/15/19	6:50:43 AM	1:50:43 AM	41.9501	-70.1418
872	11/15/19	6:51:43 AM	1:51:43 AM	41.9501	-70.1416
873	11/15/19	6:52:52 AM	1:52:52 AM	41.9501	-70.1415
874	11/15/19	6:54:02 AM	1:54:02 AM	41.9501	-70.1413
875	11/15/19	6:55:11 AM	1:55:11 AM	41.9501	-70.1411
876	11/15/19	6:56:11 AM	1:56:11 AM	41.9501	-70.1409
877	11/15/19	6:57:21 AM	1:57:21 AM	41.9501	-70.1407
878	11/15/19	6:58:21 AM	1:58:21 AM	41.9501	-70.1407
879	11/15/19	6:59:22 AM	1:59:22 AM	41.9501	-70.1405
880	11/15/19	7:00:22 AM	2:00:22 AM	41.9501	-70.1404
881	11/15/19	7:01:32 AM	2:01:32 AM	41.9502	-70.1402
882	11/15/19	7:02:32 AM	2:02:32 AM	41.9501	-70.1401
883	11/15/19	7:03:41 AM	2:03:41 AM	41.9501	-70.1399
884	11/15/19	7:04:41 AM	2:04:41 AM	41.9501	-70.1398
885	11/15/19	7:05:41 AM	2:05:41 AM	41.9502	-70.1396
886	11/15/19	7:06:50 AM	2:06:50 AM	41.9502	-70.1395
887	11/15/19	7:07:50 AM	2:07:50 AM	41.9501	-70.1393
888	11/15/19	7:08:51 AM	2:08:51 AM	41.9502	-70.1392
889	11/15/19	7:10:01 AM	2:10:01 AM	41.9501	-70.139
890	11/15/19	7:11:11 AM	2:11:11 AM	41.9502	-70.1389
891	11/15/19	7:12:20 AM	2:12:20 AM	41.9501	-70.1387
892	11/15/19	7:13:20 AM	2:13:20 AM	41.9502	-70.1385
893	11/15/19	7:14:20 AM	2:14:20 AM	41.9502	-70.1385
894	11/15/19	7:15:29 AM	2:15:29 AM	41.9502	-70.1383
895	11/15/19	7:16:39 AM	2:16:39 AM	41.9502	-70.1381
896	11/15/19	7:17:39 AM	2:17:39 AM	41.9502	-70.138
897	11/15/19	7:18:39 AM	2:18:39 AM	41.9502	-70.1378
898	11/15/19	7:19:39 AM	2:19:39 AM	41.9502	-70.1377
899	11/15/19	7:20:45 AM	2:20:45 AM	41.9502	-70.1375
900	11/15/19	7:21:45 AM	2:21:45 AM	41.9502	-70.1373
901	11/15/19	7:22:55 AM	2:22:55 AM	41.9502	-70.1372
902	11/15/19	7:23:55 AM	2:23:55 AM	41.9502	-70.1371
903	11/15/19	7:24:55 AM	2:24:55 AM	41.9502	-70.137
904	11/15/19	7:25:55 AM	2:25:55 AM	41.9503	-70.1368
905	11/15/19	7:26:55 AM	2:26:55 AM	41.9502	-70.1367
906	11/15/19	7:28:04 AM	2:28:04 AM	41.9502	-70.1365
907	11/15/19	7:29:04 AM	2:29:04 AM	41.9503	-70.1364
908	11/15/19	7:30:13 AM	2:30:13 AM	41.9503	-70.1362
909	11/15/19	7:31:13 AM	2:31:13 AM	41.9503	-70.1361
910	11/15/19	7:32:23 AM	2:32:23 AM	41.9503	-70.136
911	11/15/19	7:33:23 AM	2:33:23 AM	41.9504	-70.1359
912	11/15/19	7:34:33 AM	2:34:33 AM	41.9504	-70.1357
913	11/15/19	7:35:42 AM	2:35:42 AM	41.9504	-70.1356
914	11/15/19	7:36:42 AM	2:36:42 AM	41.9504	-70.1355
915	11/15/19	7:37:42 AM	2:37:42 AM	41.9505	-70.1353
916	11/15/19	7:38:42 AM	2:38:42 AM	41.9505	-70.1352
917	11/15/19	7:39:43 AM	2:39:43 AM	41.9506	-70.1351
918	11/15/19	7:40:43 AM	2:40:43 AM	41.9506	-70.135
919	11/15/19	7:41:53 AM	2:41:53 AM	41.9506	-70.1348
920	11/15/19	7:43:02 AM	2:43:02 AM	41.9507	-70.1346
921	11/15/19	7:44:02 AM	2:44:02 AM	41.9508	-70.1345
922	11/15/19	7:45:02 AM	2:45:02 AM	41.9508	-70.1344
923	11/15/19	7:46:02 AM	2:46:02 AM	41.9508	-70.1343
924	11/15/19	7:47:02 AM	2:47:02 AM	41.9508	-70.1341
925	11/15/19	7:48:02 AM	2:48:02 AM	41.9509	-70.134
926	11/15/19	7:49:11 AM	2:49:11 AM	41.9509	-70.1338
927	11/15/19	7:50:13 AM	2:50:13 AM	41.951	-70.1337
928	11/15/19	7:51:13 AM	2:51:13 AM	41.951	-70.1335
929	11/15/19	7:52:13 AM	2:52:13 AM	41.951	-70.1334
930	11/15/19	7:53:22 AM	2:53:22 AM	41.9511	-70.1332
931	11/15/19	7:54:22 AM	2:54:22 AM	41.9511	-70.1331
932	11/15/19	7:55:22 AM	2:55:22 AM	41.9511	-70.133
933	11/15/19	7:56:31 AM	2:56:31 AM	41.9512	-70.1329
934	11/15/19	7:57:31 AM	2:57:31 AM	41.9512	-70.1327
935	11/15/19	7:58:31 AM	2:58:31 AM	41.9512	-70.1326
936	11/15/19	7:59:31 AM	2:59:31 AM	41.9513	-70.1324
937	11/15/19	8:00:32 AM	3:00:32 AM	41.9513	-70.1323
938	11/15/19	8:01:32 AM	3:01:32 AM	41.9513	-70.1322
939	11/15/19	8:02:42 AM	3:02:42 AM	41.9514	-70.132
940	11/15/19	8:03:42 AM	3:03:42 AM	41.9513	-70.1319
941	11/15/19	8:04:42 AM	3:04:42 AM	41.9514	-70.1317
942	11/15/19	8:05:42 AM	3:05:42 AM	41.9514	-70.1317
943	11/15/19	8:06:42 AM	3:06:42 AM	41.9515	-70.1316
944	11/15/19	8:07:42 AM	3:07:42 AM	41.9515	-70.1313
945	11/15/19	8:08:51 AM	3:08:51 AM	41.9515	-70.1312
946	11/15/19	8:09:53 AM	3:09:53 AM	41.9516	-70.1311
947	11/15/19	8:10:53 AM	3:10:53 AM	41.9516	-70.131
948	11/15/19	8:12:03 AM	3:12:03 AM	41.9517	-70.1308
949	11/15/19	8:13:03 AM	3:13:03 AM	41.9517	-70.1307
950	11/15/19	8:14:12 AM	3:14:12 AM	41.9518	-70.1305
951	11/15/19	8:15:12 AM	3:15:12 AM	41.9519	-70.1304
952	11/15/19	8:16:21 AM	3:16:21 AM	41.9519	-70.1303
953	11/15/19	8:17:21 AM	3:17:21 AM	41.9519	-70.1302
954	11/15/19	8:18:21 AM	3:18:21 AM	41.952	-70.1301
955	11/15/19	8:19:30 AM	3:19:30 AM	41.952	-70.13
956	11/15/19	8:20:30 AM	3:20:30 AM	41.9521	-70.1298
957	11/15/19	8:21:37 AM	3:21:37 AM	41.9522	-70.1297
958	11/15/19	8:22:37 AM	3:22:37 AM	41.9522	-70.1297
959	11/15/19	8:23:37 AM	3:23:37 AM	41.9522	-70.1295
960	11/15/19	8:24:37 AM	3:24:37 AM	41.9523	-70.1294
961	11/15/19	8:25:37 AM	3:25:37 AM	41.9524	-70.1293
962	11/15/19	8:26:46 AM	3:26:46 AM	41.9525	-70.1291
963	11/15/19	8:27:46 AM	3:27:46 AM	41.9525	-70.129
964	11/15/19	8:28:46 AM	3:28:46 AM	41.9526	-70.1289
965	11/15/19	8:29:46 AM	3:29:46 AM	41.9526	-70.1288
966	11/15/19	8:30:47 AM	3:30:47 AM	41.9528	-70.1286
967	11/15/19	8:31:47 AM	3:31:47 AM	41.9528	-70.1285
968	11/15/19	8:32:56 AM	3:32:56 AM	41.9528	-70.1284
969	11/15/19	8:33:56 AM	3:33:56 AM	41.9529	-70.1283
970	11/15/19	8:34:56 AM	3:34:56 AM	41.9529	-70.1282
971	11/15/19	8:36:05 AM	3:36:05 AM	41.9531	-70.1281
972	11/15/19	8:37:05 AM	3:37:05 AM	41.9531	-70.1279
973	11/15/19	8:38:05 AM	3:38:05 AM	41.9531	-70.1278
974	11/15/19	8:39:14 AM	3:39:14 AM	41.9532	-70.1276
975	11/15/19	8:40:16 AM	3:40:16 AM	41.9533	-70.1275
976	11/15/19	8:41:26 AM	3:41:26 AM	41.9533	-70.1274
977	11/15/19	8:42:36 AM	3:42:36 AM	41.9534	-70.1272
978	11/15/19	8:43:45 AM	3:43:45 AM	41.9535	-70.1271
979	11/15/19	8:44:45 AM	3:44:45 AM	41.9535	-70.1269
980	11/15/19	8:45:55 AM	3:45:55 AM	41.9536	-70.1268
981	11/15/19	8:47:05 AM	3:47:05 AM	41.9537	-70.1266
982	11/15/19	8:48:14 AM	3:48:14 AM	41.9537	-70.1265
983	11/15/19	8:49:14 AM	3:49:14 AM	41.9538	-70.1264
984	11/15/19	8:50:14 AM	3:50:14 AM	41.9539	-70.1263
985	11/15/19	8:51:14 AM	3:51:14 AM	41.9539	-70.1261
986	11/15/19	8:52:23 AM	3:52:23 AM	41.954	-70.126
987	11/15/19	8:53:23 AM	3:53:23 AM	41.9541	-70.1259
988	11/15/19	8:54:33 AM	3:54:33 AM	41.9541	-70.1258
989	11/15/19	8:55:43 AM	3:55:43 AM	41.9542	-70.1256
990	11/15/19	8:56:43 AM	3:56:43 AM	41.9543	-70.1255
991	11/15/19	8:57:52 AM	3:57:52 AM	41.9543	-70.1254
992	11/15/19	8:58:52 AM	3:58:52 AM	41.9544	-70.1253
993	11/15/19	8:59:52 AM	3:59:52 AM	41.9545	-70.1252
994	11/15/19	9:00:54 AM	4:00:54 AM	41.9546	-70.1251
995	11/15/19	9:02:04 AM	4:02:04 AM	41.9546	-70.1249
996	11/15/19	9:03:13 AM	4:03:13 AM	41.9547	-70.1248
997	11/15/19	9:04:22 AM	4:04:22 AM	41.9548	-70.1247
998	11/15/19	9:05:22 AM	4:05:22 AM	41.9548	-70.1246
999	11/15/19	9:06:31 AM	4:06:31 AM	41.9549	-70.1245
1000	11/15/19	9:07:31 AM	4:07:31 AM	41.955	-70.1244
1001	11/15/19	9:08:31 AM	4:08:31 AM	41.9551	-70.1243
1002	11/15/19	9:09:40 AM	4:09:40 AM	41.9551	-70.1241
1003	11/15/19	9:10:41 AM	4:10:41 AM	41.9552	-70.1241
1004	11/15/19	9:11:41 AM	4:11:41 AM	41.9552	-70.124
1005	11/15/19	9:12:41 AM	4:12:41 AM	41.9553	-70.1239
1006	11/15/19	9:13:41 AM	4:13:41 AM	41.9554	-70.1237
1007	11/15/19	9:14:41 AM	4:14:41 AM	41.9555	-70.1236
1008	11/15/19	9:15:41 AM	4:15:41 AM	41.9555	-70.1235
1009	11/15/19	9:16:41 AM	4:16:41 AM	41.9556	-70.1234
1010	11/15/19	9:17:41 AM	4:17:41 AM	41.9557	-70.1233
1011	11/15/19	9:18:51 AM	4:18:51 AM	41.9558	-70.1231
1012	11/15/19	9:19:51 AM	4:19:51 AM	41.9558	-70.1229
1013	11/15/19	9:20:51 AM	4:20:51 AM	41.9559	-70.1229
1014	11/15/19	9:21:57 AM	4:21:57 AM	41.956	-70.1227
1015	11/15/19	9:23:06 AM	4:23:06 AM	41.9561	-70.1226
1016	11/15/19	9:24:06 AM	4:24:06 AM	41.9562	-70.1226
1017	11/15/19	9:25:06 AM	4:25:06 AM	41.9563	-70.1224
1018	11/15/19	9:26:16 AM	4:26:16 AM	41.9563	-70.1223
1019	11/15/19	9:27:25 AM	4:27:25 AM	41.9565	-70.1222
1020	11/15/19	9:28:25 AM	4:28:25 AM	41.9566	-70.1221
1021	11/15/19	9:31:57 AM	4:31:57 AM	41.9567	-70.1219
1022	11/15/19	9:32:57 AM	4:32:57 AM	41.9567	-70.1219
1023	11/15/19	9:34:01 AM	4:34:01 AM	41.9568	-70.1217
1024	11/15/19	9:35:01 AM	4:35:01 AM	41.9569	-70.1216
1025	11/15/19	9:36:01 AM	4:36:01 AM	41.957	-70.1215
1026	11/15/19	9:37:01 AM	4:37:01 AM	41.9571	-70.1214
1027	11/15/19	9:38:01 AM	4:38:01 AM	41.9572	-70.1213
1028	11/15/19	9:39:10 AM	4:39:10 AM	41.9572	-70.1211
1029	11/15/19	9:40:10 AM	4:40:10 AM	41.9573	-70.1209
1030	11/15/19	9:41:10 AM	4:41:10 AM	41.9573	-70.1209
1031	11/15/19	9:42:10 AM	4:42:10 AM	41.9574	-70.1207
1032	11/15/19	9:43:20 AM	4:43:20 AM	41.9576	-70.1206
1033	11/15/19	9:44:20 AM	4:44:20 AM	41.9576	-70.1205
1034	11/15/19	9:45:22 AM	4:45:22 AM	41.9577	-70.1204
1035	11/15/19	9:46:31 AM	4:46:31 AM	41.9577	-70.1202
1036	11/15/19	9:47:31 AM	4:47:31 AM	41.9578	-70.1201
1037	11/15/19	9:48:40 AM	4:48:40 AM	41.958	-70.12
1038	11/15/19	9:49:40 AM	4:49:40 AM	41.9581	-70.1198
1039	11/15/19	9:50:49 AM	4:50:49 AM	41.9582	-70.1197
1040	11/15/19	9:51:49 AM	4:51:49 AM	41.9582	-70.1195
1041	11/15/19	9:52:49 AM	4:52:49 AM	41.9583	-70.1195
1042	11/15/19	9:53:49 AM	4:53:49 AM	41.9584	-70.1193
1043	11/15/19	9:54:52 AM	4:54:52 AM	41.9585	-70.1192
1044	11/15/19	9:56:02 AM	4:56:02 AM	41.9585	-70.1191
1045	11/15/19	9:57:02 AM	4:57:02 AM	41.9587	-70.1189
1046	11/15/19	9:58:11 AM	4:58:11 AM	41.9587	-70.1188
1047	11/15/19	9:59:11 AM	4:59:11 AM	41.9588	-70.1186
1048	11/15/19	10:00:11 AM	5:00:11 AM	41.9589	-70.1185
1049	11/15/19	10:01:11 AM	5:01:11 AM	41.959	-70.1183
1050	11/15/19	10:02:11 AM	5:02:11 AM	41.9591	-70.1183
1051	11/15/19	10:03:11 AM	5:03:11 AM	41.9592	-70.1182
1052	11/15/19	10:04:11 AM	5:04:11 AM	41.9592	-70.1181
1053	11/15/19	10:05:13 AM	5:05:13 AM	41.9593	-70.1179
1054	11/15/19	10:06:23 AM	5:06:23 AM	41.9594	-70.1178
1055	11/15/19	10:07:32 AM	5:07:32 AM	41.9595	-70.1177
1056	11/15/19	10:08:32 AM	5:08:32 AM	41.9596	-70.1176
1057	11/15/19	10:09:32 AM	5:09:32 AM	41.9597	-70.1175
1058	11/15/19	10:10:32 AM	5:10:32 AM	41.9598	-70.1174
1059	11/15/19	10:11:42 AM	5:11:42 AM	41.9598	-70.1173
1060	11/15/19	10:12:43 AM	5:12:43 AM	41.9599	-70.1171
1061	11/15/19	10:13:52 AM	5:13:52 AM	41.96	-70.1169
1062	11/15/19	10:14:52 AM	5:14:52 AM	41.9601	-70.1169
1063	11/15/19	10:15:53 AM	5:15:53 AM	41.9601	-70.1167
1064	11/15/19	10:16:53 AM	5:16:53 AM	41.9603	-70.1166
1065	11/15/19	10:18:02 AM	5:18:02 AM	41.9603	-70.1165
1066	11/15/19	10:19:02 AM	5:19:02 AM	41.9603	-70.1163
1067	11/15/19	10:20:11 AM	5:20:11 AM	41.9604	-70.1163
1068	11/15/19	10:21:11 AM	5:21:11 AM	41.9605	-70.1161
1069	11/15/19	10:22:20 AM	5:22:20 AM	41.9606	-70.116
1070	11/15/19	10:23:30 AM	5:23:30 AM	41.9607	-70.1158
1071	11/15/19	10:24:40 AM	5:24:40 AM	41.9608	-70.1157
1072	11/15/19	10:25:40 AM	5:25:40 AM	41.9609	-70.1156
1073	11/15/19	10:26:40 AM	5:26:40 AM	41.961	-70.1155
1074	11/15/19	10:27:49 AM	5:27:49 AM	41.9611	-70.1152
1075	11/15/19	10:28:59 AM	5:28:59 AM	41.9612	-70.1151
1076	11/15/19	10:29:59 AM	5:29:59 AM	41.9612	-70.115
1077	11/15/19	10:31:08 AM	5:31:08 AM	41.9613	-70.1149
1078	11/15/19	10:32:08 AM	5:32:08 AM	41.9613	-70.1147
1079	11/15/19	10:33:18 AM	5:33:18 AM	41.9614	-70.1145
1080	11/15/19	10:34:18 AM	5:34:18 AM	41.9614	-70.1144
1081	11/15/19	10:35:18 AM	5:35:18 AM	41.9616	-70.1142
1082	11/15/19	10:36:20 AM	5:36:20 AM	41.9616	-70.1141
1083	11/15/19	10:37:20 AM	5:37:20 AM	41.9617	-70.1139
1084	11/15/19	10:38:29 AM	5:38:29 AM	41.9617	-70.1138
1085	11/15/19	10:39:29 AM	5:39:29 AM	41.9618	-70.1136
1086	11/15/19	10:40:29 AM	5:40:29 AM	41.9618	-70.1135
1087	11/15/19	10:41:39 AM	5:41:39 AM	41.9619	-70.1133
1088	11/15/19	10:42:48 AM	5:42:48 AM	41.9619	-70.1132
1089	11/15/19	10:43:48 AM	5:43:48 AM	41.962	-70.113
1090	11/15/19	10:44:48 AM	5:44:48 AM	41.962	-70.1128
1091	11/15/19	10:45:51 AM	5:45:51 AM	41.9621	-70.1127
1092	11/15/19	10:46:51 AM	5:46:51 AM	41.9621	-70.1126
1093	11/15/19	10:47:51 AM	5:47:51 AM	41.9621	-70.1124
1094	11/15/19	10:48:51 AM	5:48:51 AM	41.9622	-70.1123
1095	11/15/19	10:49:51 AM	5:49:51 AM	41.9623	-70.1121
1096	11/15/19	10:50:51 AM	5:50:51 AM	41.9623	-70.112
1097	11/15/19	10:51:51 AM	5:51:51 AM	41.9624	-70.1118
1098	11/15/19	10:52:51 AM	5:52:51 AM	41.9624	-70.1117
1099	11/15/19	10:53:51 AM	5:53:51 AM	41.9625	-70.1116
1100	11/15/19	10:54:51 AM	5:54:51 AM	41.9626	-70.1114
1101	11/15/19	10:55:55 AM	5:55:55 AM	41.9626	-70.1113
1102	11/15/19	10:57:04 AM	5:57:04 AM	41.9627	-70.1111
1103	11/15/19	10:58:04 AM	5:58:04 AM	41.9628	-70.1109
1104	11/15/19	10:59:04 AM	5:59:04 AM	41.9628	-70.1108
1105	11/15/19	11:00:14 AM	6:00:14 AM	41.9628	-70.1106
1106	11/15/19	11:01:14 AM	6:01:14 AM	41.9629	-70.1104
1107	11/15/19	11:02:14 AM	6:02:14 AM	41.9629	-70.1103
1108	11/15/19	11:03:24 AM	6:03:24 AM	41.9629	-70.1102
1109	11/15/19	11:04:33 AM	6:04:33 AM	41.963	-70.1101
1110	11/15/19	11:05:35 AM	6:05:35 AM	41.9631	-70.1099
1111	11/15/19	11:06:45 AM	6:06:45 AM	41.9631	-70.1097
1112	11/15/19	11:07:55 AM	6:07:55 AM	41.9632	-70.1096
1113	11/15/19	11:09:05 AM	6:09:05 AM	41.9633	-70.1093
1114	11/15/19	11:10:05 AM	6:10:05 AM	41.9633	-70.1093
1115	11/15/19	11:11:05 AM	6:11:05 AM	41.9634	-70.1091
1116	11/15/19	11:12:15 AM	6:12:15 AM	41.9634	-70.1089
1117	11/15/19	11:13:25 AM	6:13:25 AM	41.9635	-70.1088
1118	11/15/19	11:14:35 AM	6:14:35 AM	41.9636	-70.1086
1119	11/15/19	11:15:37 AM	6:15:37 AM	41.9636	-70.1084
1120	11/15/19	11:16:37 AM	6:16:37 AM	41.9636	-70.1083
1121	11/15/19	11:17:47 AM	6:17:47 AM	41.9638	-70.1081
1122	11/15/19	11:18:56 AM	6:18:56 AM	41.9638	-70.1079
1123	11/15/19	11:19:56 AM	6:19:56 AM	41.9638	-70.1078
1124	11/15/19	11:21:06 AM	6:21:06 AM	41.9639	-70.1076
1125	11/15/19	11:22:16 AM	6:22:16 AM	41.9639	-70.1075
1126	11/15/19	11:23:16 AM	6:23:16 AM	41.964	-70.1073
1127	11/15/19	11:24:25 AM	6:24:25 AM	41.964	-70.1071
1128	11/15/19	11:25:28 AM	6:25:28 AM	41.9641	-70.107
1129	11/15/19	11:26:28 AM	6:26:28 AM	41.9641	-70.1069
1130	11/15/19	11:27:28 AM	6:27:28 AM	41.9642	-70.1067
1131	11/15/19	11:28:28 AM	6:28:28 AM	41.9642	-70.1065
1132	11/15/19	11:29:37 AM	6:29:37 AM	41.9642	-70.1063
1133	11/15/19	11:30:47 AM	6:30:47 AM	41.9643	-70.1062
1134	11/15/19	11:31:56 AM	6:31:56 AM	41.9643	-70.106
1135	11/15/19	11:32:56 AM	6:32:56 AM	41.9644	-70.1058
1136	11/15/19	11:33:56 AM	6:33:56 AM	41.9645	-70.1057
1137	11/15/19	11:35:06 AM	6:35:06 AM	41.9645	-70.1055
1138	11/15/19	11:36:06 AM	6:36:06 AM	41.9646	-70.1053
1139	11/15/19	11:37:11 AM	6:37:11 AM	41.9646	-70.1051
1140	11/15/19	11:38:11 AM	6:38:11 AM	41.9647	-70.105
1141	11/15/19	11:39:11 AM	6:39:11 AM	41.9647	-70.1049
1142	11/15/19	11:40:11 AM	6:40:11 AM	41.9648	-70.1047
1143	11/15/19	11:41:11 AM	6:41:11 AM	41.9649	-70.1046
1144	11/15/19	11:42:20 AM	6:42:20 AM	41.9649	-70.1044
1145	11/15/19	11:43:20 AM	6:43:20 AM	41.9649	-70.1043
1146	11/15/19	11:44:20 AM	6:44:20 AM	41.965	-70.1041
1147	11/15/19	11:45:20 AM	6:45:20 AM	41.965	-70.1039
1148	11/15/19	11:46:20 AM	6:46:20 AM	41.9651	-70.1038
1149	11/15/19	11:47:20 AM	6:47:20 AM	41.9651	-70.1036
1150	11/15/19	11:48:29 AM	6:48:29 AM	41.9652	-70.1034
1151	11/15/19	11:49:29 AM	6:49:29 AM	41.9652	-70.1033
1152	11/15/19	11:50:39 AM	6:50:39 AM	41.9653	-70.103
1153	11/15/19	11:51:39 AM	6:51:39 AM	41.9653	-70.1029
1154	11/15/19	11:52:39 AM	6:52:39 AM	41.9653	-70.1028
1155	11/15/19	11:53:48 AM	6:53:48 AM	41.9654	-70.1026
1156	11/15/19	11:54:58 AM	6:54:58 AM	41.9654	-70.1025
1157	11/15/19	11:55:58 AM	6:55:58 AM	41.9655	-70.1022
1158	11/15/19	11:56:59 AM	6:56:59 AM	41.9655	-70.1021
1159	11/15/19	11:58:09 AM	6:58:09 AM	41.9656	-70.1019
1160	11/15/19	11:59:09 AM	6:59:09 AM	41.9656	-70.1018
1161	11/15/19	12:00:09 PM	7:00:09 AM	41.9657	-70.1016
1162	11/15/19	12:01:09 PM	7:01:09 AM	41.9657	-70.1015
1163	11/15/19	12:02:18 PM	7:02:18 AM	41.9658	-70.1012
1164	11/15/19	12:03:18 PM	7:03:18 AM	41.9658	-70.101
1165	11/15/19	12:04:28 PM	7:04:28 AM	41.9659	-70.1009
1166	11/15/19	12:05:28 PM	7:05:28 AM	41.966	-70.1008
1167	11/15/19	12:06:31 PM	7:06:31 AM	41.966	-70.1006
1168	11/15/19	12:07:31 PM	7:07:31 AM	41.9661	-70.1005
1169	11/15/19	12:08:31 PM	7:08:31 AM	41.9661	-70.1003
1170	11/15/19	12:09:40 PM	7:09:40 AM	41.9661	-70.1001
1171	11/15/19	12:10:40 PM	7:10:40 AM	41.9662	-70.1
1172	11/15/19	12:11:40 PM	7:11:40 AM	41.9662	-70.0999
1173	11/15/19	12:12:40 PM	7:12:40 AM	41.9662	-70.0997
1174	11/15/19	12:13:40 PM	7:13:40 AM	41.9663	-70.0995
1175	11/15/19	12:14:40 PM	7:14:40 AM	41.9663	-70.0994
1176	11/15/19	12:15:50 PM	7:15:50 AM	41.9664	-70.0992
1177	11/15/19	12:16:58 PM	7:16:58 AM	41.9664	-70.099
1178	11/15/19	12:17:58 PM	7:17:58 AM	41.9664	-70.0989
1179	11/15/19	12:18:58 PM	7:18:58 AM	41.9664	-70.0988
1180	11/15/19	12:19:58 PM	7:19:58 AM	41.9665	-70.0986
1181	11/15/19	12:20:58 PM	7:20:58 AM	41.9666	-70.0985
1182	11/15/19	12:22:08 PM	7:22:08 AM	41.9666	-70.0983
1183	11/15/19	12:23:18 PM	7:23:18 AM	41.9667	-70.0981
1184	11/15/19	12:24:27 PM	7:24:27 AM	41.9668	-70.098
1185	11/15/19	12:25:27 PM	7:25:27 AM	41.9668	-70.0978
1186	11/15/19	12:26:27 PM	7:26:27 AM	41.9668	-70.0976
1187	11/15/19	12:27:27 PM	7:27:27 AM	41.9669	-70.0974
1188	11/15/19	12:28:32 PM	7:28:32 AM	41.967	-70.0973
1189	11/15/19	12:29:42 PM	7:29:42 AM	41.967	-70.0971
1190	11/15/19	12:30:51 PM	7:30:51 AM	41.9671	-70.0969
1191	11/15/19	12:32:01 PM	7:32:01 AM	41.9671	-70.0967
1192	11/15/19	12:33:01 PM	7:33:01 AM	41.9671	-70.0966
1193	11/15/19	12:34:11 PM	7:34:11 AM	41.9672	-70.0964
1194	11/15/19	12:35:11 PM	7:35:11 AM	41.9672	-70.0963
1195	11/15/19	12:36:11 PM	7:36:11 AM	41.9672	-70.0961
1196	11/15/19	12:37:12 PM	7:37:12 AM	41.9673	-70.096
1197	11/15/19	12:38:12 PM	7:38:12 AM	41.9673	-70.0958
1198	11/15/19	12:39:21 PM	7:39:21 AM	41.9674	-70.0956
1199	11/15/19	12:40:30 PM	7:40:30 AM	41.9675	-70.0955
1200	11/15/19	12:41:30 PM	7:41:30 AM	41.9675	-70.0954
1201	11/15/19	12:42:39 PM	7:42:39 AM	41.9675	-70.0952
1202	11/15/19	12:43:39 PM	7:43:39 AM	41.9675	-70.0951
1203	11/15/19	12:44:39 PM	7:44:39 AM	41.9676	-70.0949
1204	11/15/19	12:45:48 PM	7:45:48 AM	41.9677	-70.0948
1205	11/15/19	12:46:48 PM	7:46:48 AM	41.9677	-70.0946
1206	11/15/19	12:47:48 PM	7:47:48 AM	41.9678	-70.0945
1207	11/15/19	12:48:58 PM	7:48:58 AM	41.9678	-70.0943
1208	11/15/19	12:50:07 PM	7:50:07 AM	41.9679	-70.0942
1209	11/15/19	12:51:17 PM	7:51:17 AM	41.968	-70.0941
1210	11/15/19	12:52:26 PM	7:52:26 AM	41.968	-70.0939
1211	11/15/19	12:53:26 PM	7:53:26 AM	41.968	-70.0938
1212	11/15/19	12:54:26 PM	7:54:26 AM	41.9681	-70.0937
1213	11/15/19	12:55:35 PM	7:55:35 AM	41.9681	-70.0935
1214	11/15/19	12:56:35 PM	7:56:35 AM	41.9681	-70.0933
1215	11/15/19	12:57:35 PM	7:57:35 AM	41.9682	-70.0931
1216	11/15/19	12:58:35 PM	7:58:35 AM	41.9683	-70.093
1217	11/15/19	12:59:44 PM	7:59:44 AM	41.9683	-70.0928
1218	11/15/19	1:00:49 PM	8:00:49 AM	41.9683	-70.0927
1219	11/15/19	1:01:58 PM	8:01:58 AM	41.9684	-70.0926
1220	11/15/19	1:02:58 PM	8:02:58 AM	41.9684	-70.0924
1221	11/15/19	1:03:58 PM	8:03:58 AM	41.9685	-70.0923
1222	11/15/19	1:05:07 PM	8:05:07 AM	41.9686	-70.0921
1223	11/15/19	1:06:07 PM	8:06:07 AM	41.9686	-70.092
1224	11/15/19	1:07:07 PM	8:07:07 AM	41.9687	-70.0919
1225	11/15/19	1:08:17 PM	8:08:17 AM	41.9687	-70.0917
1226	11/15/19	1:09:26 PM	8:09:26 AM	41.9688	-70.0916
1227	11/15/19	1:10:26 PM	8:10:26 AM	41.9688	-70.0914
1228	11/15/19	1:11:27 PM	8:11:27 AM	41.9689	-70.0913
1229	11/15/19	1:12:27 PM	8:12:27 AM	41.969	-70.0911
1230	11/15/19	1:13:27 PM	8:13:27 AM	41.969	-70.091
1231	11/15/19	1:14:27 PM	8:14:27 AM	41.969	-70.0908
1232	11/15/19	1:15:27 PM	8:15:27 AM	41.9691	-70.0908
1233	11/15/19	1:16:27 PM	8:16:27 AM	41.9692	-70.0906
1234	11/15/19	1:17:27 PM	8:17:27 AM	41.9692	-70.0904
1235	11/15/19	1:18:36 PM	8:18:36 AM	41.9693	-70.0904
1236	11/15/19	1:19:36 PM	8:19:36 AM	41.9694	-70.0902
1237	11/15/19	1:20:36 PM	8:20:36 AM	41.9694	-70.09
1238	11/15/19	1:21:36 PM	8:21:36 AM	41.9695	-70.0899
1239	11/15/19	1:22:42 PM	8:22:42 AM	41.9696	-70.0898
1240	11/15/19	1:23:42 PM	8:23:42 AM	41.9696	-70.0896
1241	11/15/19	1:24:52 PM	8:24:52 AM	41.9697	-70.0894
1242	11/15/19	1:26:01 PM	8:26:01 AM	41.9697	-70.0893
1243	11/15/19	1:27:01 PM	8:27:01 AM	41.9698	-70.0892
1244	11/15/19	1:28:10 PM	8:28:10 AM	41.9699	-70.089
1245	11/15/19	1:29:10 PM	8:29:10 AM	41.9699	-70.0888
1246	11/15/19	1:30:10 PM	8:30:10 AM	41.97	-70.0887
1247	11/15/19	1:31:11 PM	8:31:11 AM	41.97	-70.0886
1248	11/15/19	1:32:11 PM	8:32:11 AM	41.9701	-70.0885
1249	11/15/19	1:33:11 PM	8:33:11 AM	41.9702	-70.0884
1250	11/15/19	1:34:11 PM	8:34:11 AM	41.9702	-70.0883
1251	11/15/19	1:35:11 PM	8:35:11 AM	41.9702	-70.0882
1252	11/15/19	1:36:11 PM	8:36:11 AM	41.9703	-70.088
1253	11/15/19	1:37:11 PM	8:37:11 AM	41.9704	-70.0879
1254	11/15/19	1:38:20 PM	8:38:20 AM	41.9705	-70.0877
1255	11/15/19	1:39:20 PM	8:39:20 AM	41.9705	-70.0876
1256	11/15/19	1:40:29 PM	8:40:29 AM	41.9705	-70.0875
1257	11/15/19	1:41:31 PM	8:41:31 AM	41.9706	-70.0873
1258	11/15/19	1:42:41 PM	8:42:41 AM	41.9706	-70.0871
1259	11/15/19	1:43:50 PM	8:43:50 AM	41.9707	-70.087
1260	11/15/19	1:44:50 PM	8:44:50 AM	41.9707	-70.0869
1261	11/15/19	1:45:59 PM	8:45:59 AM	41.9708	-70.0868
1262	11/15/19	1:46:59 PM	8:46:59 AM	41.9708	-70.0867
1263	11/15/19	1:47:59 PM	8:47:59 AM	41.9709	-70.0865
1264	11/15/19	1:48:59 PM	8:48:59 AM	41.971	-70.0864
1265	11/15/19	1:50:09 PM	8:50:09 AM	41.971	-70.0863
1266	11/15/19	1:51:09 PM	8:51:09 AM	41.9711	-70.0861
1267	11/15/19	1:52:09 PM	8:52:09 AM	41.9711	-70.086
1268	11/15/19	1:53:09 PM	8:53:09 AM	41.9712	-70.0859
1269	11/15/19	1:54:09 PM	8:54:09 AM	41.9713	-70.0858
1270	11/15/19	1:55:09 PM	8:55:09 AM	41.9713	-70.0857
1271	11/15/19	1:56:19 PM	8:56:19 AM	41.9714	-70.0855
1272	11/15/19	1:57:28 PM	8:57:28 AM	41.9714	-70.0854
1273	11/15/19	1:58:28 PM	8:58:28 AM	41.9715	-70.0852
1274	11/15/19	1:59:28 PM	8:59:28 AM	41.9716	-70.0851
1275	11/15/19	2:00:28 PM	9:00:28 AM	41.9717	-70.0849
1276	11/15/19	2:01:30 PM	9:01:30 AM	41.9717	-70.0849
1277	11/15/19	2:02:39 PM	9:02:39 AM	41.9717	-70.0847
1278	11/15/19	2:03:39 PM	9:03:39 AM	41.9718	-70.0846
1279	11/15/19	2:04:39 PM	9:04:39 AM	41.9719	-70.0844
1280	11/15/19	2:05:39 PM	9:05:39 AM	41.9719	-70.0843
1281	11/15/19	2:06:49 PM	9:06:49 AM	41.972	-70.0842
1282	11/15/19	2:07:58 PM	9:07:58 AM	41.9721	-70.084
1283	11/15/19	2:08:58 PM	9:08:58 AM	41.9721	-70.0839
1284	11/15/19	2:09:58 PM	9:09:58 AM	41.9722	-70.0838
1285	11/15/19	2:10:58 PM	9:10:58 AM	41.9722	-70.0837
1286	11/15/19	2:11:59 PM	9:11:59 AM	41.9723	-70.0835
1287	11/15/19	2:13:09 PM	9:13:09 AM	41.9724	-70.0834
1288	11/15/19	2:14:18 PM	9:14:18 AM	41.9725	-70.0833
1289	11/15/19	2:15:18 PM	9:15:18 AM	41.9726	-70.0831
1290	11/15/19	2:16:27 PM	9:16:27 AM	41.9726	-70.083
1291	11/15/19	2:17:27 PM	9:17:27 AM	41.9727	-70.0829
1292	11/15/19	2:18:27 PM	9:18:27 AM	41.9728	-70.0827
1293	11/15/19	2:19:27 PM	9:19:27 AM	41.9728	-70.0827
1294	11/15/19	2:20:27 PM	9:20:27 AM	41.973	-70.0826
1295	11/15/19	2:21:27 PM	9:21:27 AM	41.973	-70.0824
1296	11/15/19	2:22:33 PM	9:22:33 AM	41.9731	-70.0823
1297	11/15/19	2:23:33 PM	9:23:33 AM	41.9733	-70.0821
1298	11/15/19	2:24:33 PM	9:24:33 AM	41.9733	-70.082
1299	11/15/19	2:25:33 PM	9:25:33 AM	41.9734	-70.0819
1300	11/15/19	2:26:33 PM	9:26:33 AM	41.9734	-70.0817
1301	11/15/19	2:27:33 PM	9:27:33 AM	41.9735	-70.0817
1302	11/15/19	2:28:33 PM	9:28:33 AM	41.9736	-70.0815
1303	11/15/19	2:29:33 PM	9:29:33 AM	41.9737	-70.0814
1304	11/15/19	2:30:42 PM	9:30:42 AM	41.9738	-70.0814
1305	11/15/19	2:31:43 PM	9:31:43 AM	41.9739	-70.0812
1306	11/15/19	2:32:43 PM	9:32:43 AM	41.974	-70.0811
1307	11/15/19	2:33:43 PM	9:33:43 AM	41.9741	-70.081
1308	11/15/19	2:34:43 PM	9:34:43 AM	41.9742	-70.0809
1309	11/15/19	2:35:43 PM	9:35:43 AM	41.9742	-70.0808
1310	11/15/19	2:36:43 PM	9:36:43 AM	41.9743	-70.0807
1311	11/15/19	2:37:43 PM	9:37:43 AM	41.9744	-70.0806
1312	11/15/19	2:38:43 PM	9:38:43 AM	41.9745	-70.0805
1313	11/15/19	2:39:52 PM	9:39:52 AM	41.9746	-70.0804
1314	11/15/19	2:40:52 PM	9:40:52 AM	41.9747	-70.0803
1315	11/15/19	2:41:54 PM	9:41:54 AM	41.9748	-70.0802
1316	11/15/19	2:43:03 PM	9:43:03 AM	41.9749	-70.08
1317	11/15/19	2:44:03 PM	9:44:03 AM	41.9749	-70.08
1318	11/15/19	2:45:03 PM	9:45:03 AM	41.9751	-70.0799
1319	11/15/19	2:46:03 PM	9:46:03 AM	41.9752	-70.0799
1320	11/15/19	2:47:03 PM	9:47:03 AM	41.9753	-70.0797
1321	11/15/19	2:48:12 PM	9:48:12 AM	41.9754	-70.0797
1322	11/15/19	2:49:12 PM	9:49:12 AM	41.9755	-70.0795
1323	11/15/19	2:50:12 PM	9:50:12 AM	41.9756	-70.0795
1324	11/15/19	2:51:21 PM	9:51:21 AM	41.9757	-70.0794
1325	11/15/19	2:52:22 PM	9:52:22 AM	41.9758	-70.0793
1326	11/15/19	2:53:22 PM	9:53:22 AM	41.9759	-70.0792
1327	11/15/19	2:54:22 PM	9:54:22 AM	41.976	-70.0791
1328	11/15/19	2:55:22 PM	9:55:22 AM	41.976	-70.079
1329	11/15/19	2:56:22 PM	9:56:22 AM	41.9761	-70.0789
1330	11/15/19	2:57:22 PM	9:57:22 AM	41.9763	-70.0789
1331	11/15/19	2:58:23 PM	9:58:23 AM	41.9764	-70.0788
1332	11/15/19	2:59:33 PM	9:59:33 AM	41.9764	-70.0786
1333	11/15/19	3:00:42 PM	10:00:42 AM	41.9765	-70.0786
1334	11/15/19	3:01:42 PM	10:01:42 AM	41.9766	-70.0784
1335	11/15/19	3:02:44 PM	10:02:44 AM	41.9767	-70.0784
1336	11/15/19	3:03:44 PM	10:03:44 AM	41.9768	-70.0783
1337	11/15/19	3:04:53 PM	10:04:53 AM	41.9769	-70.0782
1338	11/15/19	3:05:53 PM	10:05:53 AM	41.977	-70.0781
1339	11/15/19	3:06:53 PM	10:06:53 AM	41.9772	-70.0781
1340	11/15/19	3:07:53 PM	10:07:53 AM	41.9773	-70.078
1341	11/15/19	3:09:02 PM	10:09:02 AM	41.9775	-70.0779
1342	11/15/19	3:10:02 PM	10:10:02 AM	41.9776	-70.0778
1343	11/15/19	3:11:02 PM	10:11:02 AM	41.9776	-70.0778
1344	11/15/19	3:12:03 PM	10:12:03 AM	41.9778	-70.0777
1345	11/15/19	3:13:03 PM	10:13:03 AM	41.9779	-70.0776
1346	11/15/19	3:14:12 PM	10:14:12 AM	41.978	-70.0775
1347	11/15/19	3:15:22 PM	10:15:22 AM	41.9781	-70.0775
1348	11/15/19	3:16:22 PM	10:16:22 AM	41.9782	-70.0774
1349	11/15/19	3:17:32 PM	10:17:32 AM	41.9784	-70.0774
1350	11/15/19	3:18:37 PM	10:18:37 AM	41.9785	-70.0773
1351	11/15/19	3:19:37 PM	10:19:37 AM	41.9784	-70.0772
1352	11/15/19	3:20:37 PM	10:20:37 AM	41.9784	-70.0772
1353	11/15/19	3:21:46 PM	10:21:46 AM	41.9784	-70.0772
1354	11/15/19	3:22:46 PM	10:22:46 AM	41.9785	-70.0773
1355	11/15/19	3:23:53 PM	10:23:53 AM	41.9784	-70.0772
1356	11/15/19	3:25:03 PM	10:25:03 AM	41.9783	-70.0771
1357	11/15/19	3:26:12 PM	10:26:12 AM	41.9784	-70.0772
1358	11/15/19	3:27:21 PM	10:27:21 AM	41.9784	-70.0771
1359	11/15/19	3:28:31 PM	10:28:31 AM	41.9784	-70.0772
1360	11/15/19	3:29:31 PM	10:29:31 AM	41.9785	-70.0772
1361	11/15/19	3:30:41 PM	10:30:41 AM	41.9784	-70.0772
1362	11/15/19	3:31:51 PM	10:31:51 AM	41.9784	-70.0772
1363	11/15/19	3:33:02 PM	10:33:02 AM	41.9785	-70.0773
1364	11/15/19	3:34:02 PM	10:34:02 AM	41.9786	-70.0773
1365	11/15/19	3:35:12 PM	10:35:12 AM	41.9785	-70.0773
1366	11/15/19	3:36:22 PM	10:36:22 AM	41.9786	-70.0773
1367	11/15/19	3:37:22 PM	10:37:22 AM	41.9786	-70.0773
1368	11/15/19	3:38:32 PM	10:38:32 AM	41.9785	-70.0772
1369	11/15/19	3:39:32 PM	10:39:32 AM	41.9785	-70.0773
1370	11/15/19	3:40:32 PM	10:40:32 AM	41.9785	-70.0773
1371	11/15/19	3:41:42 PM	10:41:42 AM	41.9786	-70.0773
1372	11/15/19	3:42:42 PM	10:42:42 AM	41.9786	-70.0773
1373	11/15/19	3:43:52 PM	10:43:52 AM	41.9786	-70.0773
1374	11/15/19	3:44:52 PM	10:44:52 AM	41.9786	-70.0773
1375	11/15/19	3:46:02 PM	10:46:02 AM	41.9786	-70.0773
1376	11/15/19	3:47:12 PM	10:47:12 AM	41.9786	-70.0773
1377	11/15/19	3:48:22 PM	10:48:22 AM	41.9786	-70.0772
1378	11/15/19	3:49:31 PM	10:49:31 AM	41.9786	-70.0773
1379	11/15/19	3:50:31 PM	10:50:31 AM	41.9786	-70.0772
1380	11/15/19	3:51:31 PM	10:51:31 AM	41.9786	-70.0772
1381	11/15/19	3:52:31 PM	10:52:31 AM	41.9785	-70.0772
1382	11/15/19	3:53:31 PM	10:53:31 AM	41.9786	-70.0772
1383	11/15/19	3:54:31 PM	10:54:31 AM	41.9786	-70.0773
1384	11/15/19	3:55:41 PM	10:55:41 AM	41.9785	-70.0772
1385	11/15/19	3:56:41 PM	10:56:41 AM	41.9785	-70.0772
1386	11/15/19	3:57:51 PM	10:57:51 AM	41.9786	-70.0772
1387	11/15/19	3:59:01 PM	10:59:01 AM	41.9786	-70.0772
1388	11/15/19	4:00:11 PM	11:00:11 AM	41.9786	-70.0772
1389	11/15/19	4:01:11 PM	11:01:11 AM	41.9785	-70.0772
1390	11/15/19	4:02:21 PM	11:02:21 AM	41.9785	-70.0772
1391	11/15/19	4:03:23 PM	11:03:23 AM	41.9786	-70.0772
1392	11/15/19	4:04:23 PM	11:04:23 AM	41.9786	-70.0772
1393	11/15/19	4:05:33 PM	11:05:33 AM	41.9786	-70.0772
1394	11/15/19	4:06:43 PM	11:06:43 AM	41.9786	-70.0772
1395	11/15/19	4:07:53 PM	11:07:53 AM	41.9786	-70.0772
1396	11/15/19	4:09:02 PM	11:09:02 AM	41.9786	-70.0772
1397	11/15/19	4:10:02 PM	11:10:02 AM	41.9786	-70.0772
1398	11/15/19	4:11:02 PM	11:11:02 AM	41.9786	-70.0772
1399	11/15/19	4:12:02 PM	11:12:02 AM	41.9786	-70.0772
1400	11/15/19	4:13:03 PM	11:13:03 AM	41.9786	-70.0772
1401	11/15/19	4:14:03 PM	11:14:03 AM	41.9786	-70.0772
1402	11/15/19	4:15:03 PM	11:15:03 AM	41.9786	-70.0772
1403	11/15/19	4:16:13 PM	11:16:13 AM	41.9786	-70.0772
1404	11/15/19	4:17:13 PM	11:17:13 AM	41.9786	-70.0772
1405	11/15/19	4:18:13 PM	11:18:13 AM	41.9786	-70.0772
1406	11/15/19	4:19:22 PM	11:19:22 AM	41.9786	-70.0772
1407	11/15/19	4:20:22 PM	11:20:22 AM	41.9786	-70.0772
1408	11/15/19	4:21:22 PM	11:21:22 AM	41.9786	-70.0772
1409	11/15/19	4:22:31 PM	11:22:31 AM	41.9786	-70.0772
1410	11/15/19	4:23:31 PM	11:23:31 AM	41.9786	-70.0772
1411	11/15/19	4:24:37 PM	11:24:37 AM	41.9786	-70.0772
1412	11/15/19	4:25:37 PM	11:25:37 AM	41.9786	-70.0772
1413	11/15/19	4:26:37 PM	11:26:37 AM	41.9786	-70.0772
1414	11/15/19	4:27:37 PM	11:27:37 AM	41.9786	-70.0772
1415	11/15/19	4:28:37 PM	11:28:37 AM	41.9786	-70.0771
1416	11/15/19	4:29:37 PM	11:29:37 AM	41.9786	-70.0771
1417	11/15/19	4:30:37 PM	11:30:37 AM	41.9786	-70.0771
1418	11/15/19	4:31:37 PM	11:31:37 AM	41.9786	-70.0771
1419	11/15/19	4:32:47 PM	11:32:47 AM	41.9786	-70.0771
1420	11/15/19	4:33:48 PM	11:33:48 AM	41.9786	-70.0771
1421	11/15/19	4:34:48 PM	11:34:48 AM	41.9786	-70.0771
1422	11/15/19	4:35:48 PM	11:35:48 AM	41.9786	-70.077
1423	11/15/19	4:36:48 PM	11:36:48 AM	41.9786	-70.077
