# Supplementary material for: Developing bottom drifters to better understand the stranding locations of cold-stunned sea turtles in Cape Cod Bay, Massachusetts
Source: PeerJ. 2023 Aug 30;11:e15866. doi: 10.7717/peerj.15866 (PMC10474834; doi:10.7717/peerj.15866)
Supplement: Supplemental Information 5 [file peerj-11-15866-s005.csv]

	Date	Time (UTC)	Time (EST)	Latitude	Longitude			ID# 1808073S4742
1	11/14/19	3:33:31 PM	10:33:31 AM	41.8979	-70.134
2	11/14/19	3:34:31 PM	10:34:31 AM	41.898	-70.1337
3	11/14/19	3:35:31 PM	10:35:31 AM	41.8982	-70.1337
4	11/14/19	3:36:31 PM	10:36:31 AM	41.8983	-70.1336
5	11/14/19	3:37:31 PM	10:37:31 AM	41.8983	-70.1335
6	11/14/19	3:38:31 PM	10:38:31 AM	41.8984	-70.1334
7	11/14/19	3:39:36 PM	10:39:36 AM	41.8984	-70.1333
8	11/14/19	3:40:36 PM	10:40:36 AM	41.8984	-70.1335
9	11/14/19	3:41:46 PM	10:41:46 AM	41.8983	-70.1332
10	11/14/19	3:42:55 PM	10:42:55 AM	41.8983	-70.1327
11	11/14/19	3:43:55 PM	10:43:55 AM	41.8982	-70.1326
12	11/14/19	3:44:55 PM	10:44:55 AM	41.8982	-70.1326
13	11/14/19	3:45:55 PM	10:45:55 AM	41.8981	-70.1325
14	11/14/19	3:46:56 PM	10:46:56 AM	41.8981	-70.1325
15	11/14/19	3:47:56 PM	10:47:56 AM	41.8981	-70.1324
16	11/14/19	3:49:03 PM	10:49:03 AM	41.898	-70.1323
17	11/14/19	3:50:03 PM	10:50:03 AM	41.898	-70.1323
18	11/14/19	3:51:13 PM	10:51:13 AM	41.898	-70.1322
19	11/14/19	3:52:23 PM	10:52:23 AM	41.8979	-70.1322
20	11/14/19	3:53:32 PM	10:53:32 AM	41.8979	-70.1321
21	11/14/19	3:54:32 PM	10:54:32 AM	41.8979	-70.132
22	11/14/19	3:55:32 PM	10:55:32 AM	41.8979	-70.132
23	11/14/19	3:56:34 PM	10:56:34 AM	41.8979	-70.1319
24	11/14/19	3:57:34 PM	10:57:34 AM	41.8979	-70.1318
25	11/14/19	3:58:34 PM	10:58:34 AM	41.8978	-70.1318
26	11/14/19	3:59:44 PM	10:59:44 AM	41.8978	-70.1318
27	11/14/19	4:00:53 PM	11:00:53 AM	41.8977	-70.1317
28	11/14/19	4:02:03 PM	11:02:03 AM	41.8977	-70.1317
29	11/14/19	4:03:12 PM	11:03:12 AM	41.8977	-70.1316
30	11/14/19	4:04:12 PM	11:04:12 AM	41.8976	-70.1316
31	11/14/19	4:05:21 PM	11:05:21 AM	41.8977	-70.1315
32	11/14/19	4:06:23 PM	11:06:23 AM	41.8976	-70.1315
33	11/14/19	4:07:23 PM	11:07:23 AM	41.8976	-70.1315
34	11/14/19	4:08:33 PM	11:08:33 AM	41.8976	-70.1314
35	11/14/19	4:09:42 PM	11:09:42 AM	41.8976	-70.1314
36	11/14/19	4:10:42 PM	11:10:42 AM	41.8976	-70.1314
37	11/14/19	4:11:42 PM	11:11:42 AM	41.8976	-70.1313
38	11/14/19	4:12:52 PM	11:12:52 AM	41.8976	-70.1313
39	11/14/19	4:13:52 PM	11:13:52 AM	41.8975	-70.1313
40	11/14/19	4:15:01 PM	11:15:01 AM	41.8975	-70.1313
41	11/14/19	4:16:01 PM	11:16:01 AM	41.8975	-70.1313
42	11/14/19	4:17:02 PM	11:17:02 AM	41.8975	-70.1312
43	11/14/19	4:18:02 PM	11:18:02 AM	41.8975	-70.1312
44	11/14/19	4:19:02 PM	11:19:02 AM	41.8975	-70.1312
45	11/14/19	4:20:02 PM	11:20:02 AM	41.8975	-70.1312
46	11/14/19	4:21:12 PM	11:21:12 AM	41.8975	-70.1311
47	11/14/19	4:22:12 PM	11:22:12 AM	41.8975	-70.1311
48	11/14/19	4:23:21 PM	11:23:21 AM	41.8975	-70.1311
49	11/14/19	4:24:21 PM	11:24:21 AM	41.8975	-70.1311
50	11/14/19	4:25:21 PM	11:25:21 AM	41.8975	-70.1311
51	11/14/19	4:26:21 PM	11:26:21 AM	41.8975	-70.1311
52	11/14/19	4:27:30 PM	11:27:30 AM	41.8975	-70.1311
53	11/14/19	4:28:30 PM	11:28:30 AM	41.8975	-70.131
54	11/14/19	4:29:30 PM	11:29:30 AM	41.8975	-70.131
55	11/14/19	4:30:39 PM	11:30:39 AM	41.8975	-70.131
56	11/14/19	4:31:48 PM	11:31:48 AM	41.8975	-70.131
57	11/14/19	4:32:57 PM	11:32:57 AM	41.8976	-70.131
58	11/14/19	4:33:57 PM	11:33:57 AM	41.8975	-70.1309
59	11/14/19	4:34:57 PM	11:34:57 AM	41.8976	-70.1309
60	11/14/19	4:36:06 PM	11:36:06 AM	41.8976	-70.131
61	11/14/19	4:37:06 PM	11:37:06 AM	41.8976	-70.1309
62	11/14/19	4:38:11 PM	11:38:11 AM	41.8976	-70.1309
63	11/14/19	4:39:11 PM	11:39:11 AM	41.8976	-70.1309
64	11/14/19	4:40:20 PM	11:40:20 AM	41.8976	-70.1309
65	11/14/19	4:41:29 PM	11:41:29 AM	41.8977	-70.1309
66	11/14/19	4:42:29 PM	11:42:29 AM	41.8977	-70.1309
67	11/14/19	4:43:29 PM	11:43:29 AM	41.8977	-70.1309
68	11/14/19	4:44:29 PM	11:44:29 AM	41.8978	-70.1309
69	11/14/19	4:45:38 PM	11:45:38 AM	41.8978	-70.131
70	11/14/19	4:46:38 PM	11:46:38 AM	41.8978	-70.131
71	11/14/19	4:47:40 PM	11:47:40 AM	41.8979	-70.1309
72	11/14/19	4:48:50 PM	11:48:50 AM	41.8979	-70.131
73	11/14/19	4:49:50 PM	11:49:50 AM	41.898	-70.1311
74	11/14/19	4:50:50 PM	11:50:50 AM	41.898	-70.1311
75	11/14/19	4:52:00 PM	11:52:00 AM	41.898	-70.131
76	11/14/19	4:53:10 PM	11:53:10 AM	41.8981	-70.1311
77	11/14/19	4:54:20 PM	11:54:20 AM	41.8981	-70.1311
78	11/14/19	4:55:30 PM	11:55:30 AM	41.8981	-70.1311
79	11/14/19	4:56:39 PM	11:56:39 AM	41.8982	-70.1311
80	11/14/19	4:57:41 PM	11:57:41 AM	41.8982	-70.1311
81	11/14/19	4:58:41 PM	11:58:41 AM	41.8983	-70.1311
82	11/14/19	4:59:51 PM	11:59:51 AM	41.8984	-70.1312
83	11/14/19	5:01:01 PM	12:01:01 PM	41.8984	-70.1312
84	11/14/19	5:02:11 PM	12:02:11 PM	41.8985	-70.1312
85	11/14/19	5:03:21 PM	12:03:21 PM	41.8986	-70.1312
86	11/14/19	5:04:31 PM	12:04:31 PM	41.8987	-70.1312
87	11/14/19	5:05:41 PM	12:05:41 PM	41.8987	-70.1313
88	11/14/19	5:06:41 PM	12:06:41 PM	41.8988	-70.1313
89	11/14/19	5:07:42 PM	12:07:42 PM	41.8988	-70.1314
90	11/14/19	5:08:42 PM	12:08:42 PM	41.8989	-70.1314
91	11/14/19	5:09:42 PM	12:09:42 PM	41.899	-70.1315
92	11/14/19	5:10:52 PM	12:10:52 PM	41.899	-70.1315
93	11/14/19	5:12:02 PM	12:12:02 PM	41.8992	-70.1316
94	11/14/19	5:13:11 PM	12:13:11 PM	41.8992	-70.1316
95	11/14/19	5:14:21 PM	12:14:21 PM	41.8992	-70.1316
96	11/14/19	5:15:21 PM	12:15:21 PM	41.8993	-70.1317
97	11/14/19	5:16:30 PM	12:16:30 PM	41.8994	-70.1318
98	11/14/19	5:17:32 PM	12:17:32 PM	41.8994	-70.1318
99	11/14/19	5:18:32 PM	12:18:32 PM	41.8995	-70.1319
100	11/14/19	5:19:32 PM	12:19:32 PM	41.8996	-70.1319
101	11/14/19	5:20:32 PM	12:20:32 PM	41.8997	-70.132
102	11/14/19	5:21:41 PM	12:21:41 PM	41.8997	-70.1319
103	11/14/19	5:22:41 PM	12:22:41 PM	41.8998	-70.132
104	11/14/19	5:23:41 PM	12:23:41 PM	41.8999	-70.1321
105	11/14/19	5:24:41 PM	12:24:41 PM	41.8999	-70.1321
106	11/14/19	5:25:41 PM	12:25:41 PM	41.9	-70.1322
107	11/14/19	5:26:41 PM	12:26:41 PM	41.9001	-70.1322
108	11/14/19	5:27:43 PM	12:27:43 PM	41.9002	-70.1323
109	11/14/19	5:28:43 PM	12:28:43 PM	41.9003	-70.1323
110	11/14/19	5:29:43 PM	12:29:43 PM	41.9003	-70.1324
111	11/14/19	5:30:53 PM	12:30:53 PM	41.9004	-70.1324
112	11/14/19	5:32:02 PM	12:32:02 PM	41.9005	-70.1325
113	11/14/19	5:33:02 PM	12:33:02 PM	41.9006	-70.1325
114	11/14/19	5:34:02 PM	12:34:02 PM	41.9007	-70.1326
115	11/14/19	5:35:02 PM	12:35:02 PM	41.9007	-70.1327
116	11/14/19	5:36:11 PM	12:36:11 PM	41.9008	-70.1327
117	11/14/19	5:37:11 PM	12:37:11 PM	41.9009	-70.1327
118	11/14/19	5:38:18 PM	12:38:18 PM	41.901	-70.1328
119	11/14/19	5:39:27 PM	12:39:27 PM	41.901	-70.1328
120	11/14/19	5:40:27 PM	12:40:27 PM	41.9012	-70.1328
121	11/14/19	5:41:36 PM	12:41:36 PM	41.9012	-70.1329
122	11/14/19	5:42:36 PM	12:42:36 PM	41.9013	-70.133
123	11/14/19	5:43:36 PM	12:43:36 PM	41.9014	-70.133
124	11/14/19	5:44:36 PM	12:44:36 PM	41.9015	-70.1331
125	11/14/19	5:45:45 PM	12:45:45 PM	41.9016	-70.1331
126	11/14/19	5:46:45 PM	12:46:45 PM	41.9017	-70.1333
127	11/14/19	5:47:47 PM	12:47:47 PM	41.9018	-70.1333
128	11/14/19	5:48:56 PM	12:48:56 PM	41.9019	-70.1334
129	11/14/19	5:50:05 PM	12:50:05 PM	41.902	-70.1335
130	11/14/19	5:51:05 PM	12:51:05 PM	41.9021	-70.1336
131	11/14/19	5:52:05 PM	12:52:05 PM	41.9022	-70.1336
132	11/14/19	5:53:15 PM	12:53:15 PM	41.9023	-70.1337
133	11/14/19	5:54:24 PM	12:54:24 PM	41.9024	-70.1338
134	11/14/19	5:55:24 PM	12:55:24 PM	41.9025	-70.1338
135	11/14/19	5:56:34 PM	12:56:34 PM	41.9027	-70.134
136	11/14/19	5:57:36 PM	12:57:36 PM	41.9028	-70.134
137	11/14/19	5:58:36 PM	12:58:36 PM	41.9028	-70.1341
138	11/14/19	5:59:46 PM	12:59:46 PM	41.903	-70.1342
139	11/14/19	6:00:55 PM	1:00:55 PM	41.9031	-70.1343
140	11/14/19	6:01:55 PM	1:01:55 PM	41.9032	-70.1344
141	11/14/19	6:03:04 PM	1:03:04 PM	41.9033	-70.1344
142	11/14/19	6:04:14 PM	1:04:14 PM	41.9034	-70.1346
143	11/14/19	6:05:24 PM	1:05:24 PM	41.9036	-70.1346
144	11/14/19	6:06:34 PM	1:06:34 PM	41.9037	-70.1347
145	11/14/19	6:07:34 PM	1:07:34 PM	41.9038	-70.1348
146	11/14/19	6:08:35 PM	1:08:35 PM	41.904	-70.1349
147	11/14/19	6:09:44 PM	1:09:44 PM	41.904	-70.135
148	11/14/19	6:10:44 PM	1:10:44 PM	41.9042	-70.1351
149	11/14/19	6:11:54 PM	1:11:54 PM	41.9043	-70.1352
150	11/14/19	6:13:04 PM	1:13:04 PM	41.9044	-70.1352
151	11/14/19	6:14:14 PM	1:14:14 PM	41.9045	-70.1353
152	11/14/19	6:15:24 PM	1:15:24 PM	41.9047	-70.1354
153	11/14/19	6:16:34 PM	1:16:34 PM	41.9048	-70.1355
154	11/14/19	6:17:34 PM	1:17:34 PM	41.9049	-70.1356
155	11/14/19	6:18:35 PM	1:18:35 PM	41.905	-70.1357
156	11/14/19	6:19:45 PM	1:19:45 PM	41.9052	-70.1358
157	11/14/19	6:20:55 PM	1:20:55 PM	41.9053	-70.1359
158	11/14/19	6:21:55 PM	1:21:55 PM	41.9054	-70.136
159	11/14/19	6:22:55 PM	1:22:55 PM	41.9054	-70.136
160	11/14/19	6:24:05 PM	1:24:05 PM	41.9056	-70.1361
161	11/14/19	6:25:15 PM	1:25:15 PM	41.9058	-70.1362
162	11/14/19	6:26:25 PM	1:26:25 PM	41.9059	-70.1363
163	11/14/19	6:27:25 PM	1:27:25 PM	41.906	-70.1364
164	11/14/19	6:28:25 PM	1:28:25 PM	41.9062	-70.1365
165	11/14/19	6:29:25 PM	1:29:25 PM	41.9063	-70.1366
166	11/14/19	6:30:25 PM	1:30:25 PM	41.9064	-70.1366
167	11/14/19	6:31:35 PM	1:31:35 PM	41.9065	-70.1368
168	11/14/19	6:32:45 PM	1:32:45 PM	41.9066	-70.1369
169	11/14/19	6:33:55 PM	1:33:55 PM	41.9068	-70.137
170	11/14/19	6:35:04 PM	1:35:04 PM	41.9069	-70.1371
171	11/14/19	6:36:14 PM	1:36:14 PM	41.9071	-70.1372
172	11/14/19	6:37:14 PM	1:37:14 PM	41.9072	-70.1373
173	11/14/19	6:38:14 PM	1:38:14 PM	41.9073	-70.1374
174	11/14/19	6:39:20 PM	1:39:20 PM	41.9075	-70.1375
175	11/14/19	6:40:29 PM	1:40:29 PM	41.9076	-70.1376
176	11/14/19	6:41:29 PM	1:41:29 PM	41.9078	-70.1377
177	11/14/19	6:42:38 PM	1:42:38 PM	41.9079	-70.1378
178	11/14/19	6:43:38 PM	1:43:38 PM	41.908	-70.1379
179	11/14/19	6:44:38 PM	1:44:38 PM	41.9081	-70.138
180	11/14/19	6:45:47 PM	1:45:47 PM	41.9083	-70.1381
181	11/14/19	6:46:47 PM	1:46:47 PM	41.9084	-70.1383
182	11/14/19	6:47:47 PM	1:47:47 PM	41.9086	-70.1383
183	11/14/19	6:48:49 PM	1:48:49 PM	41.9087	-70.1385
184	11/14/19	6:49:49 PM	1:49:49 PM	41.9089	-70.1385
185	11/14/19	6:50:58 PM	1:50:58 PM	41.909	-70.1386
186	11/14/19	6:51:58 PM	1:51:58 PM	41.9091	-70.1387
187	11/14/19	6:52:58 PM	1:52:58 PM	41.9093	-70.1388
188	11/14/19	6:53:58 PM	1:53:58 PM	41.9094	-70.1389
189	11/14/19	6:54:58 PM	1:54:58 PM	41.9096	-70.139
190	11/14/19	6:55:58 PM	1:55:58 PM	41.9097	-70.1391
191	11/14/19	6:57:08 PM	1:57:08 PM	41.9098	-70.1392
192	11/14/19	6:58:10 PM	1:58:10 PM	41.91	-70.1393
193	11/14/19	6:59:10 PM	1:59:10 PM	41.9101	-70.1394
194	11/14/19	7:00:20 PM	2:00:20 PM	41.9102	-70.1395
195	11/14/19	7:01:20 PM	2:01:20 PM	41.9104	-70.1396
196	11/14/19	7:02:29 PM	2:02:29 PM	41.9105	-70.1398
197	11/14/19	7:03:39 PM	2:03:39 PM	41.9107	-70.1398
198	11/14/19	7:04:48 PM	2:04:48 PM	41.9108	-70.14
199	11/14/19	7:05:57 PM	2:05:57 PM	41.911	-70.1401
200	11/14/19	7:07:07 PM	2:07:07 PM	41.9111	-70.1402
201	11/14/19	7:08:09 PM	2:08:09 PM	41.9113	-70.1403
202	11/14/19	7:09:18 PM	2:09:18 PM	41.9114	-70.1404
203	11/14/19	7:10:18 PM	2:10:18 PM	41.9116	-70.1405
204	11/14/19	7:11:27 PM	2:11:27 PM	41.9117	-70.1406
205	11/14/19	7:12:27 PM	2:12:27 PM	41.9119	-70.1406
206	11/14/19	7:13:27 PM	2:13:27 PM	41.912	-70.1407
207	11/14/19	7:14:36 PM	2:14:36 PM	41.9122	-70.1408
208	11/14/19	7:15:36 PM	2:15:36 PM	41.9123	-70.1409
209	11/14/19	7:16:45 PM	2:16:45 PM	41.9125	-70.141
210	11/14/19	7:17:55 PM	2:17:55 PM	41.9126	-70.1411
211	11/14/19	7:18:56 PM	2:18:56 PM	41.9128	-70.1413
212	11/14/19	7:20:05 PM	2:20:05 PM	41.913	-70.1413
213	11/14/19	7:21:05 PM	2:21:05 PM	41.9131	-70.1414
214	11/14/19	7:22:14 PM	2:22:14 PM	41.9133	-70.1415
215	11/14/19	7:23:14 PM	2:23:14 PM	41.9134	-70.1416
216	11/14/19	7:24:14 PM	2:24:14 PM	41.9135	-70.1416
217	11/14/19	7:25:14 PM	2:25:14 PM	41.9136	-70.1418
218	11/14/19	7:26:14 PM	2:26:14 PM	41.9138	-70.1418
219	11/14/19	7:27:14 PM	2:27:14 PM	41.914	-70.1419
220	11/14/19	7:28:14 PM	2:28:14 PM	41.9141	-70.1419
221	11/14/19	7:29:14 PM	2:29:14 PM	41.9143	-70.142
222	11/14/19	7:30:14 PM	2:30:14 PM	41.9144	-70.1421
223	11/14/19	7:31:24 PM	2:31:24 PM	41.9146	-70.1422
224	11/14/19	7:32:33 PM	2:32:33 PM	41.9148	-70.1423
225	11/14/19	7:33:43 PM	2:33:43 PM	41.915	-70.1424
226	11/14/19	7:34:52 PM	2:34:52 PM	41.9151	-70.1425
227	11/14/19	7:36:01 PM	2:36:01 PM	41.9153	-70.1425
228	11/14/19	7:37:01 PM	2:37:01 PM	41.9154	-70.1426
229	11/14/19	7:38:01 PM	2:38:01 PM	41.9156	-70.1427
230	11/14/19	7:39:01 PM	2:39:01 PM	41.9157	-70.1428
231	11/14/19	7:40:06 PM	2:40:06 PM	41.9159	-70.1429
232	11/14/19	7:41:06 PM	2:41:06 PM	41.916	-70.143
233	11/14/19	7:42:06 PM	2:42:06 PM	41.9162	-70.143
234	11/14/19	7:43:16 PM	2:43:16 PM	41.9163	-70.1431
235	11/14/19	7:44:25 PM	2:44:25 PM	41.9165	-70.1432
236	11/14/19	7:45:25 PM	2:45:25 PM	41.9167	-70.1432
237	11/14/19	7:46:25 PM	2:46:25 PM	41.9168	-70.1433
238	11/14/19	7:47:25 PM	2:47:25 PM	41.9169	-70.1434
239	11/14/19	7:48:25 PM	2:48:25 PM	41.9171	-70.1435
240	11/14/19	7:49:27 PM	2:49:27 PM	41.9173	-70.1436
241	11/14/19	7:50:27 PM	2:50:27 PM	41.9175	-70.1437
242	11/14/19	7:51:36 PM	2:51:36 PM	41.9177	-70.1437
243	11/14/19	7:52:36 PM	2:52:36 PM	41.9178	-70.1438
244	11/14/19	7:53:46 PM	2:53:46 PM	41.918	-70.1439
245	11/14/19	7:54:46 PM	2:54:46 PM	41.9181	-70.1441
246	11/14/19	7:55:46 PM	2:55:46 PM	41.9183	-70.1441
247	11/14/19	7:56:55 PM	2:56:55 PM	41.9185	-70.1441
248	11/14/19	7:57:55 PM	2:57:55 PM	41.9186	-70.1442
249	11/14/19	7:58:57 PM	2:58:57 PM	41.9187	-70.1443
250	11/14/19	8:00:06 PM	3:00:06 PM	41.9189	-70.1443
251	11/14/19	8:01:06 PM	3:01:06 PM	41.9191	-70.1444
252	11/14/19	8:02:06 PM	3:02:06 PM	41.9192	-70.1446
253	11/14/19	8:03:06 PM	3:03:06 PM	41.9194	-70.1446
254	11/14/19	8:04:06 PM	3:04:06 PM	41.9195	-70.1447
255	11/14/19	8:05:06 PM	3:05:06 PM	41.9197	-70.1448
256	11/14/19	8:06:16 PM	3:06:16 PM	41.9199	-70.1449
257	11/14/19	8:07:16 PM	3:07:16 PM	41.92	-70.145
258	11/14/19	8:08:25 PM	3:08:25 PM	41.9202	-70.145
259	11/14/19	8:09:27 PM	3:09:27 PM	41.9204	-70.1451
260	11/14/19	8:10:27 PM	3:10:27 PM	41.9205	-70.1452
261	11/14/19	8:11:27 PM	3:11:27 PM	41.9207	-70.1452
262	11/14/19	8:12:27 PM	3:12:27 PM	41.9208	-70.1452
263	11/14/19	8:13:36 PM	3:13:36 PM	41.921	-70.1453
264	11/14/19	8:14:36 PM	3:14:36 PM	41.9211	-70.1454
265	11/14/19	8:15:36 PM	3:15:36 PM	41.9213	-70.1454
266	11/14/19	8:16:36 PM	3:16:36 PM	41.9215	-70.1454
267	11/14/19	8:17:36 PM	3:17:36 PM	41.9216	-70.1455
268	11/14/19	8:18:36 PM	3:18:36 PM	41.9218	-70.1456
269	11/14/19	8:19:38 PM	3:19:38 PM	41.9219	-70.1457
270	11/14/19	8:20:47 PM	3:20:47 PM	41.9221	-70.1457
271	11/14/19	8:21:47 PM	3:21:47 PM	41.9222	-70.1458
272	11/14/19	8:22:47 PM	3:22:47 PM	41.9224	-70.1458
273	11/14/19	8:23:47 PM	3:23:47 PM	41.9225	-70.1459
274	11/14/19	8:24:47 PM	3:24:47 PM	41.9227	-70.1459
275	11/14/19	8:25:47 PM	3:25:47 PM	41.9228	-70.146
276	11/14/19	8:26:56 PM	3:26:56 PM	41.923	-70.1461
277	11/14/19	8:27:56 PM	3:27:56 PM	41.9232	-70.1461
278	11/14/19	8:28:56 PM	3:28:56 PM	41.9233	-70.1462
279	11/14/19	8:29:57 PM	3:29:57 PM	41.9235	-70.1462
280	11/14/19	8:30:57 PM	3:30:57 PM	41.9236	-70.1462
281	11/14/19	8:32:06 PM	3:32:06 PM	41.9238	-70.1463
282	11/14/19	8:33:06 PM	3:33:06 PM	41.9239	-70.1463
283	11/14/19	8:34:06 PM	3:34:06 PM	41.9241	-70.1463
284	11/14/19	8:35:06 PM	3:35:06 PM	41.9242	-70.1464
285	11/14/19	8:36:15 PM	3:36:15 PM	41.9244	-70.1464
286	11/14/19	8:37:24 PM	3:37:24 PM	41.9246	-70.1464
287	11/14/19	8:38:33 PM	3:38:33 PM	41.9248	-70.1465
288	11/14/19	8:39:33 PM	3:39:33 PM	41.9249	-70.1466
289	11/14/19	8:40:39 PM	3:40:39 PM	41.925	-70.1466
290	11/14/19	8:41:48 PM	3:41:48 PM	41.9252	-70.1467
291	11/14/19	8:42:48 PM	3:42:48 PM	41.9253	-70.1466
292	11/14/19	8:43:58 PM	3:43:58 PM	41.9255	-70.1466
293	11/14/19	8:44:58 PM	3:44:58 PM	41.9256	-70.1467
294	11/14/19	8:46:07 PM	3:46:07 PM	41.9258	-70.1467
295	11/14/19	8:47:08 PM	3:47:08 PM	41.9259	-70.1467
296	11/14/19	8:48:17 PM	3:48:17 PM	41.9261	-70.1467
297	11/14/19	8:49:17 PM	3:49:17 PM	41.9263	-70.1468
298	11/14/19	8:50:27 PM	3:50:27 PM	41.9265	-70.1469
299	11/14/19	8:51:28 PM	3:51:28 PM	41.9266	-70.1469
300	11/14/19	8:52:29 PM	3:52:29 PM	41.9267	-70.1469
301	11/14/19	8:53:30 PM	3:53:30 PM	41.9269	-70.1469
302	11/14/19	8:54:32 PM	3:54:32 PM	41.927	-70.1469
303	11/14/19	8:55:34 PM	3:55:34 PM	41.9272	-70.1469
304	11/14/19	8:56:35 PM	3:56:35 PM	41.9273	-70.1469
305	11/14/19	8:57:37 PM	3:57:37 PM	41.9275	-70.147
306	11/14/19	8:58:48 PM	3:58:48 PM	41.9276	-70.1469
307	11/14/19	8:59:54 PM	3:59:54 PM	41.9278	-70.147
308	11/14/19	9:00:54 PM	4:00:54 PM	41.9279	-70.147
309	11/14/19	9:01:54 PM	4:01:54 PM	41.9281	-70.147
310	11/14/19	9:02:54 PM	4:02:54 PM	41.9282	-70.1471
311	11/14/19	9:03:56 PM	4:03:56 PM	41.9284	-70.1471
312	11/14/19	9:05:05 PM	4:05:05 PM	41.9285	-70.1471
313	11/14/19	9:06:05 PM	4:06:05 PM	41.9286	-70.1471
314	11/14/19	9:07:05 PM	4:07:05 PM	41.9288	-70.1471
315	11/14/19	9:08:05 PM	4:08:05 PM	41.9289	-70.1472
316	11/14/19	9:09:05 PM	4:09:05 PM	41.929	-70.1472
317	11/14/19	9:10:05 PM	4:10:05 PM	41.9292	-70.1472
318	11/14/19	9:11:12 PM	4:11:12 PM	41.9293	-70.1473
319	11/14/19	9:12:12 PM	4:12:12 PM	41.9295	-70.1474
320	11/14/19	9:13:21 PM	4:13:21 PM	41.9296	-70.1473
321	11/14/19	9:14:21 PM	4:14:21 PM	41.9297	-70.1474
322	11/14/19	9:15:21 PM	4:15:21 PM	41.9299	-70.1474
323	11/14/19	9:16:31 PM	4:16:31 PM	41.93	-70.1474
324	11/14/19	9:17:31 PM	4:17:31 PM	41.9301	-70.1475
325	11/14/19	9:18:31 PM	4:18:31 PM	41.9303	-70.1475
326	11/14/19	9:19:40 PM	4:19:40 PM	41.9305	-70.1476
327	11/14/19	9:20:42 PM	4:20:42 PM	41.9305	-70.1476
328	11/14/19	9:21:52 PM	4:21:52 PM	41.9307	-70.1477
329	11/14/19	9:22:52 PM	4:22:52 PM	41.9309	-70.1477
330	11/14/19	9:23:52 PM	4:23:52 PM	41.931	-70.1478
331	11/14/19	9:24:52 PM	4:24:52 PM	41.9311	-70.1478
332	11/14/19	9:25:52 PM	4:25:52 PM	41.9312	-70.1478
333	11/14/19	9:26:52 PM	4:26:52 PM	41.9313	-70.1478
334	11/14/19	9:27:52 PM	4:27:52 PM	41.9314	-70.1478
335	11/14/19	9:29:01 PM	4:29:01 PM	41.9317	-70.1479
336	11/14/19	9:30:01 PM	4:30:01 PM	41.9317	-70.148
337	11/14/19	9:31:01 PM	4:31:01 PM	41.9318	-70.1479
338	11/14/19	9:32:06 PM	4:32:06 PM	41.932	-70.148
339	11/14/19	9:33:06 PM	4:33:06 PM	41.9321	-70.1481
340	11/14/19	9:34:06 PM	4:34:06 PM	41.9322	-70.1481
341	11/14/19	9:35:06 PM	4:35:06 PM	41.9323	-70.1482
342	11/14/19	9:36:06 PM	4:36:06 PM	41.9325	-70.1483
343	11/14/19	9:37:06 PM	4:37:06 PM	41.9326	-70.1483
344	11/14/19	9:38:06 PM	4:38:06 PM	41.9328	-70.1484
345	11/14/19	9:39:06 PM	4:39:06 PM	41.9329	-70.1485
346	11/14/19	9:40:06 PM	4:40:06 PM	41.933	-70.1485
347	11/14/19	9:41:08 PM	4:41:08 PM	41.9331	-70.1485
348	11/14/19	9:42:08 PM	4:42:08 PM	41.9333	-70.1486
349	11/14/19	9:43:08 PM	4:43:08 PM	41.9334	-70.1486
350	11/14/19	9:44:08 PM	4:44:08 PM	41.9336	-70.1488
351	11/14/19	9:45:08 PM	4:45:08 PM	41.9337	-70.1488
352	11/14/19	9:46:18 PM	4:46:18 PM	41.9338	-70.1489
353	11/14/19	9:47:27 PM	4:47:27 PM	41.9339	-70.1489
354	11/14/19	9:48:27 PM	4:48:27 PM	41.934	-70.1491
355	11/14/19	9:49:36 PM	4:49:36 PM	41.9342	-70.1491
356	11/14/19	9:50:36 PM	4:50:36 PM	41.9343	-70.1492
357	11/14/19	9:51:38 PM	4:51:38 PM	41.9344	-70.1493
358	11/14/19	9:52:38 PM	4:52:38 PM	41.9345	-70.1492
359	11/14/19	9:53:48 PM	4:53:48 PM	41.9346	-70.1494
360	11/14/19	9:54:48 PM	4:54:48 PM	41.9347	-70.1495
361	11/14/19	9:55:48 PM	4:55:48 PM	41.9349	-70.1496
362	11/14/19	9:56:48 PM	4:56:48 PM	41.9349	-70.1496
363	11/14/19	9:57:48 PM	4:57:48 PM	41.9351	-70.1497
364	11/14/19	9:58:48 PM	4:58:48 PM	41.9352	-70.1498
365	11/14/19	9:59:48 PM	4:59:48 PM	41.9353	-70.1498
366	11/14/19	10:00:48 PM	5:00:48 PM	41.9354	-70.15
367	11/14/19	10:01:57 PM	5:01:57 PM	41.9355	-70.1501
368	11/14/19	10:03:06 PM	5:03:06 PM	41.9357	-70.1502
369	11/14/19	10:04:06 PM	5:04:06 PM	41.9357	-70.1502
370	11/14/19	10:05:06 PM	5:05:06 PM	41.9358	-70.1503
371	11/14/19	10:06:16 PM	5:06:16 PM	41.9359	-70.1504
372	11/14/19	10:07:26 PM	5:07:26 PM	41.9361	-70.1506
373	11/14/19	10:08:26 PM	5:08:26 PM	41.9362	-70.1506
374	11/14/19	10:09:26 PM	5:09:26 PM	41.9362	-70.1507
375	11/14/19	10:10:26 PM	5:10:26 PM	41.9363	-70.1508
376	11/14/19	10:11:28 PM	5:11:28 PM	41.9365	-70.1509
377	11/14/19	10:12:28 PM	5:12:28 PM	41.9365	-70.1509
378	11/14/19	10:13:28 PM	5:13:28 PM	41.9367	-70.151
379	11/14/19	10:14:28 PM	5:14:28 PM	41.9368	-70.151
380	11/14/19	10:15:38 PM	5:15:38 PM	41.9369	-70.1512
381	11/14/19	10:16:38 PM	5:16:38 PM	41.937	-70.1513
382	11/14/19	10:17:38 PM	5:17:38 PM	41.9371	-70.1513
383	11/14/19	10:18:48 PM	5:18:48 PM	41.9372	-70.1514
384	11/14/19	10:19:58 PM	5:19:58 PM	41.9373	-70.1515
385	11/14/19	10:20:58 PM	5:20:58 PM	41.9374	-70.1516
386	11/14/19	10:21:59 PM	5:21:59 PM	41.9375	-70.1518
387	11/14/19	10:22:59 PM	5:22:59 PM	41.9376	-70.1518
388	11/14/19	10:24:09 PM	5:24:09 PM	41.9377	-70.1519
389	11/14/19	10:25:18 PM	5:25:18 PM	41.9378	-70.152
390	11/14/19	10:26:18 PM	5:26:18 PM	41.9379	-70.1521
391	11/14/19	10:27:28 PM	5:27:28 PM	41.938	-70.1522
392	11/14/19	10:28:37 PM	5:28:37 PM	41.9381	-70.1523
393	11/14/19	10:29:37 PM	5:29:37 PM	41.9382	-70.1524
394	11/14/19	10:30:37 PM	5:30:37 PM	41.9383	-70.1525
395	11/14/19	10:31:37 PM	5:31:37 PM	41.9384	-70.1525
396	11/14/19	10:32:42 PM	5:32:42 PM	41.9385	-70.1526
397	11/14/19	10:33:42 PM	5:33:42 PM	41.9386	-70.1527
398	11/14/19	10:34:42 PM	5:34:42 PM	41.9387	-70.1528
399	11/14/19	10:35:42 PM	5:35:42 PM	41.9388	-70.1529
400	11/14/19	10:36:51 PM	5:36:51 PM	41.9389	-70.1529
401	11/14/19	10:38:01 PM	5:38:01 PM	41.939	-70.1531
402	11/14/19	10:39:10 PM	5:39:10 PM	41.9391	-70.1532
403	11/14/19	10:40:10 PM	5:40:10 PM	41.9392	-70.1532
404	11/14/19	10:41:10 PM	5:41:10 PM	41.9393	-70.1533
405	11/14/19	10:42:11 PM	5:42:11 PM	41.9394	-70.1534
406	11/14/19	10:43:11 PM	5:43:11 PM	41.9395	-70.1535
407	11/14/19	10:44:21 PM	5:44:21 PM	41.9396	-70.1535
408	11/14/19	10:45:30 PM	5:45:30 PM	41.9398	-70.1536
409	11/14/19	10:46:30 PM	5:46:30 PM	41.9399	-70.1536
410	11/14/19	10:47:30 PM	5:47:30 PM	41.94	-70.1537
411	11/14/19	10:48:30 PM	5:48:30 PM	41.9401	-70.1537
412	11/14/19	10:49:30 PM	5:49:30 PM	41.9401	-70.1538
413	11/14/19	10:50:30 PM	5:50:30 PM	41.9402	-70.1538
414	11/14/19	10:51:30 PM	5:51:30 PM	41.9404	-70.1538
415	11/14/19	10:52:31 PM	5:52:31 PM	41.9404	-70.1538
416	11/14/19	10:53:31 PM	5:53:31 PM	41.9406	-70.1539
417	11/14/19	10:54:31 PM	5:54:31 PM	41.9407	-70.1539
418	11/14/19	10:55:31 PM	5:55:31 PM	41.9407	-70.154
419	11/14/19	10:56:31 PM	5:56:31 PM	41.9408	-70.154
420	11/14/19	10:57:40 PM	5:57:40 PM	41.941	-70.1541
421	11/14/19	10:58:40 PM	5:58:40 PM	41.9411	-70.1541
422	11/14/19	10:59:40 PM	5:59:40 PM	41.9412	-70.1542
423	11/14/19	11:00:40 PM	6:00:40 PM	41.9412	-70.1542
424	11/14/19	11:01:40 PM	6:01:40 PM	41.9413	-70.1543
425	11/14/19	11:02:40 PM	6:02:40 PM	41.9414	-70.1543
426	11/14/19	11:03:42 PM	6:03:42 PM	41.9415	-70.1543
427	11/14/19	11:04:42 PM	6:04:42 PM	41.9416	-70.1544
428	11/14/19	11:05:42 PM	6:05:42 PM	41.9416	-70.1544
429	11/14/19	11:06:42 PM	6:06:42 PM	41.9417	-70.1544
430	11/14/19	11:07:51 PM	6:07:51 PM	41.9418	-70.1544
431	11/14/19	11:09:01 PM	6:09:01 PM	41.9419	-70.1545
432	11/14/19	11:10:10 PM	6:10:10 PM	41.942	-70.1544
433	11/14/19	11:11:10 PM	6:11:10 PM	41.9421	-70.1545
434	11/14/19	11:12:11 PM	6:12:11 PM	41.9422	-70.1545
435	11/14/19	11:13:11 PM	6:13:11 PM	41.9422	-70.1545
436	11/14/19	11:14:11 PM	6:14:11 PM	41.9423	-70.1545
437	11/14/19	11:15:11 PM	6:15:11 PM	41.9424	-70.1546
438	11/14/19	11:16:20 PM	6:16:20 PM	41.9425	-70.1546
439	11/14/19	11:17:20 PM	6:17:20 PM	41.9426	-70.1547
440	11/14/19	11:18:29 PM	6:18:29 PM	41.9426	-70.1546
441	11/14/19	11:19:29 PM	6:19:29 PM	41.9427	-70.1547
442	11/14/19	11:20:38 PM	6:20:38 PM	41.9428	-70.1547
443	11/14/19	11:21:38 PM	6:21:38 PM	41.9428	-70.1548
444	11/14/19	11:22:39 PM	6:22:39 PM	41.9429	-70.1548
445	11/14/19	11:23:48 PM	6:23:48 PM	41.943	-70.1548
446	11/14/19	11:24:48 PM	6:24:48 PM	41.943	-70.1548
447	11/14/19	11:25:57 PM	6:25:57 PM	41.9431	-70.1548
448	11/14/19	11:26:57 PM	6:26:57 PM	41.9431	-70.1548
449	11/14/19	11:27:57 PM	6:27:57 PM	41.9432	-70.1549
450	11/14/19	11:28:57 PM	6:28:57 PM	41.9433	-70.1549
451	11/14/19	11:30:06 PM	6:30:06 PM	41.9433	-70.1548
452	11/14/19	11:31:06 PM	6:31:06 PM	41.9434	-70.1549
453	11/14/19	11:32:06 PM	6:32:06 PM	41.9434	-70.155
454	11/14/19	11:33:15 PM	6:33:15 PM	41.9434	-70.155
455	11/14/19	11:34:15 PM	6:34:15 PM	41.9435	-70.155
456	11/14/19	11:35:15 PM	6:35:15 PM	41.9435	-70.155
457	11/14/19	11:36:15 PM	6:36:15 PM	41.9435	-70.155
