# Supplementary material for: Developing bottom drifters to better understand the stranding locations of cold-stunned sea turtles in Cape Cod Bay, Massachusetts
Source: PeerJ. 2023 Aug 30;11:e15866. doi: 10.7717/peerj.15866 (PMC10474834; doi:10.7717/peerj.15866)
Supplement: Supplemental Information 6 [file peerj-11-15866-s006.csv]

	Date	Time (UTC)	Time (EST)	Latitude	Longitude			ID# 1808073S4745
1	11/14/19	3:34:04 PM	10:34:04 AM	41.8982	-70.134
2	11/14/19	3:35:04 PM	10:35:04 AM	41.8982	-70.1338
3	11/14/19	3:36:04 PM	10:36:04 AM	41.8983	-70.1337
4	11/14/19	3:37:04 PM	10:37:04 AM	41.8983	-70.1335
5	11/14/19	3:38:04 PM	10:38:04 AM	41.8984	-70.1334
6	11/14/19	3:39:04 PM	10:39:04 AM	41.8984	-70.1333
7	11/14/19	3:40:04 PM	10:40:04 AM	41.8985	-70.1335
8	11/14/19	3:41:04 PM	10:41:04 AM	41.8984	-70.1335
9	11/14/19	3:42:04 PM	10:42:04 AM	41.8984	-70.133
10	11/14/19	3:43:04 PM	10:43:04 AM	41.8983	-70.1327
11	11/14/19	3:44:04 PM	10:44:04 AM	41.8982	-70.1326
12	11/14/19	3:45:04 PM	10:45:04 AM	41.8982	-70.1326
13	11/14/19	3:46:05 PM	10:46:05 AM	41.8982	-70.1325
14	11/14/19	3:47:07 PM	10:47:07 AM	41.8981	-70.1325
15	11/14/19	3:48:07 PM	10:48:07 AM	41.8981	-70.1324
16	11/14/19	3:49:15 PM	10:49:15 AM	41.8981	-70.1324
17	11/14/19	3:50:24 PM	10:50:24 AM	41.898	-70.1323
18	11/14/19	3:51:34 PM	10:51:34 AM	41.898	-70.1323
19	11/14/19	3:52:44 PM	10:52:44 AM	41.898	-70.1322
20	11/14/19	3:53:44 PM	10:53:44 AM	41.8979	-70.1322
21	11/14/19	3:54:44 PM	10:54:44 AM	41.8979	-70.1321
22	11/14/19	3:55:44 PM	10:55:44 AM	41.8979	-70.1321
23	11/14/19	3:56:44 PM	10:56:44 AM	41.8979	-70.132
24	11/14/19	3:57:44 PM	10:57:44 AM	41.8979	-70.132
25	11/14/19	3:58:44 PM	10:58:44 AM	41.8979	-70.1319
26	11/14/19	3:59:44 PM	10:59:44 AM	41.8978	-70.1319
27	11/14/19	4:00:44 PM	11:00:44 AM	41.8978	-70.1319
28	11/14/19	4:01:52 PM	11:01:52 AM	41.8978	-70.1319
29	11/14/19	4:02:52 PM	11:02:52 AM	41.8978	-70.1319
30	11/14/19	4:03:52 PM	11:03:52 AM	41.8978	-70.1318
31	11/14/19	4:04:52 PM	11:04:52 AM	41.8977	-70.1318
32	11/14/19	4:06:01 PM	11:06:01 AM	41.8978	-70.1317
33	11/14/19	4:07:01 PM	11:07:01 AM	41.8978	-70.1318
34	11/14/19	4:08:01 PM	11:08:01 AM	41.8977	-70.1318
35	11/14/19	4:09:01 PM	11:09:01 AM	41.8977	-70.1318
36	11/14/19	4:10:10 PM	11:10:10 AM	41.8977	-70.1318
37	11/14/19	4:11:10 PM	11:11:10 AM	41.8977	-70.1317
38	11/14/19	4:12:10 PM	11:12:10 AM	41.8977	-70.1318
39	11/14/19	4:13:10 PM	11:13:10 AM	41.8977	-70.1317
40	11/14/19	4:14:10 PM	11:14:10 AM	41.8977	-70.1317
41	11/14/19	4:15:10 PM	11:15:10 AM	41.8977	-70.1318
42	11/14/19	4:16:10 PM	11:16:10 AM	41.8977	-70.1317
43	11/14/19	4:17:12 PM	11:17:12 AM	41.8977	-70.1317
44	11/14/19	4:18:21 PM	11:18:21 AM	41.8977	-70.1317
45	11/14/19	4:19:21 PM	11:19:21 AM	41.8977	-70.1317
46	11/14/19	4:20:31 PM	11:20:31 AM	41.8977	-70.1317
47	11/14/19	4:21:31 PM	11:21:31 AM	41.8976	-70.1317
48	11/14/19	4:22:40 PM	11:22:40 AM	41.8976	-70.1317
49	11/14/19	4:23:40 PM	11:23:40 AM	41.8977	-70.1317
50	11/14/19	4:24:40 PM	11:24:40 AM	41.8977	-70.1317
51	11/14/19	4:25:40 PM	11:25:40 AM	41.8977	-70.1317
52	11/14/19	4:26:47 PM	11:26:47 AM	41.8977	-70.1317
53	11/14/19	4:27:47 PM	11:27:47 AM	41.8977	-70.1317
54	11/14/19	4:28:53 PM	11:28:53 AM	41.8977	-70.1317
55	11/14/19	4:29:53 PM	11:29:53 AM	41.8977	-70.1317
56	11/14/19	4:30:53 PM	11:30:53 AM	41.8977	-70.1317
57	11/14/19	4:31:53 PM	11:31:53 AM	41.8978	-70.1317
58	11/14/19	4:32:53 PM	11:32:53 AM	41.8977	-70.1317
59	11/14/19	4:33:53 PM	11:33:53 AM	41.8978	-70.1317
60	11/14/19	4:35:02 PM	11:35:02 AM	41.8978	-70.1317
61	11/14/19	4:36:02 PM	11:36:02 AM	41.8978	-70.1317
62	11/14/19	4:37:02 PM	11:37:02 AM	41.8978	-70.1317
63	11/14/19	4:38:04 PM	11:38:04 AM	41.8978	-70.1318
64	11/14/19	4:39:05 PM	11:39:05 AM	41.8979	-70.1318
65	11/14/19	4:40:05 PM	11:40:05 AM	41.8979	-70.1318
66	11/14/19	4:41:15 PM	11:41:15 AM	41.8979	-70.1318
67	11/14/19	4:42:24 PM	11:42:24 AM	41.8979	-70.1319
68	11/14/19	4:43:24 PM	11:43:24 AM	41.8979	-70.1319
69	11/14/19	4:44:24 PM	11:44:24 AM	41.898	-70.1319
70	11/14/19	4:45:24 PM	11:45:24 AM	41.898	-70.1319
71	11/14/19	4:46:33 PM	11:46:33 AM	41.8981	-70.132
72	11/14/19	4:47:33 PM	11:47:33 AM	41.8981	-70.132
73	11/14/19	4:48:35 PM	11:48:35 AM	41.8982	-70.1321
74	11/14/19	4:49:44 PM	11:49:44 AM	41.8982	-70.1321
75	11/14/19	4:50:44 PM	11:50:44 AM	41.8982	-70.1321
76	11/14/19	4:51:52 PM	11:51:52 AM	41.8983	-70.1322
77	11/14/19	4:53:02 PM	11:53:02 AM	41.8983	-70.1322
78	11/14/19	4:54:02 PM	11:54:02 AM	41.8984	-70.1322
79	11/14/19	4:55:02 PM	11:55:02 AM	41.8984	-70.1323
80	11/14/19	4:56:02 PM	11:56:02 AM	41.8985	-70.1323
81	11/14/19	4:57:12 PM	11:57:12 AM	41.8985	-70.1324
82	11/14/19	4:58:12 PM	11:58:12 AM	41.8986	-70.1324
83	11/14/19	4:59:13 PM	11:59:13 AM	41.8986	-70.1324
84	11/14/19	5:00:13 PM	12:00:13 PM	41.8987	-70.1324
85	11/14/19	5:01:23 PM	12:01:23 PM	41.8988	-70.1325
86	11/14/19	5:02:33 PM	12:02:33 PM	41.8988	-70.1325
87	11/14/19	5:03:41 PM	12:03:41 PM	41.8989	-70.1325
88	11/14/19	5:04:41 PM	12:04:41 PM	41.8989	-70.1326
89	11/14/19	5:05:41 PM	12:05:41 PM	41.899	-70.1326
90	11/14/19	5:06:51 PM	12:06:51 PM	41.899	-70.1327
91	11/14/19	5:07:51 PM	12:07:51 PM	41.8991	-70.1328
92	11/14/19	5:08:51 PM	12:08:51 PM	41.8992	-70.1329
93	11/14/19	5:09:52 PM	12:09:52 PM	41.8992	-70.1329
94	11/14/19	5:10:52 PM	12:10:52 PM	41.8993	-70.133
95	11/14/19	5:12:02 PM	12:12:02 PM	41.8994	-70.133
96	11/14/19	5:13:11 PM	12:13:11 PM	41.8994	-70.1331
97	11/14/19	5:14:11 PM	12:14:11 PM	41.8994	-70.1332
98	11/14/19	5:15:20 PM	12:15:20 PM	41.8995	-70.1333
99	11/14/19	5:16:28 PM	12:16:28 PM	41.8996	-70.1334
100	11/14/19	5:17:28 PM	12:17:28 PM	41.8997	-70.1335
101	11/14/19	5:18:28 PM	12:18:28 PM	41.8997	-70.1336
102	11/14/19	5:19:28 PM	12:19:28 PM	41.8998	-70.1337
103	11/14/19	5:20:33 PM	12:20:33 PM	41.8999	-70.1337
104	11/14/19	5:21:33 PM	12:21:33 PM	41.8999	-70.1338
105	11/14/19	5:22:33 PM	12:22:33 PM	41.9	-70.1339
106	11/14/19	5:23:33 PM	12:23:33 PM	41.9001	-70.1339
107	11/14/19	5:24:33 PM	12:24:33 PM	41.9001	-70.134
108	11/14/19	5:25:33 PM	12:25:33 PM	41.9002	-70.134
109	11/14/19	5:26:33 PM	12:26:33 PM	41.9003	-70.1341
110	11/14/19	5:27:33 PM	12:27:33 PM	41.9004	-70.1342
111	11/14/19	5:28:36 PM	12:28:36 PM	41.9004	-70.1343
112	11/14/19	5:29:45 PM	12:29:45 PM	41.9005	-70.1343
113	11/14/19	5:30:45 PM	12:30:45 PM	41.9006	-70.1344
114	11/14/19	5:31:45 PM	12:31:45 PM	41.9007	-70.1344
115	11/14/19	5:32:55 PM	12:32:55 PM	41.9008	-70.1345
116	11/14/19	5:33:55 PM	12:33:55 PM	41.9008	-70.1346
117	11/14/19	5:35:04 PM	12:35:04 PM	41.9009	-70.1347
118	11/14/19	5:36:04 PM	12:36:04 PM	41.901	-70.1347
119	11/14/19	5:37:04 PM	12:37:04 PM	41.9011	-70.1348
120	11/14/19	5:38:14 PM	12:38:14 PM	41.9012	-70.1348
121	11/14/19	5:39:23 PM	12:39:23 PM	41.9012	-70.1349
122	11/14/19	5:40:23 PM	12:40:23 PM	41.9013	-70.135
123	11/14/19	5:41:32 PM	12:41:32 PM	41.9014	-70.135
124	11/14/19	5:42:32 PM	12:42:32 PM	41.9015	-70.1351
125	11/14/19	5:43:42 PM	12:43:42 PM	41.9016	-70.1352
126	11/14/19	5:44:42 PM	12:44:42 PM	41.9017	-70.1353
127	11/14/19	5:45:51 PM	12:45:51 PM	41.9017	-70.1354
128	11/14/19	5:46:51 PM	12:46:51 PM	41.9018	-70.1355
129	11/14/19	5:47:51 PM	12:47:51 PM	41.9019	-70.1356
130	11/14/19	5:48:51 PM	12:48:51 PM	41.902	-70.1357
131	11/14/19	5:50:00 PM	12:50:00 PM	41.9021	-70.1358
132	11/14/19	5:51:10 PM	12:51:10 PM	41.9022	-70.1359
133	11/14/19	5:52:10 PM	12:52:10 PM	41.9023	-70.136
134	11/14/19	5:53:10 PM	12:53:10 PM	41.9024	-70.1361
135	11/14/19	5:54:18 PM	12:54:18 PM	41.9025	-70.1362
136	11/14/19	5:55:28 PM	12:55:28 PM	41.9026	-70.1363
137	11/14/19	5:56:38 PM	12:56:38 PM	41.9027	-70.1363
138	11/14/19	5:57:48 PM	12:57:48 PM	41.9028	-70.1365
139	11/14/19	5:58:50 PM	12:58:50 PM	41.9029	-70.1366
140	11/14/19	6:00:00 PM	1:00:00 PM	41.903	-70.1366
141	11/14/19	6:01:10 PM	1:01:10 PM	41.9032	-70.1368
142	11/14/19	6:02:19 PM	1:02:19 PM	41.9033	-70.1369
143	11/14/19	6:03:19 PM	1:03:19 PM	41.9034	-70.137
144	11/14/19	6:04:29 PM	1:04:29 PM	41.9035	-70.1371
145	11/14/19	6:05:29 PM	1:05:29 PM	41.9036	-70.1372
146	11/14/19	6:06:36 PM	1:06:36 PM	41.9037	-70.1372
147	11/14/19	6:07:46 PM	1:07:46 PM	41.9038	-70.1373
148	11/14/19	6:08:46 PM	1:08:46 PM	41.904	-70.1374
149	11/14/19	6:09:56 PM	1:09:56 PM	41.9041	-70.1376
150	11/14/19	6:10:56 PM	1:10:56 PM	41.9042	-70.1376
151	11/14/19	6:12:05 PM	1:12:05 PM	41.9043	-70.1378
152	11/14/19	6:13:05 PM	1:13:05 PM	41.9044	-70.1379
153	11/14/19	6:14:05 PM	1:14:05 PM	41.9046	-70.1379
154	11/14/19	6:15:15 PM	1:15:15 PM	41.9046	-70.138
155	11/14/19	6:16:25 PM	1:16:25 PM	41.9048	-70.1381
156	11/14/19	6:17:34 PM	1:17:34 PM	41.9049	-70.1382
157	11/14/19	6:18:43 PM	1:18:43 PM	41.9051	-70.1383
158	11/14/19	6:19:43 PM	1:19:43 PM	41.9052	-70.1384
159	11/14/19	6:20:49 PM	1:20:49 PM	41.9053	-70.1385
160	11/14/19	6:21:49 PM	1:21:49 PM	41.9054	-70.1386
161	11/14/19	6:22:49 PM	1:22:49 PM	41.9055	-70.1388
162	11/14/19	6:23:49 PM	1:23:49 PM	41.9056	-70.1388
163	11/14/19	6:24:49 PM	1:24:49 PM	41.9057	-70.1389
164	11/14/19	6:25:59 PM	1:25:59 PM	41.9058	-70.139
165	11/14/19	6:27:09 PM	1:27:09 PM	41.906	-70.1392
166	11/14/19	6:28:19 PM	1:28:19 PM	41.9061	-70.1392
167	11/14/19	6:29:28 PM	1:29:28 PM	41.9063	-70.1394
168	11/14/19	6:30:28 PM	1:30:28 PM	41.9064	-70.1395
169	11/14/19	6:31:30 PM	1:31:30 PM	41.9065	-70.1396
170	11/14/19	6:32:30 PM	1:32:30 PM	41.9066	-70.1397
171	11/14/19	6:33:30 PM	1:33:30 PM	41.9067	-70.1397
172	11/14/19	6:34:40 PM	1:34:40 PM	41.9068	-70.1399
173	11/14/19	6:35:50 PM	1:35:50 PM	41.907	-70.14
174	11/14/19	6:37:00 PM	1:37:00 PM	41.9071	-70.1402
175	11/14/19	6:38:09 PM	1:38:09 PM	41.9073	-70.1403
176	11/14/19	6:39:18 PM	1:39:18 PM	41.9074	-70.1403
177	11/14/19	6:40:18 PM	1:40:18 PM	41.9076	-70.1405
178	11/14/19	6:41:28 PM	1:41:28 PM	41.9077	-70.1406
179	11/14/19	6:42:37 PM	1:42:37 PM	41.9079	-70.1407
180	11/14/19	6:43:37 PM	1:43:37 PM	41.908	-70.1408
181	11/14/19	6:44:37 PM	1:44:37 PM	41.9081	-70.1409
182	11/14/19	6:45:37 PM	1:45:37 PM	41.9083	-70.141
183	11/14/19	6:46:37 PM	1:46:37 PM	41.9084	-70.1411
184	11/14/19	6:47:37 PM	1:47:37 PM	41.9085	-70.1412
185	11/14/19	6:48:37 PM	1:48:37 PM	41.9087	-70.1414
186	11/14/19	6:49:37 PM	1:49:37 PM	41.9088	-70.1415
187	11/14/19	6:50:46 PM	1:50:46 PM	41.909	-70.1416
188	11/14/19	6:51:46 PM	1:51:46 PM	41.9091	-70.1418
189	11/14/19	6:52:48 PM	1:52:48 PM	41.9092	-70.1419
190	11/14/19	6:53:58 PM	1:53:58 PM	41.9094	-70.142
191	11/14/19	6:54:58 PM	1:54:58 PM	41.9095	-70.1421
192	11/14/19	6:56:05 PM	1:56:05 PM	41.9097	-70.1423
193	11/14/19	6:57:05 PM	1:57:05 PM	41.9097	-70.1424
194	11/14/19	6:58:05 PM	1:58:05 PM	41.9099	-70.1425
195	11/14/19	6:59:05 PM	1:59:05 PM	41.9101	-70.1426
196	11/14/19	7:00:05 PM	2:00:05 PM	41.9102	-70.1427
197	11/14/19	7:01:05 PM	2:01:05 PM	41.9103	-70.1428
198	11/14/19	7:02:05 PM	2:02:05 PM	41.9105	-70.1429
199	11/14/19	7:03:15 PM	2:03:15 PM	41.9107	-70.1431
200	11/14/19	7:04:25 PM	2:04:25 PM	41.9109	-70.1432
201	11/14/19	7:05:25 PM	2:05:25 PM	41.911	-70.1433
202	11/14/19	7:06:34 PM	2:06:34 PM	41.9111	-70.1434
203	11/14/19	7:07:34 PM	2:07:34 PM	41.9112	-70.1436
204	11/14/19	7:08:34 PM	2:08:34 PM	41.9114	-70.1437
205	11/14/19	7:09:34 PM	2:09:34 PM	41.9116	-70.1439
206	11/14/19	7:10:34 PM	2:10:34 PM	41.9117	-70.144
207	11/14/19	7:11:34 PM	2:11:34 PM	41.9119	-70.144
208	11/14/19	7:12:34 PM	2:12:34 PM	41.912	-70.1441
209	11/14/19	7:13:34 PM	2:13:34 PM	41.9121	-70.1442
210	11/14/19	7:14:41 PM	2:14:41 PM	41.9123	-70.1443
211	11/14/19	7:15:50 PM	2:15:50 PM	41.9125	-70.1444
212	11/14/19	7:16:50 PM	2:16:50 PM	41.9126	-70.1445
213	11/14/19	7:18:00 PM	2:18:00 PM	41.9128	-70.1445
214	11/14/19	7:19:09 PM	2:19:09 PM	41.913	-70.1447
215	11/14/19	7:20:09 PM	2:20:09 PM	41.9131	-70.1448
216	11/14/19	7:21:11 PM	2:21:11 PM	41.9133	-70.1449
217	11/14/19	7:22:11 PM	2:22:11 PM	41.9134	-70.145
218	11/14/19	7:23:21 PM	2:23:21 PM	41.9137	-70.145
219	11/14/19	7:24:30 PM	2:24:30 PM	41.9138	-70.1452
220	11/14/19	7:25:30 PM	2:25:30 PM	41.9139	-70.1452
221	11/14/19	7:26:30 PM	2:26:30 PM	41.9141	-70.1453
222	11/14/19	7:27:30 PM	2:27:30 PM	41.9142	-70.1454
223	11/14/19	7:28:30 PM	2:28:30 PM	41.9145	-70.1454
224	11/14/19	7:29:39 PM	2:29:39 PM	41.9146	-70.1455
225	11/14/19	7:30:39 PM	2:30:39 PM	41.9147	-70.1456
226	11/14/19	7:31:48 PM	2:31:48 PM	41.9149	-70.1457
227	11/14/19	7:32:48 PM	2:32:48 PM	41.9151	-70.1457
228	11/14/19	7:33:48 PM	2:33:48 PM	41.9153	-70.1458
229	11/14/19	7:34:57 PM	2:34:57 PM	41.9155	-70.1459
230	11/14/19	7:35:57 PM	2:35:57 PM	41.9156	-70.1461
231	11/14/19	7:36:57 PM	2:36:57 PM	41.9158	-70.1461
232	11/14/19	7:38:06 PM	2:38:06 PM	41.9159	-70.1462
233	11/14/19	7:39:15 PM	2:39:15 PM	41.9161	-70.1463
234	11/14/19	7:40:25 PM	2:40:25 PM	41.9163	-70.1464
235	11/14/19	7:41:34 PM	2:41:34 PM	41.9166	-70.1465
236	11/14/19	7:42:34 PM	2:42:34 PM	41.9167	-70.1466
237	11/14/19	7:43:34 PM	2:43:34 PM	41.9168	-70.1467
238	11/14/19	7:44:36 PM	2:44:36 PM	41.917	-70.1468
239	11/14/19	7:45:43 PM	2:45:43 PM	41.9172	-70.1469
240	11/14/19	7:46:43 PM	2:46:43 PM	41.9174	-70.147
241	11/14/19	7:47:43 PM	2:47:43 PM	41.9175	-70.1471
242	11/14/19	7:48:43 PM	2:48:43 PM	41.9177	-70.1472
243	11/14/19	7:49:52 PM	2:49:52 PM	41.9179	-70.1473
244	11/14/19	7:50:52 PM	2:50:52 PM	41.918	-70.1473
245	11/14/19	7:51:52 PM	2:51:52 PM	41.9182	-70.1475
246	11/14/19	7:52:52 PM	2:52:52 PM	41.9184	-70.1475
247	11/14/19	7:53:52 PM	2:53:52 PM	41.9186	-70.1476
248	11/14/19	7:55:00 PM	2:55:00 PM	41.9188	-70.1477
249	11/14/19	7:56:00 PM	2:56:00 PM	41.9189	-70.1478
250	11/14/19	7:57:00 PM	2:57:00 PM	41.919	-70.1479
251	11/14/19	7:58:10 PM	2:58:10 PM	41.9193	-70.1479
252	11/14/19	7:59:20 PM	2:59:20 PM	41.9194	-70.1481
253	11/14/19	8:00:29 PM	3:00:29 PM	41.9197	-70.1482
254	11/14/19	8:01:29 PM	3:01:29 PM	41.9198	-70.1483
255	11/14/19	8:02:29 PM	3:02:29 PM	41.92	-70.1484
256	11/14/19	8:03:29 PM	3:03:29 PM	41.9202	-70.1484
257	11/14/19	8:04:31 PM	3:04:31 PM	41.9203	-70.1485
258	11/14/19	8:05:40 PM	3:05:40 PM	41.9205	-70.1486
259	11/14/19	8:06:40 PM	3:06:40 PM	41.9207	-70.1487
260	11/14/19	8:07:40 PM	3:07:40 PM	41.9209	-70.1487
261	11/14/19	8:08:40 PM	3:08:40 PM	41.9211	-70.1488
262	11/14/19	8:09:49 PM	3:09:49 PM	41.9213	-70.1489
263	11/14/19	8:10:57 PM	3:10:57 PM	41.9215	-70.149
264	11/14/19	8:11:57 PM	3:11:57 PM	41.9216	-70.1491
265	11/14/19	8:13:06 PM	3:13:06 PM	41.9218	-70.1491
266	11/14/19	8:14:06 PM	3:14:06 PM	41.922	-70.1492
267	11/14/19	8:15:07 PM	3:15:07 PM	41.9221	-70.1494
268	11/14/19	8:16:07 PM	3:16:07 PM	41.9223	-70.1494
269	11/14/19	8:17:07 PM	3:17:07 PM	41.9225	-70.1495
270	11/14/19	8:18:07 PM	3:18:07 PM	41.9226	-70.1496
271	11/14/19	8:19:07 PM	3:19:07 PM	41.9228	-70.1496
272	11/14/19	8:20:16 PM	3:20:16 PM	41.923	-70.1498
273	11/14/19	8:21:16 PM	3:21:16 PM	41.9231	-70.1499
274	11/14/19	8:22:16 PM	3:22:16 PM	41.9234	-70.1499
275	11/14/19	8:23:24 PM	3:23:24 PM	41.9235	-70.15
276	11/14/19	8:24:24 PM	3:24:24 PM	41.9237	-70.1501
277	11/14/19	8:25:26 PM	3:25:26 PM	41.9239	-70.1502
278	11/14/19	8:26:26 PM	3:26:26 PM	41.924	-70.1503
279	11/14/19	8:27:26 PM	3:27:26 PM	41.9242	-70.1504
280	11/14/19	8:28:26 PM	3:28:26 PM	41.9244	-70.1504
281	11/14/19	8:29:35 PM	3:29:35 PM	41.9246	-70.1505
282	11/14/19	8:30:35 PM	3:30:35 PM	41.9247	-70.1506
283	11/14/19	8:31:35 PM	3:31:35 PM	41.9249	-70.1506
284	11/14/19	8:32:35 PM	3:32:35 PM	41.9251	-70.1507
285	11/14/19	8:33:35 PM	3:33:35 PM	41.9253	-70.1508
286	11/14/19	8:34:35 PM	3:34:35 PM	41.9254	-70.1509
287	11/14/19	8:35:35 PM	3:35:35 PM	41.9256	-70.1509
288	11/14/19	8:36:40 PM	3:36:40 PM	41.9258	-70.151
289	11/14/19	8:37:40 PM	3:37:40 PM	41.9259	-70.1511
290	11/14/19	8:38:40 PM	3:38:40 PM	41.9261	-70.1512
291	11/14/19	8:39:40 PM	3:39:40 PM	41.9262	-70.1512
292	11/14/19	8:40:40 PM	3:40:40 PM	41.9264	-70.1512
293	11/14/19	8:41:49 PM	3:41:49 PM	41.9266	-70.1513
294	11/14/19	8:42:49 PM	3:42:49 PM	41.9268	-70.1513
295	11/14/19	8:43:49 PM	3:43:49 PM	41.927	-70.1514
296	11/14/19	8:44:49 PM	3:44:49 PM	41.9271	-70.1514
297	11/14/19	8:45:50 PM	3:45:50 PM	41.9272	-70.1515
298	11/14/19	8:46:50 PM	3:46:50 PM	41.9274	-70.1515
299	11/14/19	8:47:59 PM	3:47:59 PM	41.9276	-70.1515
300	11/14/19	8:49:08 PM	3:49:08 PM	41.9277	-70.1516
301	11/14/19	8:50:08 PM	3:50:08 PM	41.9278	-70.1517
302	11/14/19	8:51:17 PM	3:51:17 PM	41.9281	-70.1517
303	11/14/19	8:52:17 PM	3:52:17 PM	41.9283	-70.1518
304	11/14/19	8:53:26 PM	3:53:26 PM	41.9284	-70.1518
305	11/14/19	8:54:26 PM	3:54:26 PM	41.9286	-70.1519
306	11/14/19	8:55:26 PM	3:55:26 PM	41.9288	-70.152
307	11/14/19	8:56:35 PM	3:56:35 PM	41.929	-70.152
308	11/14/19	8:57:35 PM	3:57:35 PM	41.9291	-70.152
309	11/14/19	8:58:35 PM	3:58:35 PM	41.9292	-70.1521
310	11/14/19	8:59:35 PM	3:59:35 PM	41.9294	-70.1522
311	11/14/19	9:00:35 PM	4:00:35 PM	41.9295	-70.1522
312	11/14/19	9:01:45 PM	4:01:45 PM	41.9297	-70.1523
313	11/14/19	9:02:45 PM	4:02:45 PM	41.9298	-70.1524
314	11/14/19	9:03:55 PM	4:03:55 PM	41.93	-70.1525
315	11/14/19	9:05:04 PM	4:05:04 PM	41.9301	-70.1526
316	11/14/19	9:06:04 PM	4:06:04 PM	41.9303	-70.1526
317	11/14/19	9:07:06 PM	4:07:06 PM	41.9305	-70.1527
318	11/14/19	9:08:16 PM	4:08:16 PM	41.9306	-70.1528
319	11/14/19	9:09:16 PM	4:09:16 PM	41.9308	-70.1528
320	11/14/19	9:10:25 PM	4:10:25 PM	41.9309	-70.1529
321	11/14/19	9:11:25 PM	4:11:25 PM	41.9311	-70.153
322	11/14/19	9:12:25 PM	4:12:25 PM	41.9313	-70.153
323	11/14/19	9:13:32 PM	4:13:32 PM	41.9315	-70.1531
324	11/14/19	9:14:32 PM	4:14:32 PM	41.9316	-70.1532
325	11/14/19	9:15:32 PM	4:15:32 PM	41.9317	-70.1533
326	11/14/19	9:16:32 PM	4:16:32 PM	41.9319	-70.1533
327	11/14/19	9:17:32 PM	4:17:32 PM	41.932	-70.1533
328	11/14/19	9:18:32 PM	4:18:32 PM	41.9322	-70.1534
329	11/14/19	9:19:32 PM	4:19:32 PM	41.9323	-70.1534
330	11/14/19	9:20:41 PM	4:20:41 PM	41.9324	-70.1535
331	11/14/19	9:21:50 PM	4:21:50 PM	41.9326	-70.1536
332	11/14/19	9:22:50 PM	4:22:50 PM	41.9327	-70.1536
333	11/14/19	9:23:50 PM	4:23:50 PM	41.9329	-70.1537
334	11/14/19	9:24:50 PM	4:24:50 PM	41.933	-70.1538
335	11/14/19	9:25:58 PM	4:25:58 PM	41.9331	-70.1538
336	11/14/19	9:26:58 PM	4:26:58 PM	41.9333	-70.1539
337	11/14/19	9:28:05 PM	4:28:05 PM	41.9334	-70.154
338	11/14/19	9:29:14 PM	4:29:14 PM	41.9335	-70.1541
339	11/14/19	9:30:14 PM	4:30:14 PM	41.9337	-70.1542
340	11/14/19	9:31:14 PM	4:31:14 PM	41.9337	-70.1543
341	11/14/19	9:32:24 PM	4:32:24 PM	41.9339	-70.1544
342	11/14/19	9:33:33 PM	4:33:33 PM	41.9341	-70.1545
343	11/14/19	9:34:33 PM	4:34:33 PM	41.9342	-70.1546
344	11/14/19	9:35:33 PM	4:35:33 PM	41.9343	-70.1546
345	11/14/19	9:36:33 PM	4:36:33 PM	41.9345	-70.1547
346	11/14/19	9:37:36 PM	4:37:36 PM	41.9346	-70.1548
347	11/14/19	9:38:36 PM	4:38:36 PM	41.9348	-70.1549
348	11/14/19	9:39:46 PM	4:39:46 PM	41.9349	-70.155
349	11/14/19	9:40:55 PM	4:40:55 PM	41.9351	-70.1551
350	11/14/19	9:41:55 PM	4:41:55 PM	41.9352	-70.1552
351	11/14/19	9:42:55 PM	4:42:55 PM	41.9353	-70.1552
352	11/14/19	9:43:55 PM	4:43:55 PM	41.9354	-70.1553
353	11/14/19	9:44:55 PM	4:44:55 PM	41.9355	-70.1555
354	11/14/19	9:45:55 PM	4:45:55 PM	41.9357	-70.1556
355	11/14/19	9:46:55 PM	4:46:55 PM	41.9358	-70.1557
356	11/14/19	9:47:57 PM	4:47:57 PM	41.9359	-70.1558
357	11/14/19	9:49:07 PM	4:49:07 PM	41.936	-70.1559
358	11/14/19	9:50:14 PM	4:50:14 PM	41.9362	-70.156
359	11/14/19	9:51:14 PM	4:51:14 PM	41.9363	-70.1561
360	11/14/19	9:52:14 PM	4:52:14 PM	41.9364	-70.1562
361	11/14/19	9:53:24 PM	4:53:24 PM	41.9366	-70.1564
362	11/14/19	9:54:24 PM	4:54:24 PM	41.9367	-70.1564
363	11/14/19	9:55:24 PM	4:55:24 PM	41.9368	-70.1566
364	11/14/19	9:56:24 PM	4:56:24 PM	41.937	-70.1567
365	11/14/19	9:57:24 PM	4:57:24 PM	41.9371	-70.1568
366	11/14/19	9:58:24 PM	4:58:24 PM	41.9372	-70.1569
367	11/14/19	9:59:33 PM	4:59:33 PM	41.9373	-70.157
368	11/14/19	10:00:33 PM	5:00:33 PM	41.9374	-70.1571
369	11/14/19	10:01:33 PM	5:01:33 PM	41.9375	-70.1572
370	11/14/19	10:02:42 PM	5:02:42 PM	41.9377	-70.1574
371	11/14/19	10:03:42 PM	5:03:42 PM	41.9378	-70.1574
372	11/14/19	10:04:42 PM	5:04:42 PM	41.9379	-70.1576
373	11/14/19	10:05:42 PM	5:05:42 PM	41.938	-70.1577
374	11/14/19	10:06:51 PM	5:06:51 PM	41.9381	-70.1578
375	11/14/19	10:07:51 PM	5:07:51 PM	41.9382	-70.1579
376	11/14/19	10:08:53 PM	5:08:53 PM	41.9384	-70.1581
377	11/14/19	10:09:53 PM	5:09:53 PM	41.9385	-70.1582
378	11/14/19	10:10:53 PM	5:10:53 PM	41.9387	-70.1583
379	11/14/19	10:12:02 PM	5:12:02 PM	41.9387	-70.1584
380	11/14/19	10:13:02 PM	5:13:02 PM	41.9388	-70.1585
381	11/14/19	10:14:11 PM	5:14:11 PM	41.9389	-70.1586
382	11/14/19	10:15:19 PM	5:15:19 PM	41.9391	-70.1588
383	11/14/19	10:16:19 PM	5:16:19 PM	41.9392	-70.1588
384	11/14/19	10:17:28 PM	5:17:28 PM	41.9393	-70.159
385	11/14/19	10:18:28 PM	5:18:28 PM	41.9394	-70.1591
386	11/14/19	10:19:28 PM	5:19:28 PM	41.9395	-70.1592
387	11/14/19	10:20:34 PM	5:20:34 PM	41.9396	-70.1593
388	11/14/19	10:21:34 PM	5:21:34 PM	41.9397	-70.1595
389	11/14/19	10:22:43 PM	5:22:43 PM	41.9398	-70.1596
390	11/14/19	10:23:43 PM	5:23:43 PM	41.9399	-70.1598
391	11/14/19	10:24:43 PM	5:24:43 PM	41.94	-70.1598
392	11/14/19	10:25:43 PM	5:25:43 PM	41.9401	-70.16
393	11/14/19	10:26:52 PM	5:26:52 PM	41.9402	-70.1601
394	11/14/19	10:27:55 PM	5:27:55 PM	41.9403	-70.1603
395	11/14/19	10:28:55 PM	5:28:55 PM	41.9405	-70.1604
396	11/14/19	10:29:57 PM	5:29:57 PM	41.9405	-70.1605
397	11/14/19	10:30:57 PM	5:30:57 PM	41.9407	-70.1606
398	11/14/19	10:31:57 PM	5:31:57 PM	41.9408	-70.1607
399	11/14/19	10:32:57 PM	5:32:57 PM	41.9409	-70.1608
400	11/14/19	10:33:57 PM	5:33:57 PM	41.941	-70.1609
401	11/14/19	10:34:57 PM	5:34:57 PM	41.9411	-70.1611
402	11/14/19	10:36:06 PM	5:36:06 PM	41.9413	-70.1612
403	11/14/19	10:37:15 PM	5:37:15 PM	41.9414	-70.1614
404	11/14/19	10:38:15 PM	5:38:15 PM	41.9415	-70.1614
405	11/14/19	10:39:15 PM	5:39:15 PM	41.9416	-70.1615
406	11/14/19	10:40:22 PM	5:40:22 PM	41.9417	-70.1617
407	11/14/19	10:41:22 PM	5:41:22 PM	41.9418	-70.1618
408	11/14/19	10:42:22 PM	5:42:22 PM	41.9418	-70.1618
409	11/14/19	10:43:22 PM	5:43:22 PM	41.942	-70.162
410	11/14/19	10:44:22 PM	5:44:22 PM	41.942	-70.1621
411	11/14/19	10:45:31 PM	5:45:31 PM	41.9421	-70.1622
412	11/14/19	10:46:31 PM	5:46:31 PM	41.9422	-70.1622
413	11/14/19	10:47:31 PM	5:47:31 PM	41.9423	-70.1623
414	11/14/19	10:48:31 PM	5:48:31 PM	41.9424	-70.1625
415	11/14/19	10:49:31 PM	5:49:31 PM	41.9425	-70.1626
416	11/14/19	10:50:31 PM	5:50:31 PM	41.9426	-70.1626
417	11/14/19	10:51:32 PM	5:51:32 PM	41.9427	-70.1627
418	11/14/19	10:52:39 PM	5:52:39 PM	41.9429	-70.1628
419	11/14/19	10:53:39 PM	5:53:39 PM	41.9429	-70.1628
420	11/14/19	10:54:39 PM	5:54:39 PM	41.9431	-70.163
421	11/14/19	10:55:39 PM	5:55:39 PM	41.9431	-70.1631
422	11/14/19	10:56:48 PM	5:56:48 PM	41.9433	-70.1632
423	11/14/19	10:57:48 PM	5:57:48 PM	41.9433	-70.1632
424	11/14/19	10:58:57 PM	5:58:57 PM	41.9435	-70.1633
425	11/14/19	10:59:57 PM	5:59:57 PM	41.9435	-70.1634
426	11/14/19	11:00:57 PM	6:00:57 PM	41.9436	-70.1635
427	11/14/19	11:01:58 PM	6:01:58 PM	41.9437	-70.1636
428	11/14/19	11:02:58 PM	6:02:58 PM	41.9438	-70.1636
429	11/14/19	11:03:58 PM	6:03:58 PM	41.9439	-70.1636
430	11/14/19	11:05:05 PM	6:05:05 PM	41.944	-70.1637
431	11/14/19	11:06:05 PM	6:06:05 PM	41.9441	-70.1637
432	11/14/19	11:07:05 PM	6:07:05 PM	41.9442	-70.1638
433	11/14/19	11:08:05 PM	6:08:05 PM	41.9443	-70.1639
434	11/14/19	11:09:14 PM	6:09:14 PM	41.9443	-70.1639
435	11/14/19	11:10:14 PM	6:10:14 PM	41.9444	-70.164
436	11/14/19	11:11:16 PM	6:11:16 PM	41.9445	-70.1641
437	11/14/19	11:12:16 PM	6:12:16 PM	41.9446	-70.1641
438	11/14/19	11:13:26 PM	6:13:26 PM	41.9447	-70.1642
439	11/14/19	11:14:26 PM	6:14:26 PM	41.9447	-70.1643
440	11/14/19	11:15:35 PM	6:15:35 PM	41.9448	-70.1644
441	11/14/19	11:16:35 PM	6:16:35 PM	41.9449	-70.1644
442	11/14/19	11:17:42 PM	6:17:42 PM	41.945	-70.1645
443	11/14/19	11:18:51 PM	6:18:51 PM	41.945	-70.1645
444	11/14/19	11:19:51 PM	6:19:51 PM	41.9452	-70.1646
445	11/14/19	11:20:51 PM	6:20:51 PM	41.9452	-70.1646
446	11/14/19	11:21:52 PM	6:21:52 PM	41.9453	-70.1647
447	11/14/19	11:22:52 PM	6:22:52 PM	41.9453	-70.1648
448	11/14/19	11:23:52 PM	6:23:52 PM	41.9454	-70.1648
449	11/14/19	11:25:02 PM	6:25:02 PM	41.9455	-70.1649
450	11/14/19	11:26:11 PM	6:26:11 PM	41.9455	-70.1649
451	11/14/19	11:27:11 PM	6:27:11 PM	41.9456	-70.165
452	11/14/19	11:28:21 PM	6:28:21 PM	41.9457	-70.165
453	11/14/19	11:29:21 PM	6:29:21 PM	41.9458	-70.1651
454	11/14/19	11:30:28 PM	6:30:28 PM	41.9459	-70.1652
455	11/14/19	11:31:28 PM	6:31:28 PM	41.9459	-70.1652
456	11/14/19	11:32:28 PM	6:32:28 PM	41.946	-70.1653
457	11/14/19	11:33:28 PM	6:33:28 PM	41.946	-70.1654
458	11/14/19	11:34:28 PM	6:34:28 PM	41.946	-70.1654
459	11/14/19	11:35:38 PM	6:35:38 PM	41.9461	-70.1654
460	11/14/19	11:36:48 PM	6:36:48 PM	41.9461	-70.1655
461	11/14/19	11:37:48 PM	6:37:48 PM	41.9462	-70.1654
462	11/14/19	11:38:58 PM	6:38:58 PM	41.9462	-70.1655
463	11/14/19	11:40:07 PM	6:40:07 PM	41.9463	-70.1655
464	11/14/19	11:41:07 PM	6:41:07 PM	41.9463	-70.1656
465	11/14/19	11:42:15 PM	6:42:15 PM	41.9463	-70.1656
466	11/14/19	11:43:24 PM	6:43:24 PM	41.9464	-70.1657
467	11/14/19	11:44:34 PM	6:44:34 PM	41.9465	-70.1657
468	11/14/19	11:45:43 PM	6:45:43 PM	41.9465	-70.1657
469	11/14/19	11:46:43 PM	6:46:43 PM	41.9465	-70.1658
470	11/14/19	11:47:52 PM	6:47:52 PM	41.9465	-70.1658
471	11/14/19	11:48:52 PM	6:48:52 PM	41.9465	-70.1657
472	11/14/19	11:49:52 PM	6:49:52 PM	41.9466	-70.1658
473	11/14/19	11:50:52 PM	6:50:52 PM	41.9466	-70.1658
474	11/14/19	11:51:52 PM	6:51:52 PM	41.9466	-70.1659
475	11/14/19	11:52:57 PM	6:52:57 PM	41.9467	-70.1659
476	11/14/19	11:53:57 PM	6:53:57 PM	41.9467	-70.1659
477	11/14/19	11:55:00 PM	6:55:00 PM	41.9467	-70.166
478	11/14/19	11:56:00 PM	6:56:00 PM	41.9467	-70.1661
479	11/14/19	11:57:00 PM	6:57:00 PM	41.9467	-70.1661
480	11/14/19	11:58:10 PM	6:58:10 PM	41.9467	-70.1662
481	11/14/19	11:59:20 PM	6:59:20 PM	41.9468	-70.1663
482	11/15/19	12:00:29 AM	7:00:29 PM	41.9467	-70.1662
483	11/15/19	12:01:29 AM	7:01:29 PM	41.9467	-70.1663
484	11/15/19	12:02:31 AM	7:02:31 PM	41.9468	-70.1664
485	11/15/19	12:03:41 AM	7:03:41 PM	41.9468	-70.1664
486	11/15/19	12:04:41 AM	7:04:41 PM	41.9468	-70.1665
487	11/15/19	12:05:51 AM	7:05:51 PM	41.9468	-70.1665
488	11/15/19	12:06:58 AM	7:06:58 PM	41.9469	-70.1666
489	11/15/19	12:07:58 AM	7:07:58 PM	41.9468	-70.1666
490	11/15/19	12:08:58 AM	7:08:58 PM	41.9469	-70.1666
491	11/15/19	12:09:58 AM	7:09:58 PM	41.9469	-70.1666
492	11/15/19	12:11:08 AM	7:11:08 PM	41.9469	-70.1666
493	11/15/19	12:12:08 AM	7:12:08 PM	41.9469	-70.1667
494	11/15/19	12:13:09 AM	7:13:09 PM	41.9469	-70.1668
495	11/15/19	12:14:09 AM	7:14:09 PM	41.9469	-70.1668
496	11/15/19	12:15:09 AM	7:15:09 PM	41.947	-70.1667
497	11/15/19	12:16:19 AM	7:16:19 PM	41.9469	-70.1669
498	11/15/19	12:17:28 AM	7:17:28 PM	41.947	-70.1669
499	11/15/19	12:18:28 AM	7:18:28 PM	41.947	-70.167
500	11/15/19	12:19:36 AM	7:19:36 PM	41.947	-70.1669
501	11/15/19	12:20:36 AM	7:20:36 PM	41.947	-70.1669
502	11/15/19	12:21:36 AM	7:21:36 PM	41.9471	-70.1669
503	11/15/19	12:22:36 AM	7:22:36 PM	41.9471	-70.167
504	11/15/19	12:23:37 AM	7:23:37 PM	41.9471	-70.167
505	11/15/19	12:24:37 AM	7:24:37 PM	41.947	-70.1669
506	11/15/19	12:25:47 AM	7:25:47 PM	41.947	-70.167
507	11/15/19	12:26:47 AM	7:26:47 PM	41.9471	-70.167
508	11/15/19	12:27:57 AM	7:27:57 PM	41.947	-70.1671
509	11/15/19	12:29:07 AM	7:29:07 PM	41.9471	-70.1671
510	11/15/19	12:30:16 AM	7:30:16 PM	41.9471	-70.1671
511	11/15/19	12:33:19 AM	7:33:19 PM	41.9471	-70.1671
512	11/15/19	12:34:26 AM	7:34:26 PM	41.9472	-70.1672
513	11/15/19	12:35:26 AM	7:35:26 PM	41.9472	-70.1672
514	11/15/19	12:36:28 AM	7:36:28 PM	41.9472	-70.1671
515	11/15/19	12:37:38 AM	7:37:38 PM	41.9472	-70.1671
516	11/15/19	12:38:48 AM	7:38:48 PM	41.9472	-70.1671
517	11/15/19	12:39:58 AM	7:39:58 PM	41.9472	-70.1671
518	11/15/19	12:40:58 AM	7:40:58 PM	41.9472	-70.1672
519	11/15/19	12:42:08 AM	7:42:08 PM	41.9472	-70.1672
520	11/15/19	12:43:18 AM	7:43:18 PM	41.9472	-70.1672
521	11/15/19	12:44:28 AM	7:44:28 PM	41.9472	-70.1671
522	11/15/19	12:45:28 AM	7:45:28 PM	41.9472	-70.1672
523	11/15/19	12:46:28 AM	7:46:28 PM	41.9473	-70.1672
524	11/15/19	12:47:34 AM	7:47:34 PM	41.9473	-70.1672
525	11/15/19	12:48:43 AM	7:48:43 PM	41.9474	-70.1673
526	11/15/19	12:49:43 AM	7:49:43 PM	41.9473	-70.1672
527	11/15/19	12:50:43 AM	7:50:43 PM	41.9473	-70.1671
528	11/15/19	12:51:43 AM	7:51:43 PM	41.9473	-70.1671
529	11/15/19	12:52:53 AM	7:52:53 PM	41.9474	-70.1671
530	11/15/19	12:53:53 AM	7:53:53 PM	41.9474	-70.1671
531	11/15/19	12:55:03 AM	7:55:03 PM	41.9474	-70.1671
532	11/15/19	12:56:03 AM	7:56:03 PM	41.9474	-70.1671
533	11/15/19	12:57:12 AM	7:57:12 PM	41.9474	-70.167
534	11/15/19	12:58:21 AM	7:58:21 PM	41.9474	-70.167
535	11/15/19	12:59:21 AM	7:59:21 PM	41.9474	-70.1671
536	11/15/19	1:00:31 AM	8:00:31 PM	41.9474	-70.1669
537	11/15/19	1:01:41 AM	8:01:41 PM	41.9475	-70.167
538	11/15/19	1:02:50 AM	8:02:50 PM	41.9475	-70.167
539	11/15/19	1:04:00 AM	8:04:00 PM	41.9474	-70.167
540	11/15/19	1:05:00 AM	8:05:00 PM	41.9474	-70.167
541	11/15/19	1:06:00 AM	8:06:00 PM	41.9474	-70.167
542	11/15/19	1:07:01 AM	8:07:01 PM	41.9474	-70.167
543	11/15/19	1:08:01 AM	8:08:01 PM	41.9474	-70.167
544	11/15/19	1:09:11 AM	8:09:11 PM	41.9474	-70.167
545	11/15/19	1:10:20 AM	8:10:20 PM	41.9475	-70.1671
546	11/15/19	1:11:28 AM	8:11:28 PM	41.9475	-70.167
547	11/15/19	1:12:28 AM	8:12:28 PM	41.9475	-70.167
548	11/15/19	1:13:38 AM	8:13:38 PM	41.9475	-70.167
549	11/15/19	1:14:38 AM	8:14:38 PM	41.9475	-70.1669
550	11/15/19	1:15:48 AM	8:15:48 PM	41.9476	-70.1669
551	11/15/19	1:16:57 AM	8:16:57 PM	41.9476	-70.1669
552	11/15/19	1:17:59 AM	8:17:59 PM	41.9476	-70.1669
553	11/15/19	1:19:09 AM	8:19:09 PM	41.9477	-70.1668
554	11/15/19	1:20:09 AM	8:20:09 PM	41.9477	-70.1667
555	11/15/19	1:21:09 AM	8:21:09 PM	41.9477	-70.1668
556	11/15/19	1:22:19 AM	8:22:19 PM	41.9477	-70.1668
557	11/15/19	1:23:19 AM	8:23:19 PM	41.9478	-70.1667
558	11/15/19	1:24:25 AM	8:24:25 PM	41.9478	-70.1667
559	11/15/19	1:25:25 AM	8:25:25 PM	41.9478	-70.1667
560	11/15/19	1:26:35 AM	8:26:35 PM	41.9478	-70.1667
561	11/15/19	1:27:35 AM	8:27:35 PM	41.9479	-70.1666
562	11/15/19	1:28:44 AM	8:28:44 PM	41.9479	-70.1666
563	11/15/19	1:29:44 AM	8:29:44 PM	41.948	-70.1666
564	11/15/19	1:30:53 AM	8:30:53 PM	41.948	-70.1665
565	11/15/19	1:31:53 AM	8:31:53 PM	41.948	-70.1666
566	11/15/19	1:33:02 AM	8:33:02 PM	41.9481	-70.1665
567	11/15/19	1:34:02 AM	8:34:02 PM	41.9481	-70.1664
568	11/15/19	1:35:02 AM	8:35:02 PM	41.9481	-70.1664
569	11/15/19	1:36:11 AM	8:36:11 PM	41.9481	-70.1665
570	11/15/19	1:37:11 AM	8:37:11 PM	41.9481	-70.1664
571	11/15/19	1:38:11 AM	8:38:11 PM	41.9482	-70.1664
572	11/15/19	1:39:16 AM	8:39:16 PM	41.9482	-70.1663
573	11/15/19	1:40:16 AM	8:40:16 PM	41.9482	-70.1663
574	11/15/19	1:41:16 AM	8:41:16 PM	41.9482	-70.1663
575	11/15/19	1:42:16 AM	8:42:16 PM	41.9483	-70.1662
576	11/15/19	1:43:16 AM	8:43:16 PM	41.9484	-70.1662
577	11/15/19	1:44:16 AM	8:44:16 PM	41.9483	-70.1662
578	11/15/19	1:45:16 AM	8:45:16 PM	41.9484	-70.1662
579	11/15/19	1:46:16 AM	8:46:16 PM	41.9484	-70.1661
580	11/15/19	1:47:25 AM	8:47:25 PM	41.9484	-70.1661
581	11/15/19	1:48:25 AM	8:48:25 PM	41.9485	-70.1661
582	11/15/19	1:49:27 AM	8:49:27 PM	41.9485	-70.1661
583	11/15/19	1:50:27 AM	8:50:27 PM	41.9485	-70.166
584	11/15/19	1:51:27 AM	8:51:27 PM	41.9486	-70.166
585	11/15/19	1:52:27 AM	8:52:27 PM	41.9485	-70.1659
586	11/15/19	1:53:27 AM	8:53:27 PM	41.9486	-70.1661
587	11/15/19	1:54:27 AM	8:54:27 PM	41.9486	-70.166
588	11/15/19	1:55:36 AM	8:55:36 PM	41.9486	-70.166
589	11/15/19	1:56:36 AM	8:56:36 PM	41.9487	-70.1661
590	11/15/19	1:57:36 AM	8:57:36 PM	41.9487	-70.1659
591	11/15/19	1:58:38 AM	8:58:38 PM	41.9487	-70.1659
592	11/15/19	1:59:38 AM	8:59:38 PM	41.9488	-70.1659
593	11/15/19	2:00:38 AM	9:00:38 PM	41.9488	-70.166
594	11/15/19	2:01:46 AM	9:01:46 PM	41.9489	-70.1659
595	11/15/19	2:02:56 AM	9:02:56 PM	41.9489	-70.1658
596	11/15/19	2:04:05 AM	9:04:05 PM	41.9489	-70.1658
597	11/15/19	2:05:05 AM	9:05:05 PM	41.9489	-70.1657
598	11/15/19	2:06:05 AM	9:06:05 PM	41.949	-70.1656
599	11/15/19	2:07:14 AM	9:07:14 PM	41.949	-70.1657
600	11/15/19	2:08:14 AM	9:08:14 PM	41.9491	-70.1658
601	11/15/19	2:09:14 AM	9:09:14 PM	41.949	-70.1657
602	11/15/19	2:10:14 AM	9:10:14 PM	41.9491	-70.1656
