# Supplementary material for: Developing bottom drifters to better understand the stranding locations of cold-stunned sea turtles in Cape Cod Bay, Massachusetts
Source: PeerJ. 2023 Aug 30;11:e15866. doi: 10.7717/peerj.15866 (PMC10474834; doi:10.7717/peerj.15866)
Supplement: Supplemental Information 10 — This is part one of two of the dataset for this drifter. [file peerj-11-15866-s010.csv]

	Date	Time (UTC)	Time (EST)	Latitude	Longitude			ID# 1808073S5087
1	11/19/19	7:24:06 PM	2:24:06 PM	41.8969	-70.1347
2	11/19/19	7:25:06 PM	2:25:06 PM	41.8969	-70.1345
3	11/19/19	7:26:06 PM	2:26:06 PM	41.8969	-70.1344
4	11/19/19	7:27:06 PM	2:27:06 PM	41.8969	-70.1342
5	11/19/19	7:28:06 PM	2:28:06 PM	41.8969	-70.1341
6	11/19/19	7:29:06 PM	2:29:06 PM	41.8969	-70.1339
7	11/19/19	7:30:06 PM	2:30:06 PM	41.8969	-70.1337
8	11/19/19	7:31:06 PM	2:31:06 PM	41.897	-70.1336
9	11/19/19	7:32:06 PM	2:32:06 PM	41.8971	-70.1334
10	11/19/19	7:33:06 PM	2:33:06 PM	41.8971	-70.1333
11	11/19/19	7:34:06 PM	2:34:06 PM	41.8971	-70.1331
12	11/19/19	7:35:06 PM	2:35:06 PM	41.8971	-70.1329
13	11/19/19	7:36:16 PM	2:36:16 PM	41.8972	-70.1328
14	11/19/19	7:37:27 PM	2:37:27 PM	41.8972	-70.1327
15	11/19/19	7:38:27 PM	2:38:27 PM	41.8972	-70.1326
16	11/19/19	7:39:37 PM	2:39:37 PM	41.8972	-70.1324
17	11/19/19	7:40:46 PM	2:40:46 PM	41.8973	-70.1323
18	11/19/19	7:41:46 PM	2:41:46 PM	41.8972	-70.1321
19	11/19/19	7:42:55 PM	2:42:55 PM	41.8972	-70.1319
20	11/19/19	7:43:55 PM	2:43:55 PM	41.8972	-70.1318
21	11/19/19	7:45:05 PM	2:45:05 PM	41.8973	-70.1317
22	11/19/19	7:46:15 PM	2:46:15 PM	41.8973	-70.1316
23	11/19/19	7:47:15 PM	2:47:15 PM	41.8973	-70.1316
24	11/19/19	7:48:24 PM	2:48:24 PM	41.8973	-70.1314
25	11/19/19	7:49:34 PM	2:49:34 PM	41.8974	-70.1314
26	11/19/19	7:50:44 PM	2:50:44 PM	41.8974	-70.1313
27	11/19/19	7:51:53 PM	2:51:53 PM	41.8974	-70.1312
28	11/19/19	7:52:53 PM	2:52:53 PM	41.8975	-70.1311
29	11/19/19	7:53:53 PM	2:53:53 PM	41.8975	-70.131
30	11/19/19	7:54:53 PM	2:54:53 PM	41.8975	-70.1309
31	11/19/19	7:55:53 PM	2:55:53 PM	41.8975	-70.1309
32	11/19/19	7:56:54 PM	2:56:54 PM	41.8976	-70.1308
33	11/19/19	7:57:54 PM	2:57:54 PM	41.8976	-70.1307
34	11/19/19	7:58:54 PM	2:58:54 PM	41.8976	-70.1306
35	11/19/19	7:59:54 PM	2:59:54 PM	41.8976	-70.1305
36	11/19/19	8:01:03 PM	3:01:03 PM	41.8976	-70.1304
37	11/19/19	8:02:03 PM	3:02:03 PM	41.8976	-70.1304
38	11/19/19	8:03:03 PM	3:03:03 PM	41.8977	-70.1302
39	11/19/19	8:04:03 PM	3:04:03 PM	41.8977	-70.1302
40	11/19/19	8:05:12 PM	3:05:12 PM	41.8977	-70.13
41	11/19/19	8:06:12 PM	3:06:12 PM	41.8977	-70.1299
42	11/19/19	8:07:12 PM	3:07:12 PM	41.8977	-70.1298
43	11/19/19	8:08:12 PM	3:08:12 PM	41.8977	-70.1298
44	11/19/19	8:09:12 PM	3:09:12 PM	41.8978	-70.1297
45	11/19/19	8:10:12 PM	3:10:12 PM	41.8978	-70.1295
46	11/19/19	8:11:21 PM	3:11:21 PM	41.8978	-70.1294
47	11/19/19	8:12:21 PM	3:12:21 PM	41.8978	-70.1293
48	11/19/19	8:13:21 PM	3:13:21 PM	41.8978	-70.1293
49	11/19/19	8:14:21 PM	3:14:21 PM	41.8978	-70.1292
50	11/19/19	8:15:21 PM	3:15:21 PM	41.8979	-70.1291
51	11/19/19	8:16:21 PM	3:16:21 PM	41.8979	-70.129
52	11/19/19	8:17:22 PM	3:17:22 PM	41.8979	-70.1289
53	11/19/19	8:18:22 PM	3:18:22 PM	41.8979	-70.1288
54	11/19/19	8:19:25 PM	3:19:25 PM	41.8979	-70.1287
55	11/19/19	8:20:25 PM	3:20:25 PM	41.8979	-70.1286
56	11/19/19	8:21:35 PM	3:21:35 PM	41.8979	-70.1285
57	11/19/19	8:22:35 PM	3:22:35 PM	41.8979	-70.1284
58	11/19/19	8:23:35 PM	3:23:35 PM	41.8979	-70.1283
59	11/19/19	8:24:35 PM	3:24:35 PM	41.8979	-70.1282
60	11/19/19	8:25:35 PM	3:25:35 PM	41.8979	-70.1281
61	11/19/19	8:26:35 PM	3:26:35 PM	41.8979	-70.128
62	11/19/19	8:27:35 PM	3:27:35 PM	41.8979	-70.1279
63	11/19/19	8:28:35 PM	3:28:35 PM	41.8979	-70.1278
64	11/19/19	8:29:45 PM	3:29:45 PM	41.8978	-70.1277
65	11/19/19	8:30:45 PM	3:30:45 PM	41.8978	-70.1276
66	11/19/19	8:31:52 PM	3:31:52 PM	41.8978	-70.1275
67	11/19/19	8:32:52 PM	3:32:52 PM	41.8978	-70.1274
68	11/19/19	8:34:01 PM	3:34:01 PM	41.8978	-70.1273
69	11/19/19	8:35:01 PM	3:35:01 PM	41.8978	-70.1272
70	11/19/19	8:36:11 PM	3:36:11 PM	41.8978	-70.1271
71	11/19/19	8:37:13 PM	3:37:13 PM	41.8977	-70.1271
72	11/19/19	8:38:23 PM	3:38:23 PM	41.8977	-70.1269
73	11/19/19	8:39:32 PM	3:39:32 PM	41.8977	-70.1268
74	11/19/19	8:40:42 PM	3:40:42 PM	41.8976	-70.1267
75	11/19/19	8:41:51 PM	3:41:51 PM	41.8976	-70.1266
76	11/19/19	8:42:51 PM	3:42:51 PM	41.8976	-70.1265
77	11/19/19	8:43:59 PM	3:43:59 PM	41.8975	-70.1264
78	11/19/19	8:44:59 PM	3:44:59 PM	41.8975	-70.1263
79	11/19/19	8:46:09 PM	3:46:09 PM	41.8975	-70.1262
80	11/19/19	8:47:09 PM	3:47:09 PM	41.8975	-70.1261
81	11/19/19	8:48:09 PM	3:48:09 PM	41.8974	-70.126
82	11/19/19	8:49:14 PM	3:49:14 PM	41.8974	-70.1258
83	11/19/19	8:50:14 PM	3:50:14 PM	41.8974	-70.1257
84	11/19/19	8:51:24 PM	3:51:24 PM	41.8973	-70.1256
85	11/19/19	8:52:33 PM	3:52:33 PM	41.8973	-70.1255
86	11/19/19	8:53:33 PM	3:53:33 PM	41.8973	-70.1254
87	11/19/19	8:54:33 PM	3:54:33 PM	41.8972	-70.1253
88	11/19/19	8:55:33 PM	3:55:33 PM	41.8972	-70.1252
89	11/19/19	8:56:36 PM	3:56:36 PM	41.8972	-70.1251
90	11/19/19	8:57:45 PM	3:57:45 PM	41.8972	-70.125
91	11/19/19	8:58:45 PM	3:58:45 PM	41.8971	-70.1249
92	11/19/19	8:59:45 PM	3:59:45 PM	41.8971	-70.1248
93	11/19/19	9:00:45 PM	4:00:45 PM	41.897	-70.1247
94	11/19/19	9:01:45 PM	4:01:45 PM	41.897	-70.1246
95	11/19/19	9:02:45 PM	4:02:45 PM	41.8969	-70.1245
96	11/19/19	9:03:45 PM	4:03:45 PM	41.8969	-70.1244
97	11/19/19	9:04:54 PM	4:04:54 PM	41.8969	-70.1243
98	11/19/19	9:05:54 PM	4:05:54 PM	41.8968	-70.1242
99	11/19/19	9:06:54 PM	4:06:54 PM	41.8968	-70.1241
100	11/19/19	9:07:54 PM	4:07:54 PM	41.8967	-70.124
101	11/19/19	9:08:54 PM	4:08:54 PM	41.8967	-70.1239
102	11/19/19	9:10:03 PM	4:10:03 PM	41.8967	-70.1238
103	11/19/19	9:11:13 PM	4:11:13 PM	41.8966	-70.1237
104	11/19/19	9:12:22 PM	4:12:22 PM	41.8966	-70.1236
105	11/19/19	9:13:22 PM	4:13:22 PM	41.8966	-70.1235
106	11/19/19	9:14:32 PM	4:14:32 PM	41.8966	-70.1234
107	11/19/19	9:15:32 PM	4:15:32 PM	41.8966	-70.1233
108	11/19/19	9:16:41 PM	4:16:41 PM	41.8965	-70.1232
109	11/19/19	9:17:41 PM	4:17:41 PM	41.8965	-70.1231
110	11/19/19	9:18:50 PM	4:18:50 PM	41.8964	-70.1229
111	11/19/19	9:19:50 PM	4:19:50 PM	41.8964	-70.1229
112	11/19/19	9:21:00 PM	4:21:00 PM	41.8964	-70.1227
113	11/19/19	9:22:09 PM	4:22:09 PM	41.8964	-70.1227
114	11/19/19	9:23:19 PM	4:23:19 PM	41.8963	-70.1226
115	11/19/19	9:24:19 PM	4:24:19 PM	41.8963	-70.1225
116	11/19/19	9:25:19 PM	4:25:19 PM	41.8963	-70.1224
117	11/19/19	9:26:20 PM	4:26:20 PM	41.8963	-70.1223
118	11/19/19	9:27:29 PM	4:27:29 PM	41.8963	-70.1222
119	11/19/19	9:28:29 PM	4:28:29 PM	41.8962	-70.122
120	11/19/19	9:29:29 PM	4:29:29 PM	41.8962	-70.122
121	11/19/19	9:30:29 PM	4:30:29 PM	41.8962	-70.1219
122	11/19/19	9:31:38 PM	4:31:38 PM	41.8961	-70.1218
123	11/19/19	9:32:38 PM	4:32:38 PM	41.8961	-70.1217
124	11/19/19	9:33:45 PM	4:33:45 PM	41.8961	-70.1216
125	11/19/19	9:34:55 PM	4:34:55 PM	41.896	-70.1215
126	11/19/19	9:35:55 PM	4:35:55 PM	41.8961	-70.1213
127	11/19/19	9:36:55 PM	4:36:55 PM	41.896	-70.1213
128	11/19/19	9:37:56 PM	4:37:56 PM	41.896	-70.1212
129	11/19/19	9:38:56 PM	4:38:56 PM	41.8959	-70.1211
130	11/19/19	9:40:05 PM	4:40:05 PM	41.8959	-70.1209
131	11/19/19	9:41:05 PM	4:41:05 PM	41.8959	-70.1208
132	11/19/19	9:42:05 PM	4:42:05 PM	41.8958	-70.1207
133	11/19/19	9:43:15 PM	4:43:15 PM	41.8958	-70.1206
134	11/19/19	9:44:24 PM	4:44:24 PM	41.8957	-70.1205
135	11/19/19	9:45:24 PM	4:45:24 PM	41.8957	-70.1204
136	11/19/19	9:46:31 PM	4:46:31 PM	41.8956	-70.1203
137	11/19/19	9:47:31 PM	4:47:31 PM	41.8956	-70.1202
138	11/19/19	9:48:31 PM	4:48:31 PM	41.8955	-70.1201
139	11/19/19	9:49:36 PM	4:49:36 PM	41.8955	-70.12
140	11/19/19	9:50:36 PM	4:50:36 PM	41.8954	-70.1199
141	11/19/19	9:51:36 PM	4:51:36 PM	41.8954	-70.1198
142	11/19/19	9:52:45 PM	4:52:45 PM	41.8953	-70.1197
143	11/19/19	9:53:55 PM	4:53:55 PM	41.8953	-70.1197
144	11/19/19	9:55:05 PM	4:55:05 PM	41.8952	-70.1196
145	11/19/19	9:56:15 PM	4:56:15 PM	41.8951	-70.1195
146	11/19/19	9:57:15 PM	4:57:15 PM	41.8951	-70.1194
147	11/19/19	9:58:22 PM	4:58:22 PM	41.895	-70.1193
148	11/19/19	9:59:32 PM	4:59:32 PM	41.8949	-70.1192
149	11/19/19	10:00:41 PM	5:00:41 PM	41.8948	-70.1191
150	11/19/19	10:01:41 PM	5:01:41 PM	41.8948	-70.1191
151	11/19/19	10:02:51 PM	5:02:51 PM	41.8947	-70.119
152	11/19/19	10:04:01 PM	5:04:01 PM	41.8947	-70.1189
153	11/19/19	10:05:01 PM	5:05:01 PM	41.8946	-70.1188
154	11/19/19	10:06:01 PM	5:06:01 PM	41.8945	-70.1187
155	11/19/19	10:07:01 PM	5:07:01 PM	41.8945	-70.1186
156	11/19/19	10:08:11 PM	5:08:11 PM	41.8944	-70.1185
157	11/19/19	10:09:16 PM	5:09:16 PM	41.8943	-70.1184
158	11/19/19	10:10:16 PM	5:10:16 PM	41.8942	-70.1183
159	11/19/19	10:11:16 PM	5:11:16 PM	41.8942	-70.1182
160	11/19/19	10:12:16 PM	5:12:16 PM	41.8941	-70.1181
161	11/19/19	10:13:25 PM	5:13:25 PM	41.894	-70.118
162	11/19/19	10:14:25 PM	5:14:25 PM	41.894	-70.1179
163	11/19/19	10:15:25 PM	5:15:25 PM	41.8939	-70.1178
164	11/19/19	10:16:35 PM	5:16:35 PM	41.8939	-70.1177
165	11/19/19	10:17:45 PM	5:17:45 PM	41.8938	-70.1176
166	11/19/19	10:18:54 PM	5:18:54 PM	41.8937	-70.1175
167	11/19/19	10:19:54 PM	5:19:54 PM	41.8937	-70.1174
168	11/19/19	10:21:03 PM	5:21:03 PM	41.8937	-70.1173
169	11/19/19	10:22:03 PM	5:22:03 PM	41.8936	-70.1172
170	11/19/19	10:23:12 PM	5:23:12 PM	41.8935	-70.117
171	11/19/19	10:24:12 PM	5:24:12 PM	41.8935	-70.1169
172	11/19/19	10:25:12 PM	5:25:12 PM	41.8934	-70.1168
173	11/19/19	10:26:12 PM	5:26:12 PM	41.8933	-70.1168
174	11/19/19	10:27:12 PM	5:27:12 PM	41.8933	-70.1167
175	11/19/19	10:28:12 PM	5:28:12 PM	41.8933	-70.1166
176	11/19/19	10:29:12 PM	5:29:12 PM	41.8932	-70.1165
177	11/19/19	10:30:12 PM	5:30:12 PM	41.8931	-70.1164
178	11/19/19	10:31:21 PM	5:31:21 PM	41.8931	-70.1163
179	11/19/19	10:32:23 PM	5:32:23 PM	41.893	-70.1162
180	11/19/19	10:33:23 PM	5:33:23 PM	41.893	-70.1162
181	11/19/19	10:34:23 PM	5:34:23 PM	41.893	-70.1161
182	11/19/19	10:35:23 PM	5:35:23 PM	41.8929	-70.116
183	11/19/19	10:36:29 PM	5:36:29 PM	41.8929	-70.1159
184	11/19/19	10:37:29 PM	5:37:29 PM	41.8928	-70.1158
185	11/19/19	10:38:29 PM	5:38:29 PM	41.8927	-70.1157
186	11/19/19	10:39:38 PM	5:39:38 PM	41.8927	-70.1156
187	11/19/19	10:40:38 PM	5:40:38 PM	41.8926	-70.1155
188	11/19/19	10:41:38 PM	5:41:38 PM	41.8925	-70.1154
189	11/19/19	10:42:38 PM	5:42:38 PM	41.8925	-70.1153
190	11/19/19	10:43:43 PM	5:43:43 PM	41.8924	-70.1152
191	11/19/19	10:44:43 PM	5:44:43 PM	41.8923	-70.1151
192	11/19/19	10:45:43 PM	5:45:43 PM	41.8923	-70.1149
193	11/19/19	10:46:43 PM	5:46:43 PM	41.8922	-70.1148
194	11/19/19	10:47:43 PM	5:47:43 PM	41.8921	-70.1147
195	11/19/19	10:48:44 PM	5:48:44 PM	41.892	-70.1146
196	11/19/19	10:49:44 PM	5:49:44 PM	41.8919	-70.1145
197	11/19/19	10:50:44 PM	5:50:44 PM	41.8919	-70.1143
198	11/19/19	10:51:44 PM	5:51:44 PM	41.8918	-70.1142
199	11/19/19	10:52:44 PM	5:52:44 PM	41.8917	-70.1141
200	11/19/19	10:53:44 PM	5:53:44 PM	41.8917	-70.114
201	11/19/19	10:54:44 PM	5:54:44 PM	41.8916	-70.1139
202	11/19/19	10:55:53 PM	5:55:53 PM	41.8915	-70.1137
203	11/19/19	10:56:53 PM	5:56:53 PM	41.8915	-70.1136
204	11/19/19	10:57:53 PM	5:57:53 PM	41.8914	-70.1134
205	11/19/19	10:59:02 PM	5:59:02 PM	41.8913	-70.1133
206	11/19/19	11:00:02 PM	6:00:02 PM	41.8912	-70.1131
207	11/19/19	11:01:11 PM	6:01:11 PM	41.8911	-70.113
208	11/19/19	11:02:21 PM	6:02:21 PM	41.891	-70.1128
209	11/19/19	11:03:31 PM	6:03:31 PM	41.8909	-70.1126
210	11/19/19	11:04:41 PM	6:04:41 PM	41.8908	-70.1124
211	11/19/19	11:05:50 PM	6:05:50 PM	41.8908	-70.1123
212	11/19/19	11:06:50 PM	6:06:50 PM	41.8907	-70.1121
213	11/19/19	11:07:50 PM	6:07:50 PM	41.8906	-70.112
214	11/19/19	11:08:50 PM	6:08:50 PM	41.8906	-70.1118
215	11/19/19	11:09:59 PM	6:09:59 PM	41.8905	-70.1117
216	11/19/19	11:10:59 PM	6:10:59 PM	41.8904	-70.1115
217	11/19/19	11:12:00 PM	6:12:00 PM	41.8904	-70.1114
218	11/19/19	11:13:08 PM	6:13:08 PM	41.8903	-70.1112
219	11/19/19	11:14:17 PM	6:14:17 PM	41.8902	-70.1111
220	11/19/19	11:15:17 PM	6:15:17 PM	41.8901	-70.1109
221	11/19/19	11:16:17 PM	6:16:17 PM	41.89	-70.1108
222	11/19/19	11:17:26 PM	6:17:26 PM	41.89	-70.1106
223	11/19/19	11:18:26 PM	6:18:26 PM	41.8899	-70.1105
224	11/19/19	11:19:35 PM	6:19:35 PM	41.8898	-70.1103
225	11/19/19	11:20:35 PM	6:20:35 PM	41.8897	-70.1102
226	11/19/19	11:21:35 PM	6:21:35 PM	41.8897	-70.11
227	11/19/19	11:22:35 PM	6:22:35 PM	41.8896	-70.1099
228	11/19/19	11:23:37 PM	6:23:37 PM	41.8896	-70.1097
229	11/19/19	11:24:37 PM	6:24:37 PM	41.8895	-70.1096
230	11/19/19	11:25:42 PM	6:25:42 PM	41.8894	-70.1095
231	11/19/19	11:26:42 PM	6:26:42 PM	41.8894	-70.1093
232	11/19/19	11:27:42 PM	6:27:42 PM	41.8893	-70.1092
233	11/19/19	11:28:52 PM	6:28:52 PM	41.8892	-70.109
234	11/19/19	11:30:01 PM	6:30:01 PM	41.8891	-70.1088
235	11/19/19	11:31:01 PM	6:31:01 PM	41.8891	-70.1087
236	11/19/19	11:32:01 PM	6:32:01 PM	41.889	-70.1086
237	11/19/19	11:33:03 PM	6:33:03 PM	41.8889	-70.1084
238	11/19/19	11:34:12 PM	6:34:12 PM	41.8888	-70.1082
239	11/19/19	11:35:12 PM	6:35:12 PM	41.8888	-70.1081
240	11/19/19	11:36:21 PM	6:36:21 PM	41.8887	-70.108
241	11/19/19	11:37:21 PM	6:37:21 PM	41.8886	-70.1078
242	11/19/19	11:38:28 PM	6:38:28 PM	41.8886	-70.1077
243	11/19/19	11:39:28 PM	6:39:28 PM	41.8885	-70.1075
244	11/19/19	11:40:28 PM	6:40:28 PM	41.8884	-70.1074
245	11/19/19	11:41:28 PM	6:41:28 PM	41.8884	-70.1072
246	11/19/19	11:42:28 PM	6:42:28 PM	41.8883	-70.1071
247	11/19/19	11:43:28 PM	6:43:28 PM	41.8882	-70.107
248	11/19/19	11:44:35 PM	6:44:35 PM	41.8882	-70.1068
249	11/19/19	11:45:35 PM	6:45:35 PM	41.8881	-70.1067
250	11/19/19	11:46:44 PM	6:46:44 PM	41.888	-70.1065
251	11/19/19	11:47:44 PM	6:47:44 PM	41.8879	-70.1064
252	11/19/19	11:48:44 PM	6:48:44 PM	41.8879	-70.1062
253	11/19/19	11:49:44 PM	6:49:44 PM	41.8878	-70.1061
254	11/19/19	11:50:46 PM	6:50:46 PM	41.8878	-70.106
255	11/19/19	11:51:46 PM	6:51:46 PM	41.8877	-70.1059
256	11/19/19	11:52:55 PM	6:52:55 PM	41.8876	-70.1057
257	11/19/19	11:53:57 PM	6:53:57 PM	41.8876	-70.1056
258	11/19/19	11:55:06 PM	6:55:06 PM	41.8875	-70.1054
259	11/19/19	11:56:06 PM	6:56:06 PM	41.8874	-70.1054
260	11/19/19	11:57:06 PM	6:57:06 PM	41.8874	-70.1052
261	11/19/19	11:58:06 PM	6:58:06 PM	41.8873	-70.1051
262	11/19/19	11:59:06 PM	6:59:06 PM	41.8872	-70.105
263	11/20/19	12:00:15 AM	###############################################################################################################################################################################################################################################################	41.8872	-70.1049
264	11/20/19	12:01:15 AM	###############################################################################################################################################################################################################################################################	41.8871	-70.1048
265	11/20/19	12:02:15 AM	###############################################################################################################################################################################################################################################################	41.887	-70.1047
266	11/20/19	12:03:23 AM	###############################################################################################################################################################################################################################################################	41.887	-70.1046
267	11/20/19	12:04:33 AM	###############################################################################################################################################################################################################################################################	41.8869	-70.1045
268	11/20/19	12:05:42 AM	###############################################################################################################################################################################################################################################################	41.8868	-70.1044
269	11/20/19	12:06:52 AM	###############################################################################################################################################################################################################################################################	41.8868	-70.1043
270	11/20/19	12:07:52 AM	###############################################################################################################################################################################################################################################################	41.8868	-70.1042
271	11/20/19	12:08:52 AM	###############################################################################################################################################################################################################################################################	41.8867	-70.1042
272	11/20/19	12:10:01 AM	###############################################################################################################################################################################################################################################################	41.8866	-70.104
273	11/20/19	12:11:11 AM	###############################################################################################################################################################################################################################################################	41.8866	-70.1039
274	11/20/19	12:12:21 AM	###############################################################################################################################################################################################################################################################	41.8866	-70.1039
275	11/20/19	12:13:30 AM	###############################################################################################################################################################################################################################################################	41.8865	-70.1037
276	11/20/19	12:14:30 AM	###############################################################################################################################################################################################################################################################	41.8865	-70.1037
277	11/20/19	12:15:31 AM	###############################################################################################################################################################################################################################################################	41.8865	-70.1036
278	11/20/19	12:16:31 AM	###############################################################################################################################################################################################################################################################	41.8864	-70.1035
279	11/20/19	12:17:31 AM	###############################################################################################################################################################################################################################################################	41.8864	-70.1035
280	11/20/19	12:18:31 AM	###############################################################################################################################################################################################################################################################	41.8864	-70.1034
281	11/20/19	12:19:31 AM	###############################################################################################################################################################################################################################################################	41.8864	-70.1033
282	11/20/19	12:20:31 AM	###############################################################################################################################################################################################################################################################	41.8864	-70.1032
283	11/20/19	12:21:31 AM	###############################################################################################################################################################################################################################################################	41.8864	-70.1032
284	11/20/19	12:22:31 AM	###############################################################################################################################################################################################################################################################	41.8863	-70.1031
285	11/20/19	12:23:41 AM	###############################################################################################################################################################################################################################################################	41.8863	-70.103
286	11/20/19	12:24:43 AM	###############################################################################################################################################################################################################################################################	41.8863	-70.103
287	11/20/19	12:25:52 AM	###############################################################################################################################################################################################################################################################	41.8863	-70.1029
288	11/20/19	12:26:52 AM	###############################################################################################################################################################################################################################################################	41.8863	-70.1028
289	11/20/19	12:27:58 AM	###############################################################################################################################################################################################################################################################	41.8863	-70.1028
290	11/20/19	12:28:58 AM	###############################################################################################################################################################################################################################################################	41.8863	-70.1027
291	11/20/19	12:30:07 AM	###############################################################################################################################################################################################################################################################	41.8863	-70.1026
292	11/20/19	12:31:07 AM	###############################################################################################################################################################################################################################################################	41.8863	-70.1026
293	11/20/19	12:32:17 AM	###############################################################################################################################################################################################################################################################	41.8863	-70.1025
294	11/20/19	12:33:27 AM	###############################################################################################################################################################################################################################################################	41.8863	-70.1025
295	11/20/19	12:34:27 AM	###############################################################################################################################################################################################################################################################	41.8863	-70.1024
296	11/20/19	12:35:27 AM	###############################################################################################################################################################################################################################################################	41.8863	-70.1024
297	11/20/19	12:36:32 AM	###############################################################################################################################################################################################################################################################	41.8863	-70.1023
298	11/20/19	12:37:32 AM	###############################################################################################################################################################################################################################################################	41.8864	-70.1023
299	11/20/19	12:38:32 AM	###############################################################################################################################################################################################################################################################	41.8864	-70.1022
300	11/20/19	12:39:32 AM	###############################################################################################################################################################################################################################################################	41.8864	-70.1022
301	11/20/19	12:40:34 AM	###############################################################################################################################################################################################################################################################	41.8864	-70.1022
302	11/20/19	12:41:34 AM	###############################################################################################################################################################################################################################################################	41.8864	-70.1022
303	11/20/19	12:42:34 AM	###############################################################################################################################################################################################################################################################	41.8865	-70.1021
304	11/20/19	12:43:34 AM	###############################################################################################################################################################################################################################################################	41.8865	-70.1021
305	11/20/19	12:44:34 AM	###############################################################################################################################################################################################################################################################	41.8865	-70.102
306	11/20/19	12:45:35 AM	###############################################################################################################################################################################################################################################################	41.8865	-70.102
307	11/20/19	12:46:44 AM	###############################################################################################################################################################################################################################################################	41.8865	-70.102
308	11/20/19	12:47:44 AM	###############################################################################################################################################################################################################################################################	41.8866	-70.1019
309	11/20/19	12:48:54 AM	###############################################################################################################################################################################################################################################################	41.8866	-70.1019
310	11/20/19	12:49:54 AM	###############################################################################################################################################################################################################################################################	41.8867	-70.1019
311	11/20/19	12:50:54 AM	###############################################################################################################################################################################################################################################################	41.8867	-70.1019
312	11/20/19	12:51:54 AM	###############################################################################################################################################################################################################################################################	41.8867	-70.1019
313	11/20/19	12:53:01 AM	###############################################################################################################################################################################################################################################################	41.8868	-70.1019
314	11/20/19	12:54:01 AM	###############################################################################################################################################################################################################################################################	41.8868	-70.1019
315	11/20/19	12:55:01 AM	###############################################################################################################################################################################################################################################################	41.8868	-70.1018
316	11/20/19	12:56:03 AM	###############################################################################################################################################################################################################################################################	41.8869	-70.1018
317	11/20/19	12:57:13 AM	###############################################################################################################################################################################################################################################################	41.887	-70.1018
318	11/20/19	12:58:13 AM	###############################################################################################################################################################################################################################################################	41.887	-70.1018
319	11/20/19	12:59:22 AM	###############################################################################################################################################################################################################################################################	41.887	-70.1018
320	11/20/19	1:00:22 AM	###############################################################################################################################################################################################################################################################	41.8871	-70.1018
321	11/20/19	1:01:22 AM	###############################################################################################################################################################################################################################################################	41.8871	-70.1017
322	11/20/19	1:02:32 AM	###############################################################################################################################################################################################################################################################	41.8873	-70.1018
323	11/20/19	1:03:42 AM	###############################################################################################################################################################################################################################################################	41.8873	-70.1017
324	11/20/19	1:04:42 AM	###############################################################################################################################################################################################################################################################	41.8874	-70.1017
325	11/20/19	1:05:49 AM	###############################################################################################################################################################################################################################################################	41.8874	-70.1017
326	11/20/19	1:06:51 AM	###############################################################################################################################################################################################################################################################	41.8875	-70.1017
327	11/20/19	1:07:51 AM	###############################################################################################################################################################################################################################################################	41.8876	-70.1017
328	11/20/19	1:08:51 AM	###############################################################################################################################################################################################################################################################	41.8876	-70.1017
329	11/20/19	1:09:51 AM	###############################################################################################################################################################################################################################################################	41.8877	-70.1017
330	11/20/19	1:10:51 AM	###############################################################################################################################################################################################################################################################	41.8878	-70.1017
331	11/20/19	1:11:51 AM	###############################################################################################################################################################################################################################################################	41.8878	-70.1017
332	11/20/19	1:12:51 AM	###############################################################################################################################################################################################################################################################	41.8879	-70.1017
333	11/20/19	1:13:51 AM	###############################################################################################################################################################################################################################################################	41.888	-70.1018
334	11/20/19	1:14:51 AM	###############################################################################################################################################################################################################################################################	41.8881	-70.1018
335	11/20/19	1:15:51 AM	###############################################################################################################################################################################################################################################################	41.8882	-70.1017
336	11/20/19	1:16:51 AM	###############################################################################################################################################################################################################################################################	41.8883	-70.1018
337	11/20/19	1:17:58 AM	###############################################################################################################################################################################################################################################################	41.8884	-70.1018
338	11/20/19	1:18:58 AM	###############################################################################################################################################################################################################################################################	41.8885	-70.1018
339	11/20/19	1:20:07 AM	###############################################################################################################################################################################################################################################################	41.8886	-70.1018
340	11/20/19	1:21:07 AM	###############################################################################################################################################################################################################################################################	41.8887	-70.1018
341	11/20/19	1:22:16 AM	###############################################################################################################################################################################################################################################################	41.8888	-70.1018
342	11/20/19	1:23:26 AM	###############################################################################################################################################################################################################################################################	41.8889	-70.1018
343	11/20/19	1:24:36 AM	###############################################################################################################################################################################################################################################################	41.889	-70.1019
344	11/20/19	1:25:45 AM	###############################################################################################################################################################################################################################################################	41.8891	-70.1019
345	11/20/19	1:26:45 AM	###############################################################################################################################################################################################################################################################	41.8892	-70.1019
346	11/20/19	1:27:51 AM	###############################################################################################################################################################################################################################################################	41.8893	-70.102
347	11/20/19	1:28:51 AM	###############################################################################################################################################################################################################################################################	41.8894	-70.102
348	11/20/19	1:29:54 AM	###############################################################################################################################################################################################################################################################	41.8894	-70.102
349	11/20/19	1:30:54 AM	###############################################################################################################################################################################################################################################################	41.8896	-70.102
350	11/20/19	1:32:03 AM	###############################################################################################################################################################################################################################################################	41.8896	-70.1021
351	11/20/19	1:33:03 AM	###############################################################################################################################################################################################################################################################	41.8898	-70.1021
352	11/20/19	1:34:12 AM	###############################################################################################################################################################################################################################################################	41.8898	-70.1022
353	11/20/19	1:35:12 AM	###############################################################################################################################################################################################################################################################	41.89	-70.1022
354	11/20/19	1:36:22 AM	###############################################################################################################################################################################################################################################################	41.8901	-70.1023
355	11/20/19	1:37:24 AM	###############################################################################################################################################################################################################################################################	41.8902	-70.1023
356	11/20/19	1:38:33 AM	###############################################################################################################################################################################################################################################################	41.8903	-70.1023
357	11/20/19	1:39:33 AM	###############################################################################################################################################################################################################################################################	41.8904	-70.1024
358	11/20/19	1:40:33 AM	###############################################################################################################################################################################################################################################################	41.8905	-70.1024
359	11/20/19	1:41:43 AM	###############################################################################################################################################################################################################################################################	41.8907	-70.1025
360	11/20/19	1:42:50 AM	###############################################################################################################################################################################################################################################################	41.8908	-70.1025
361	11/20/19	1:44:00 AM	###############################################################################################################################################################################################################################################################	41.8909	-70.1025
362	11/20/19	1:45:00 AM	###############################################################################################################################################################################################################################################################	41.891	-70.1026
363	11/20/19	1:46:00 AM	###############################################################################################################################################################################################################################################################	41.8911	-70.1027
364	11/20/19	1:47:09 AM	###############################################################################################################################################################################################################################################################	41.8913	-70.1027
365	11/20/19	1:48:11 AM	###############################################################################################################################################################################################################################################################	41.8913	-70.1028
366	11/20/19	1:49:11 AM	###############################################################################################################################################################################################################################################################	41.8915	-70.1029
367	11/20/19	1:50:20 AM	###############################################################################################################################################################################################################################################################	41.8916	-70.1029
368	11/20/19	1:51:20 AM	###############################################################################################################################################################################################################################################################	41.8917	-70.103
369	11/20/19	1:52:20 AM	###############################################################################################################################################################################################################################################################	41.8918	-70.103
370	11/20/19	1:53:29 AM	###############################################################################################################################################################################################################################################################	41.8919	-70.103
371	11/20/19	1:54:29 AM	###############################################################################################################################################################################################################################################################	41.892	-70.1031
372	11/20/19	1:55:36 AM	###############################################################################################################################################################################################################################################################	41.8921	-70.1032
373	11/20/19	1:56:36 AM	###############################################################################################################################################################################################################################################################	41.8921	-70.1032
374	11/20/19	1:57:36 AM	###############################################################################################################################################################################################################################################################	41.8923	-70.1032
375	11/20/19	1:58:38 AM	###############################################################################################################################################################################################################################################################	41.8924	-70.1033
376	11/20/19	1:59:38 AM	###############################################################################################################################################################################################################################################################	41.8925	-70.1033
377	11/20/19	2:00:38 AM	###############################################################################################################################################################################################################################################################	41.8925	-70.1033
378	11/20/19	2:01:38 AM	###############################################################################################################################################################################################################################################################	41.8926	-70.1034
379	11/20/19	2:02:38 AM	###############################################################################################################################################################################################################################################################	41.8927	-70.1035
380	11/20/19	2:03:38 AM	###############################################################################################################################################################################################################################################################	41.8928	-70.1035
381	11/20/19	2:04:38 AM	###############################################################################################################################################################################################################################################################	41.8929	-70.1035
382	11/20/19	2:05:38 AM	###############################################################################################################################################################################################################################################################	41.893	-70.1036
383	11/20/19	2:06:38 AM	###############################################################################################################################################################################################################################################################	41.8931	-70.1036
384	11/20/19	2:07:45 AM	###############################################################################################################################################################################################################################################################	41.8932	-70.1037
385	11/20/19	2:08:47 AM	###############################################################################################################################################################################################################################################################	41.8933	-70.1037
386	11/20/19	2:09:47 AM	###############################################################################################################################################################################################################################################################	41.8934	-70.1037
387	11/20/19	2:10:47 AM	###############################################################################################################################################################################################################################################################	41.8935	-70.1037
388	11/20/19	2:11:47 AM	###############################################################################################################################################################################################################################################################	41.8936	-70.1038
389	11/20/19	2:12:47 AM	###############################################################################################################################################################################################################################################################	41.8937	-70.1038
390	11/20/19	2:13:47 AM	###############################################################################################################################################################################################################################################################	41.8938	-70.1039
391	11/20/19	2:14:47 AM	###############################################################################################################################################################################################################################################################	41.8939	-70.1039
392	11/20/19	2:15:56 AM	###############################################################################################################################################################################################################################################################	41.894	-70.1039
393	11/20/19	2:16:56 AM	###############################################################################################################################################################################################################################################################	41.8941	-70.1039
394	11/20/19	2:17:56 AM	###############################################################################################################################################################################################################################################################	41.8942	-70.1039
395	11/20/19	2:18:56 AM	###############################################################################################################################################################################################################################################################	41.8943	-70.104
396	11/20/19	2:20:02 AM	###############################################################################################################################################################################################################################################################	41.8944	-70.104
397	11/20/19	2:21:02 AM	###############################################################################################################################################################################################################################################################	41.8945	-70.104
398	11/20/19	2:22:02 AM	###############################################################################################################################################################################################################################################################	41.8945	-70.104
399	11/20/19	2:23:02 AM	###############################################################################################################################################################################################################################################################	41.8946	-70.1041
400	11/20/19	2:24:02 AM	###############################################################################################################################################################################################################################################################	41.8947	-70.104
401	11/20/19	2:25:02 AM	###############################################################################################################################################################################################################################################################	41.8948	-70.104
402	11/20/19	2:26:02 AM	###############################################################################################################################################################################################################################################################	41.8948	-70.104
403	11/20/19	2:27:02 AM	###############################################################################################################################################################################################################################################################	41.8949	-70.104
404	11/20/19	2:28:02 AM	###############################################################################################################################################################################################################################################################	41.895	-70.1041
405	11/20/19	2:29:02 AM	###############################################################################################################################################################################################################################################################	41.8951	-70.104
406	11/20/19	2:30:04 AM	###############################################################################################################################################################################################################################################################	41.8951	-70.1041
407	11/20/19	2:31:04 AM	###############################################################################################################################################################################################################################################################	41.8952	-70.1041
408	11/20/19	2:32:10 AM	###############################################################################################################################################################################################################################################################	41.8953	-70.1041
409	11/20/19	2:33:10 AM	###############################################################################################################################################################################################################################################################	41.8954	-70.1041
410	11/20/19	2:34:10 AM	###############################################################################################################################################################################################################################################################	41.8954	-70.1041
411	11/20/19	2:35:10 AM	###############################################################################################################################################################################################################################################################	41.8955	-70.104
412	11/20/19	2:36:20 AM	###############################################################################################################################################################################################################################################################	41.8956	-70.104
413	11/20/19	2:37:20 AM	###############################################################################################################################################################################################################################################################	41.8957	-70.1041
414	11/20/19	2:38:29 AM	###############################################################################################################################################################################################################################################################	41.8958	-70.1041
415	11/20/19	2:39:29 AM	###############################################################################################################################################################################################################################################################	41.8958	-70.1041
416	11/20/19	2:40:31 AM	###############################################################################################################################################################################################################################################################	41.8959	-70.1041
417	11/20/19	2:41:31 AM	###############################################################################################################################################################################################################################################################	41.896	-70.1041
418	11/20/19	2:42:31 AM	###############################################################################################################################################################################################################################################################	41.8961	-70.1041
419	11/20/19	2:43:31 AM	###############################################################################################################################################################################################################################################################	41.8961	-70.1041
420	11/20/19	2:44:37 AM	###############################################################################################################################################################################################################################################################	41.8962	-70.1041
421	11/20/19	2:45:37 AM	###############################################################################################################################################################################################################################################################	41.8963	-70.1041
422	11/20/19	2:46:37 AM	###############################################################################################################################################################################################################################################################	41.8963	-70.1041
423	11/20/19	2:47:37 AM	###############################################################################################################################################################################################################################################################	41.8964	-70.1041
424	11/20/19	2:48:46 AM	###############################################################################################################################################################################################################################################################	41.8965	-70.1041
425	11/20/19	2:49:46 AM	###############################################################################################################################################################################################################################################################	41.8966	-70.1041
426	11/20/19	2:50:56 AM	###############################################################################################################################################################################################################################################################	41.8967	-70.1041
427	11/20/19	2:51:56 AM	###############################################################################################################################################################################################################################################################	41.8967	-70.1041
428	11/20/19	2:52:56 AM	###############################################################################################################################################################################################################################################################	41.8968	-70.1041
429	11/20/19	2:53:56 AM	###############################################################################################################################################################################################################################################################	41.8969	-70.1041
430	11/20/19	2:55:05 AM	###############################################################################################################################################################################################################################################################	41.8969	-70.1041
431	11/20/19	2:56:15 AM	###############################################################################################################################################################################################################################################################	41.897	-70.1041
432	11/20/19	2:57:24 AM	###############################################################################################################################################################################################################################################################	41.8971	-70.1041
433	11/20/19	2:58:24 AM	###############################################################################################################################################################################################################################################################	41.8972	-70.1041
434	11/20/19	2:59:24 AM	###############################################################################################################################################################################################################################################################	41.8971	-70.1041
435	11/20/19	3:00:24 AM	###############################################################################################################################################################################################################################################################	41.8973	-70.1041
436	11/20/19	3:01:24 AM	###############################################################################################################################################################################################################################################################	41.8973	-70.1041
437	11/20/19	3:02:24 AM	###############################################################################################################################################################################################################################################################	41.8974	-70.1041
438	11/20/19	3:03:24 AM	###############################################################################################################################################################################################################################################################	41.8974	-70.1041
439	11/20/19	3:04:34 AM	###############################################################################################################################################################################################################################################################	41.8975	-70.1041
440	11/20/19	3:05:43 AM	###############################################################################################################################################################################################################################################################	41.8976	-70.1041
441	11/20/19	3:06:43 AM	###############################################################################################################################################################################################################################################################	41.8976	-70.1041
442	11/20/19	3:07:43 AM	###############################################################################################################################################################################################################################################################	41.8977	-70.1041
443	11/20/19	3:08:43 AM	###############################################################################################################################################################################################################################################################	41.8977	-70.1041
444	11/20/19	3:09:51 AM	###############################################################################################################################################################################################################################################################	41.8978	-70.1041
445	11/20/19	3:10:51 AM	###############################################################################################################################################################################################################################################################	41.8979	-70.1041
446	11/20/19	3:11:51 AM	###############################################################################################################################################################################################################################################################	41.8979	-70.1041
447	11/20/19	3:12:51 AM	###############################################################################################################################################################################################################################################################	41.898	-70.1042
448	11/20/19	3:13:51 AM	###############################################################################################################################################################################################################################################################	41.898	-70.1041
449	11/20/19	3:14:51 AM	###############################################################################################################################################################################################################################################################	41.8981	-70.1041
450	11/20/19	3:16:01 AM	###############################################################################################################################################################################################################################################################	41.8981	-70.1041
451	11/20/19	3:17:01 AM	###############################################################################################################################################################################################################################################################	41.8982	-70.1042
452	11/20/19	3:18:10 AM	###############################################################################################################################################################################################################################################################	41.8982	-70.1042
453	11/20/19	3:19:10 AM	###############################################################################################################################################################################################################################################################	41.8983	-70.1042
454	11/20/19	3:20:19 AM	###############################################################################################################################################################################################################################################################	41.8984	-70.1042
455	11/20/19	3:21:21 AM	###############################################################################################################################################################################################################################################################	41.8984	-70.1042
456	11/20/19	3:22:27 AM	###############################################################################################################################################################################################################################################################	41.8985	-70.1042
457	11/20/19	3:23:36 AM	###############################################################################################################################################################################################################################################################	41.8985	-70.1042
458	11/20/19	3:24:46 AM	###############################################################################################################################################################################################################################################################	41.8987	-70.1042
459	11/20/19	3:25:56 AM	###############################################################################################################################################################################################################################################################	41.8987	-70.1042
460	11/20/19	3:27:05 AM	###############################################################################################################################################################################################################################################################	41.8988	-70.1042
461	11/20/19	3:28:15 AM	###############################################################################################################################################################################################################################################################	41.8988	-70.1042
462	11/20/19	3:29:15 AM	###############################################################################################################################################################################################################################################################	41.8989	-70.1043
463	11/20/19	3:30:15 AM	###############################################################################################################################################################################################################################################################	41.899	-70.1042
464	11/20/19	3:31:15 AM	###############################################################################################################################################################################################################################################################	41.8991	-70.1043
465	11/20/19	3:32:20 AM	###############################################################################################################################################################################################################################################################	41.8992	-70.1043
466	11/20/19	3:33:20 AM	###############################################################################################################################################################################################################################################################	41.8992	-70.1044
467	11/20/19	3:34:22 AM	###############################################################################################################################################################################################################################################################	41.8992	-70.1044
468	11/20/19	3:35:22 AM	###############################################################################################################################################################################################################################################################	41.8993	-70.1044
469	11/20/19	3:36:22 AM	###############################################################################################################################################################################################################################################################	41.8994	-70.1044
470	11/20/19	3:37:22 AM	###############################################################################################################################################################################################################################################################	41.8994	-70.1045
471	11/20/19	3:38:22 AM	###############################################################################################################################################################################################################################################################	41.8995	-70.1045
472	11/20/19	3:39:22 AM	###############################################################################################################################################################################################################################################################	41.8995	-70.1045
473	11/20/19	3:40:22 AM	###############################################################################################################################################################################################################################################################	41.8996	-70.1046
474	11/20/19	3:41:31 AM	###############################################################################################################################################################################################################################################################	41.8996	-70.1046
475	11/20/19	3:42:33 AM	###############################################################################################################################################################################################################################################################	41.8997	-70.1046
476	11/20/19	3:43:33 AM	###############################################################################################################################################################################################################################################################	41.8997	-70.1046
477	11/20/19	3:44:33 AM	###############################################################################################################################################################################################################################################################	41.8998	-70.1047
478	11/20/19	3:45:33 AM	###############################################################################################################################################################################################################################################################	41.8998	-70.1047
479	11/20/19	3:46:33 AM	###############################################################################################################################################################################################################################################################	41.8999	-70.1047
480	11/20/19	3:47:40 AM	###############################################################################################################################################################################################################################################################	41.8999	-70.1047
481	11/20/19	3:48:40 AM	###############################################################################################################################################################################################################################################################	41.9	-70.1048
482	11/20/19	3:49:50 AM	###############################################################################################################################################################################################################################################################	41.9	-70.1048
483	11/20/19	3:50:59 AM	###############################################################################################################################################################################################################################################################	41.9001	-70.1048
484	11/20/19	3:51:59 AM	###############################################################################################################################################################################################################################################################	41.9002	-70.1049
485	11/20/19	3:53:10 AM	###############################################################################################################################################################################################################################################################	41.9002	-70.1049
486	11/20/19	3:54:10 AM	###############################################################################################################################################################################################################################################################	41.9003	-70.105
487	11/20/19	3:55:10 AM	###############################################################################################################################################################################################################################################################	41.9003	-70.105
488	11/20/19	3:56:19 AM	###############################################################################################################################################################################################################################################################	41.9004	-70.105
489	11/20/19	3:57:19 AM	###############################################################################################################################################################################################################################################################	41.9004	-70.1051
490	11/20/19	3:58:19 AM	###############################################################################################################################################################################################################################################################	41.9005	-70.1051
491	11/20/19	3:59:27 AM	###############################################################################################################################################################################################################################################################	41.9006	-70.1051
492	11/20/19	4:00:27 AM	###############################################################################################################################################################################################################################################################	41.9006	-70.1052
493	11/20/19	4:01:37 AM	###############################################################################################################################################################################################################################################################	41.9007	-70.1052
494	11/20/19	4:02:37 AM	###############################################################################################################################################################################################################################################################	41.9008	-70.1052
495	11/20/19	4:03:37 AM	###############################################################################################################################################################################################################################################################	41.9009	-70.1053
496	11/20/19	4:04:37 AM	###############################################################################################################################################################################################################################################################	41.901	-70.1053
497	11/20/19	4:05:37 AM	###############################################################################################################################################################################################################################################################	41.901	-70.1053
498	11/20/19	4:06:46 AM	###############################################################################################################################################################################################################################################################	41.9011	-70.1054
499	11/20/19	4:07:56 AM	###############################################################################################################################################################################################################################################################	41.9012	-70.1054
500	11/20/19	4:09:06 AM	###############################################################################################################################################################################################################################################################	41.9013	-70.1054
501	11/20/19	4:10:06 AM	###############################################################################################################################################################################################################################################################	41.9014	-70.1055
502	11/20/19	4:11:06 AM	###############################################################################################################################################################################################################################################################	41.9014	-70.1055
503	11/20/19	4:12:12 AM	###############################################################################################################################################################################################################################################################	41.9015	-70.1056
504	11/20/19	4:13:14 AM	###############################################################################################################################################################################################################################################################	41.9016	-70.1056
505	11/20/19	4:14:14 AM	###############################################################################################################################################################################################################################################################	41.9016	-70.1056
506	11/20/19	4:15:14 AM	###############################################################################################################################################################################################################################################################	41.9016	-70.1057
507	11/20/19	4:16:34 AM	###############################################################################################################################################################################################################################################################	41.9018	-70.1057
508	11/20/19	4:17:35 AM	###############################################################################################################################################################################################################################################################	41.9018	-70.1058
509	11/20/19	4:18:36 AM	###############################################################################################################################################################################################################################################################	41.9019	-70.1058
510	11/20/19	4:19:45 AM	###############################################################################################################################################################################################################################################################	41.9019	-70.1059
511	11/20/19	4:23:02 AM	###############################################################################################################################################################################################################################################################	41.902	-70.106
512	11/20/19	4:24:11 AM	###############################################################################################################################################################################################################################################################	41.902	-70.106
513	11/20/19	4:25:12 AM	###############################################################################################################################################################################################################################################################	41.9021	-70.1061
514	11/20/19	4:26:12 AM	###############################################################################################################################################################################################################################################################	41.9021	-70.1062
515	11/20/19	4:27:19 AM	###############################################################################################################################################################################################################################################################	41.9022	-70.1063
516	11/20/19	4:28:19 AM	###############################################################################################################################################################################################################################################################	41.9021	-70.1063
517	11/20/19	4:29:21 AM	###############################################################################################################################################################################################################################################################	41.9022	-70.1064
518	11/20/19	4:30:30 AM	###############################################################################################################################################################################################################################################################	41.9022	-70.1065
519	11/20/19	4:31:31 AM	###############################################################################################################################################################################################################################################################	41.9023	-70.1066
520	11/20/19	4:32:33 AM	###############################################################################################################################################################################################################################################################	41.9024	-70.1067
521	11/20/19	4:33:33 AM	###############################################################################################################################################################################################################################################################	41.9025	-70.1068
522	11/20/19	4:34:33 AM	###############################################################################################################################################################################################################################################################	41.9025	-70.1068
523	11/20/19	4:35:33 AM	###############################################################################################################################################################################################################################################################	41.9026	-70.107
524	11/20/19	4:36:43 AM	###############################################################################################################################################################################################################################################################	41.9026	-70.107
525	11/20/19	4:37:43 AM	###############################################################################################################################################################################################################################################################	41.9027	-70.1072
526	11/20/19	4:38:53 AM	###############################################################################################################################################################################################################################################################	41.9028	-70.1072
527	11/20/19	4:40:03 AM	###############################################################################################################################################################################################################################################################	41.9028	-70.1073
528	11/20/19	4:41:12 AM	###############################################################################################################################################################################################################################################################	41.9029	-70.1074
529	11/20/19	4:42:12 AM	###############################################################################################################################################################################################################################################################	41.9029	-70.1075
530	11/20/19	4:43:12 AM	###############################################################################################################################################################################################################################################################	41.903	-70.1075
531	11/20/19	4:44:12 AM	###############################################################################################################################################################################################################################################################	41.903	-70.1076
532	11/20/19	4:45:22 AM	###############################################################################################################################################################################################################################################################	41.9031	-70.1078
533	11/20/19	4:46:23 AM	###############################################################################################################################################################################################################################################################	41.9032	-70.1078
534	11/20/19	4:47:33 AM	###############################################################################################################################################################################################################################################################	41.9032	-70.1079
535	11/20/19	4:48:52 AM	###############################################################################################################################################################################################################################################################	41.9032	-70.108
536	11/20/19	4:49:52 AM	###############################################################################################################################################################################################################################################################	41.9033	-70.1081
537	11/20/19	4:50:52 AM	###############################################################################################################################################################################################################################################################	41.9034	-70.1082
538	11/20/19	4:51:58 AM	###############################################################################################################################################################################################################################################################	41.9034	-70.1083
539	11/20/19	4:52:58 AM	###############################################################################################################################################################################################################################################################	41.9035	-70.1084
540	11/20/19	4:53:58 AM	###############################################################################################################################################################################################################################################################	41.9035	-70.1085
541	11/20/19	4:55:08 AM	###############################################################################################################################################################################################################################################################	41.9036	-70.1085
542	11/20/19	4:56:08 AM	###############################################################################################################################################################################################################################################################	41.9037	-70.1086
543	11/20/19	4:57:08 AM	###############################################################################################################################################################################################################################################################	41.9037	-70.1088
544	11/20/19	4:58:17 AM	###############################################################################################################################################################################################################################################################	41.9038	-70.1088
545	11/20/19	4:59:26 AM	###############################################################################################################################################################################################################################################################	41.9038	-70.1089
546	11/20/19	5:00:26 AM	12:00:26 AM	41.9039	-70.1091
547	11/20/19	5:01:36 AM	12:01:36 AM	41.9039	-70.1091
548	11/20/19	5:02:36 AM	12:02:36 AM	41.904	-70.1092
549	11/20/19	5:03:45 AM	12:03:45 AM	41.9041	-70.1094
550	11/20/19	5:04:45 AM	12:04:45 AM	41.9042	-70.1094
551	11/20/19	5:05:55 AM	12:05:55 AM	41.9042	-70.1095
552	11/20/19	5:06:55 AM	12:06:55 AM	41.9043	-70.1096
553	11/20/19	5:07:56 AM	12:07:56 AM	41.9043	-70.1097
554	11/20/19	5:09:06 AM	12:09:06 AM	41.9044	-70.1099
555	11/20/19	5:10:16 AM	12:10:16 AM	41.9044	-70.11
556	11/20/19	5:11:25 AM	12:11:25 AM	41.9045	-70.1101
557	11/20/19	5:12:25 AM	12:12:25 AM	41.9046	-70.1102
558	11/20/19	5:13:25 AM	12:13:25 AM	41.9046	-70.1103
559	11/20/19	5:14:34 AM	12:14:34 AM	41.9046	-70.1103
560	11/20/19	5:15:34 AM	12:15:34 AM	41.9047	-70.1104
561	11/20/19	5:16:41 AM	12:16:41 AM	41.9047	-70.1105
562	11/20/19	5:17:41 AM	12:17:41 AM	41.9048	-70.1106
563	11/20/19	5:18:48 AM	12:18:48 AM	41.9049	-70.1107
564	11/20/19	5:19:48 AM	12:19:48 AM	41.9049	-70.1108
565	11/20/19	5:20:57 AM	12:20:57 AM	41.905	-70.1109
566	11/20/19	5:21:57 AM	12:21:57 AM	41.905	-70.1109
567	11/20/19	5:22:57 AM	12:22:57 AM	41.9051	-70.111
568	11/20/19	5:24:06 AM	12:24:06 AM	41.9051	-70.1111
569	11/20/19	5:25:06 AM	12:25:06 AM	41.9052	-70.1112
570	11/20/19	5:26:15 AM	12:26:15 AM	41.9052	-70.1112
571	11/20/19	5:27:15 AM	12:27:15 AM	41.9053	-70.1113
572	11/20/19	5:28:15 AM	12:28:15 AM	41.9054	-70.1114
573	11/20/19	5:29:17 AM	12:29:17 AM	41.9054	-70.1115
574	11/20/19	5:30:17 AM	12:30:17 AM	41.9054	-70.1115
575	11/20/19	5:31:17 AM	12:31:17 AM	41.9056	-70.1116
576	11/20/19	5:32:17 AM	12:32:17 AM	41.9056	-70.1117
577	11/20/19	5:33:27 AM	12:33:27 AM	41.9056	-70.1118
578	11/20/19	5:34:36 AM	12:34:36 AM	41.9057	-70.1118
579	11/20/19	5:35:36 AM	12:35:36 AM	41.9057	-70.1119
580	11/20/19	5:36:36 AM	12:36:36 AM	41.9058	-70.112
581	11/20/19	5:37:45 AM	12:37:45 AM	41.9058	-70.1121
582	11/20/19	5:38:47 AM	12:38:47 AM	41.9059	-70.1122
583	11/20/19	5:39:56 AM	12:39:56 AM	41.906	-70.1122
584	11/20/19	5:41:03 AM	12:41:03 AM	41.906	-70.1123
585	11/20/19	5:42:03 AM	12:42:03 AM	41.9061	-70.1124
586	11/20/19	5:43:03 AM	12:43:03 AM	41.9061	-70.1125
587	11/20/19	5:44:12 AM	12:44:12 AM	41.9061	-70.1126
588	11/20/19	5:45:12 AM	12:45:12 AM	41.9062	-70.1127
589	11/20/19	5:46:12 AM	12:46:12 AM	41.9062	-70.1128
590	11/20/19	5:47:12 AM	12:47:12 AM	41.9063	-70.1128
591	11/20/19	5:48:21 AM	12:48:21 AM	41.9063	-70.1129
592	11/20/19	5:49:23 AM	12:49:23 AM	41.9064	-70.113
593	11/20/19	5:50:23 AM	12:50:23 AM	41.9065	-70.1131
594	11/20/19	5:51:23 AM	12:51:23 AM	41.9065	-70.1132
595	11/20/19	5:52:33 AM	12:52:33 AM	41.9065	-70.1133
596	11/20/19	5:53:40 AM	12:53:40 AM	41.9066	-70.1133
597	11/20/19	5:54:40 AM	12:54:40 AM	41.9066	-70.1134
598	11/20/19	5:55:50 AM	12:55:50 AM	41.9067	-70.1135
599	11/20/19	5:56:59 AM	12:56:59 AM	41.9067	-70.1136
600	11/20/19	5:57:59 AM	12:57:59 AM	41.9067	-70.1136
601	11/20/19	5:59:08 AM	12:59:08 AM	41.9068	-70.1137
602	11/20/19	6:00:10 AM	1:00:10 AM	41.9068	-70.1137
603	11/20/19	6:01:19 AM	1:01:19 AM	41.9068	-70.1138
604	11/20/19	6:02:19 AM	1:02:19 AM	41.9069	-70.1139
605	11/20/19	6:03:29 AM	1:03:29 AM	41.907	-70.1139
606	11/20/19	6:04:29 AM	1:04:29 AM	41.907	-70.114
607	11/20/19	6:05:29 AM	1:05:29 AM	41.907	-70.1141
608	11/20/19	6:06:34 AM	1:06:34 AM	41.907	-70.1141
609	11/20/19	6:07:34 AM	1:07:34 AM	41.9071	-70.1142
610	11/20/19	6:08:34 AM	1:08:34 AM	41.9071	-70.1142
611	11/20/19	6:09:34 AM	1:09:34 AM	41.9071	-70.1143
612	11/20/19	6:10:34 AM	1:10:34 AM	41.9072	-70.1143
613	11/20/19	6:11:38 AM	1:11:38 AM	41.9072	-70.1144
614	11/20/19	6:12:38 AM	1:12:38 AM	41.9072	-70.1144
615	11/20/19	6:13:38 AM	1:13:38 AM	41.9073	-70.1144
616	11/20/19	6:14:48 AM	1:14:48 AM	41.9073	-70.1145
617	11/20/19	6:15:57 AM	1:15:57 AM	41.9073	-70.1145
618	11/20/19	6:16:57 AM	1:16:57 AM	41.9073	-70.1146
619	11/20/19	6:17:57 AM	1:17:57 AM	41.9073	-70.1146
620	11/20/19	6:19:01 AM	1:19:01 AM	41.9074	-70.1147
621	11/20/19	6:20:01 AM	1:20:01 AM	41.9073	-70.1148
622	11/20/19	6:21:02 AM	1:21:02 AM	41.9074	-70.1148
623	11/20/19	6:22:12 AM	1:22:12 AM	41.9073	-70.1148
624	11/20/19	6:23:12 AM	1:23:12 AM	41.9074	-70.1149
625	11/20/19	6:24:22 AM	1:24:22 AM	41.9074	-70.115
626	11/20/19	6:25:31 AM	1:25:31 AM	41.9074	-70.115
627	11/20/19	6:26:31 AM	1:26:31 AM	41.9074	-70.1151
628	11/20/19	6:27:41 AM	1:27:41 AM	41.9074	-70.1152
629	11/20/19	6:28:50 AM	1:28:50 AM	41.9074	-70.1152
630	11/20/19	6:29:50 AM	1:29:50 AM	41.9074	-70.1153
631	11/20/19	6:30:57 AM	1:30:57 AM	41.9074	-70.1154
632	11/20/19	6:31:57 AM	1:31:57 AM	41.9074	-70.1154
633	11/20/19	6:32:57 AM	1:32:57 AM	41.9074	-70.1155
634	11/20/19	6:33:57 AM	1:33:57 AM	41.9074	-70.1155
635	11/20/19	6:34:57 AM	1:34:57 AM	41.9074	-70.1156
636	11/20/19	6:36:07 AM	1:36:07 AM	41.9074	-70.1157
637	11/20/19	6:37:16 AM	1:37:16 AM	41.9074	-70.1158
638	11/20/19	6:38:16 AM	1:38:16 AM	41.9074	-70.1158
639	11/20/19	6:39:16 AM	1:39:16 AM	41.9073	-70.1159
640	11/20/19	6:40:16 AM	1:40:16 AM	41.9073	-70.1159
641	11/20/19	6:41:18 AM	1:41:18 AM	41.9073	-70.116
642	11/20/19	6:42:27 AM	1:42:27 AM	41.9073	-70.116
643	11/20/19	6:43:35 AM	1:43:35 AM	41.9073	-70.1161
644	11/20/19	6:44:35 AM	1:44:35 AM	41.9073	-70.1161
645	11/20/19	6:45:35 AM	1:45:35 AM	41.9073	-70.1162
646	11/20/19	6:46:35 AM	1:46:35 AM	41.9073	-70.1162
647	11/20/19	6:47:35 AM	1:47:35 AM	41.9074	-70.1163
648	11/20/19	6:48:35 AM	1:48:35 AM	41.9073	-70.1163
649	11/20/19	6:49:35 AM	1:49:35 AM	41.9073	-70.1163
650	11/20/19	6:50:35 AM	1:50:35 AM	41.9073	-70.1164
651	11/20/19	6:51:35 AM	1:51:35 AM	41.9072	-70.1164
652	11/20/19	6:52:44 AM	1:52:44 AM	41.9073	-70.1165
653	11/20/19	6:53:44 AM	1:53:44 AM	41.9072	-70.1165
654	11/20/19	6:54:44 AM	1:54:44 AM	41.9072	-70.1165
655	11/20/19	6:55:44 AM	1:55:44 AM	41.9072	-70.1166
656	11/20/19	6:56:44 AM	1:56:44 AM	41.9072	-70.1166
657	11/20/19	6:57:53 AM	1:57:53 AM	41.9071	-70.1166
658	11/20/19	6:58:53 AM	1:58:53 AM	41.9071	-70.1167
659	11/20/19	6:59:53 AM	1:59:53 AM	41.9071	-70.1167
660	11/20/19	7:00:53 AM	2:00:53 AM	41.907	-70.1167
661	11/20/19	7:01:53 AM	2:01:53 AM	41.907	-70.1167
662	11/20/19	7:03:00 AM	2:03:00 AM	41.9069	-70.1168
663	11/20/19	7:04:09 AM	2:04:09 AM	41.9069	-70.1168
664	11/20/19	7:05:09 AM	2:05:09 AM	41.9069	-70.1169
665	11/20/19	7:06:18 AM	2:06:18 AM	41.9068	-70.1168
666	11/20/19	7:07:18 AM	2:07:18 AM	41.9068	-70.117
667	11/20/19	7:08:20 AM	2:08:20 AM	41.9067	-70.117
668	11/20/19	7:09:20 AM	2:09:20 AM	41.9067	-70.117
669	11/20/19	7:10:20 AM	2:10:20 AM	41.9067	-70.117
670	11/20/19	7:11:30 AM	2:11:30 AM	41.9066	-70.1171
671	11/20/19	7:12:31 AM	2:12:31 AM	41.9066	-70.1171
672	11/20/19	7:13:31 AM	2:13:31 AM	41.9066	-70.1171
673	11/20/19	7:14:31 AM	2:14:31 AM	41.9065	-70.1172
674	11/20/19	7:15:41 AM	2:15:41 AM	41.9065	-70.1172
675	11/20/19	7:16:41 AM	2:16:41 AM	41.9064	-70.1172
676	11/20/19	7:17:41 AM	2:17:41 AM	41.9063	-70.1172
677	11/20/19	7:18:41 AM	2:18:41 AM	41.9062	-70.1172
678	11/20/19	7:19:51 AM	2:19:51 AM	41.9062	-70.1172
679	11/20/19	7:20:58 AM	2:20:58 AM	41.9062	-70.1173
680	11/20/19	7:21:58 AM	2:21:58 AM	41.9061	-70.1173
681	11/20/19	7:22:58 AM	2:22:58 AM	41.9061	-70.1174
682	11/20/19	7:23:59 AM	2:23:59 AM	41.906	-70.1174
683	11/20/19	7:24:59 AM	2:24:59 AM	41.9059	-70.1174
684	11/20/19	7:25:59 AM	2:25:59 AM	41.9059	-70.1175
685	11/20/19	7:26:59 AM	2:26:59 AM	41.9058	-70.1175
686	11/20/19	7:27:59 AM	2:27:59 AM	41.9057	-70.1175
687	11/20/19	7:29:00 AM	2:29:00 AM	41.9057	-70.1175
688	11/20/19	7:30:01 AM	2:30:01 AM	41.9056	-70.1176
689	11/20/19	7:31:01 AM	2:31:01 AM	41.9055	-70.1176
690	11/20/19	7:32:01 AM	2:32:01 AM	41.9055	-70.1176
691	11/20/19	7:33:01 AM	2:33:01 AM	41.9055	-70.1176
692	11/20/19	7:34:03 AM	2:34:03 AM	41.9054	-70.1177
693	11/20/19	7:35:03 AM	2:35:03 AM	41.9053	-70.1177
694	11/20/19	7:36:03 AM	2:36:03 AM	41.9052	-70.1177
695	11/20/19	7:37:12 AM	2:37:12 AM	41.9052	-70.1178
696	11/20/19	7:38:12 AM	2:38:12 AM	41.9051	-70.1178
697	11/20/19	7:39:12 AM	2:39:12 AM	41.9051	-70.1178
698	11/20/19	7:40:21 AM	2:40:21 AM	41.905	-70.1178
699	11/20/19	7:41:21 AM	2:41:21 AM	41.9049	-70.1178
700	11/20/19	7:42:21 AM	2:42:21 AM	41.9048	-70.1179
701	11/20/19	7:43:23 AM	2:43:23 AM	41.9048	-70.1179
702	11/20/19	7:44:23 AM	2:44:23 AM	41.9047	-70.1179
703	11/20/19	7:45:41 AM	2:45:41 AM	41.9046	-70.1179
704	11/20/19	7:46:41 AM	2:46:41 AM	41.9045	-70.1179
705	11/20/19	7:47:42 AM	2:47:42 AM	41.9044	-70.1179
706	11/20/19	7:48:42 AM	2:48:42 AM	41.9044	-70.1179
707	11/20/19	7:49:43 AM	2:49:43 AM	41.9043	-70.1179
708	11/20/19	7:50:44 AM	2:50:44 AM	41.9042	-70.1179
709	11/20/19	7:51:45 AM	2:51:45 AM	41.9041	-70.1179
710	11/20/19	7:52:45 AM	2:52:45 AM	41.904	-70.1179
711	11/20/19	7:53:47 AM	2:53:47 AM	41.904	-70.1179
712	11/20/19	7:54:47 AM	2:54:47 AM	41.9038	-70.1179
713	11/20/19	7:55:47 AM	2:55:47 AM	41.9038	-70.1179
714	11/20/19	7:56:47 AM	2:56:47 AM	41.9037	-70.1179
715	11/20/19	7:57:47 AM	2:57:47 AM	41.9036	-70.1179
716	11/20/19	7:58:48 AM	2:58:48 AM	41.9035	-70.1179
717	11/20/19	7:59:48 AM	2:59:48 AM	41.9034	-70.1179
718	11/20/19	8:00:48 AM	3:00:48 AM	41.9032	-70.1179
719	11/20/19	8:01:48 AM	3:01:48 AM	41.9031	-70.1179
720	11/20/19	8:02:48 AM	3:02:48 AM	41.903	-70.1179
721	11/20/19	8:03:52 AM	3:03:52 AM	41.9029	-70.1179
722	11/20/19	8:04:52 AM	3:04:52 AM	41.9028	-70.1179
723	11/20/19	8:05:52 AM	3:05:52 AM	41.9027	-70.1179
724	11/20/19	8:06:52 AM	3:06:52 AM	41.9025	-70.1179
725	11/20/19	8:07:52 AM	3:07:52 AM	41.9024	-70.1179
726	11/20/19	8:08:53 AM	3:08:53 AM	41.9023	-70.1179
727	11/20/19	8:09:53 AM	3:09:53 AM	41.9022	-70.1179
728	11/20/19	8:10:56 AM	3:10:56 AM	41.9021	-70.118
729	11/20/19	8:11:56 AM	3:11:56 AM	41.9019	-70.118
730	11/20/19	8:12:56 AM	3:12:56 AM	41.9018	-70.118
731	11/20/19	8:14:06 AM	3:14:06 AM	41.9018	-70.118
732	11/20/19	8:15:06 AM	3:15:06 AM	41.9016	-70.1179
733	11/20/19	8:16:06 AM	3:16:06 AM	41.9015	-70.118
734	11/20/19	8:17:06 AM	3:17:06 AM	41.9014	-70.118
735	11/20/19	8:18:06 AM	3:18:06 AM	41.9013	-70.1179
736	11/20/19	8:19:06 AM	3:19:06 AM	41.9012	-70.1179
737	11/20/19	8:20:06 AM	3:20:06 AM	41.9011	-70.1179
738	11/20/19	8:21:06 AM	3:21:06 AM	41.9009	-70.1179
739	11/20/19	8:22:07 AM	3:22:07 AM	41.9009	-70.1178
740	11/20/19	8:23:07 AM	3:23:07 AM	41.9008	-70.1178
741	11/20/19	8:24:15 AM	3:24:15 AM	41.9006	-70.1178
742	11/20/19	8:25:16 AM	3:25:16 AM	41.9005	-70.1178
743	11/20/19	8:26:25 AM	3:26:25 AM	41.9003	-70.1177
744	11/20/19	8:27:25 AM	3:27:25 AM	41.9001	-70.1177
745	11/20/19	8:28:25 AM	3:28:25 AM	41.9	-70.1177
746	11/20/19	8:29:25 AM	3:29:25 AM	41.8999	-70.1177
747	11/20/19	8:30:27 AM	3:30:27 AM	41.8997	-70.1177
748	11/20/19	8:31:27 AM	3:31:27 AM	41.8996	-70.1176
749	11/20/19	8:32:36 AM	3:32:36 AM	41.8995	-70.1176
750	11/20/19	8:33:36 AM	3:33:36 AM	41.8993	-70.1176
751	11/20/19	8:34:43 AM	3:34:43 AM	41.8991	-70.1176
752	11/20/19	8:35:50 AM	3:35:50 AM	41.8989	-70.1176
753	11/20/19	8:36:50 AM	3:36:50 AM	41.8989	-70.1175
754	11/20/19	8:37:50 AM	3:37:50 AM	41.8987	-70.1175
755	11/20/19	8:38:51 AM	3:38:51 AM	41.8986	-70.1174
756	11/20/19	8:39:51 AM	3:39:51 AM	41.8984	-70.1174
757	11/20/19	8:41:00 AM	3:41:00 AM	41.8983	-70.1174
758	11/20/19	8:42:00 AM	3:42:00 AM	41.8981	-70.1174
759	11/20/19	8:43:00 AM	3:43:00 AM	41.8981	-70.1174
760	11/20/19	8:44:02 AM	3:44:02 AM	41.8978	-70.1174
761	11/20/19	8:45:02 AM	3:45:02 AM	41.8978	-70.1173
762	11/20/19	8:46:02 AM	3:46:02 AM	41.8976	-70.1174
763	11/20/19	8:47:02 AM	3:47:02 AM	41.8974	-70.1173
764	11/20/19	8:48:09 AM	3:48:09 AM	41.8972	-70.1174
765	11/20/19	8:49:09 AM	3:49:09 AM	41.8971	-70.1174
766	11/20/19	8:50:09 AM	3:50:09 AM	41.897	-70.1173
767	11/20/19	8:51:10 AM	3:51:10 AM	41.8969	-70.1174
768	11/20/19	8:52:10 AM	3:52:10 AM	41.8968	-70.1173
769	11/20/19	8:53:10 AM	3:53:10 AM	41.8966	-70.1174
770	11/20/19	8:54:10 AM	3:54:10 AM	41.8965	-70.1174
771	11/20/19	8:55:12 AM	3:55:12 AM	41.8963	-70.1174
772	11/20/19	8:56:12 AM	3:56:12 AM	41.8961	-70.1174
773	11/20/19	8:57:12 AM	3:57:12 AM	41.896	-70.1174
774	11/20/19	8:58:13 AM	3:58:13 AM	41.8959	-70.1173
775	11/20/19	8:59:14 AM	3:59:14 AM	41.8957	-70.1173
776	11/20/19	9:00:18 AM	4:00:18 AM	41.8956	-70.1174
777	11/20/19	9:01:20 AM	4:01:20 AM	41.8955	-70.1174
778	11/20/19	9:02:20 AM	4:02:20 AM	41.8953	-70.1174
779	11/20/19	9:03:33 AM	4:03:33 AM	41.8952	-70.1174
780	11/20/19	9:04:35 AM	4:04:35 AM	41.895	-70.1174
781	11/20/19	9:05:35 AM	4:05:35 AM	41.8949	-70.1173
782	11/20/19	9:06:35 AM	4:06:35 AM	41.8947	-70.1174
783	11/20/19	9:07:39 AM	4:07:39 AM	41.8946	-70.1174
784	11/20/19	9:08:41 AM	4:08:41 AM	41.8944	-70.1174
785	11/20/19	9:09:45 AM	4:09:45 AM	41.8943	-70.1174
786	11/20/19	9:10:55 AM	4:10:55 AM	41.8941	-70.1174
787	11/20/19	9:12:04 AM	4:12:04 AM	41.8939	-70.1174
788	11/20/19	9:13:05 AM	4:13:05 AM	41.8937	-70.1174
789	11/20/19	9:14:05 AM	4:14:05 AM	41.8936	-70.1174
790	11/20/19	9:15:07 AM	4:15:07 AM	41.8934	-70.1174
791	11/20/19	9:16:17 AM	4:16:17 AM	41.8932	-70.1174
792	11/20/19	9:17:17 AM	4:17:17 AM	41.8931	-70.1174
793	11/20/19	9:18:27 AM	4:18:27 AM	41.8929	-70.1174
794	11/20/19	9:19:37 AM	4:19:37 AM	41.8928	-70.1174
795	11/20/19	9:20:46 AM	4:20:46 AM	41.8926	-70.1174
796	11/20/19	9:21:47 AM	4:21:47 AM	41.8924	-70.1174
797	11/20/19	9:22:47 AM	4:22:47 AM	41.8923	-70.1174
798	11/20/19	9:23:49 AM	4:23:49 AM	41.8921	-70.1174
799	11/20/19	9:24:49 AM	4:24:49 AM	41.8919	-70.1173
800	11/20/19	9:25:54 AM	4:25:54 AM	41.8918	-70.1174
801	11/20/19	9:26:54 AM	4:26:54 AM	41.8916	-70.1173
802	11/20/19	9:27:54 AM	4:27:54 AM	41.8914	-70.1173
803	11/20/19	9:29:04 AM	4:29:04 AM	41.8912	-70.1173
804	11/20/19	9:30:04 AM	4:30:04 AM	41.8911	-70.1173
805	11/20/19	9:31:04 AM	4:31:04 AM	41.8909	-70.1172
806	11/20/19	9:32:04 AM	4:32:04 AM	41.8907	-70.1172
807	11/20/19	9:33:04 AM	4:33:04 AM	41.8905	-70.1172
808	11/20/19	9:34:06 AM	4:34:06 AM	41.8903	-70.1172
809	11/20/19	9:35:06 AM	4:35:06 AM	41.8901	-70.1172
810	11/20/19	9:36:15 AM	4:36:15 AM	41.8899	-70.1171
811	11/20/19	9:37:15 AM	4:37:15 AM	41.8897	-70.1171
812	11/20/19	9:38:20 AM	4:38:20 AM	41.8895	-70.117
813	11/20/19	9:39:21 AM	4:39:21 AM	41.8893	-70.117
814	11/20/19	9:40:22 AM	4:40:22 AM	41.8892	-70.117
815	11/20/19	9:41:22 AM	4:41:22 AM	41.889	-70.1169
816	11/20/19	9:42:25 AM	4:42:25 AM	41.8888	-70.1169
817	11/20/19	9:43:38 AM	4:43:38 AM	41.8885	-70.1168
818	11/20/19	9:44:40 AM	4:44:40 AM	41.8884	-70.1167
819	11/20/19	9:45:50 AM	4:45:50 AM	41.8881	-70.1167
820	11/20/19	9:46:50 AM	4:46:50 AM	41.888	-70.1167
821	11/20/19	9:47:50 AM	4:47:50 AM	41.8878	-70.1167
822	11/20/19	9:48:50 AM	4:48:50 AM	41.8876	-70.1167
823	11/20/19	9:49:50 AM	4:49:50 AM	41.8874	-70.1166
824	11/20/19	9:50:54 AM	4:50:54 AM	41.8872	-70.1166
825	11/20/19	9:51:54 AM	4:51:54 AM	41.887	-70.1166
826	11/20/19	9:52:54 AM	4:52:54 AM	41.8868	-70.1166
827	11/20/19	9:54:03 AM	4:54:03 AM	41.8866	-70.1165
828	11/20/19	9:55:05 AM	4:55:05 AM	41.8864	-70.1165
829	11/20/19	9:56:06 AM	4:56:06 AM	41.8862	-70.1165
830	11/20/19	9:57:08 AM	4:57:08 AM	41.886	-70.1165
831	11/20/19	9:58:09 AM	4:58:09 AM	41.8859	-70.1165
832	11/20/19	9:59:20 AM	4:59:20 AM	41.8856	-70.1164
833	11/20/19	10:00:21 AM	5:00:21 AM	41.8855	-70.1165
834	11/20/19	10:01:22 AM	5:01:22 AM	41.8852	-70.1164
835	11/20/19	10:02:42 AM	5:02:42 AM	41.885	-70.1164
836	11/20/19	10:03:53 AM	5:03:53 AM	41.8848	-70.1163
837	11/20/19	10:04:53 AM	5:04:53 AM	41.8846	-70.1162
838	11/20/19	10:05:53 AM	5:05:53 AM	41.8844	-70.1162
