# Supplementary material for: Developing bottom drifters to better understand the stranding locations of cold-stunned sea turtles in Cape Cod Bay, Massachusetts
Source: PeerJ. 2023 Aug 30;11:e15866. doi: 10.7717/peerj.15866 (PMC10474834; doi:10.7717/peerj.15866)
Supplement: Supplemental Information 11 — This is part two of two of the dataset for this drifter. [file peerj-11-15866-s011.csv]

	Date	Time (UTC)	Time (EST)	Latitude	Longitude			ID# 1808073S5087
1	11/19/19	1:56:27 AM	8:56:27 PM	41.80201	-70.103395
2	11/19/19	1:57:33 AM	8:57:33 PM	41.801914	-70.103298
3	11/19/19	1:58:35 AM	8:58:35 PM	41.801812	-70.103213
