# Supplementary material for: Developing bottom drifters to better understand the stranding locations of cold-stunned sea turtles in Cape Cod Bay, Massachusetts
Source: PeerJ. 2023 Aug 30;11:e15866. doi: 10.7717/peerj.15866 (PMC10474834; doi:10.7717/peerj.15866)
Supplement: Supplemental Information 12 [file peerj-11-15866-s012.csv]

	Date	Time (UTC)	Time (EST)	Latitude	Longtiude			ID# 1808073S5089
1	11/19/19	3:24:27 PM	10:24:27 AM	41.896854	-70.134635
2	11/19/19	3:25:27 PM	10:25:27 AM	41.896881	-70.134497
3	11/19/19	3:26:27 PM	10:26:27 AM	41.896925	-70.134351
4	11/19/19	3:27:27 PM	10:27:27 AM	41.896935	-70.134156
5	11/19/19	3:28:27 PM	10:28:27 AM	41.896914	-70.134008
6	11/19/19	3:29:27 PM	10:29:27 AM	41.896955	-70.133839
7	11/19/19	3:30:28 PM	10:30:28 AM	41.896994	-70.133693
8	11/19/19	3:31:28 PM	10:31:28 AM	41.897026	-70.133513
9	11/19/19	3:32:29 PM	10:32:29 AM	41.897074	-70.133382
10	11/19/19	3:33:29 PM	10:33:29 AM	41.897105	-70.133164
11	11/19/19	3:34:29 PM	10:34:29 AM	41.897073	-70.132993
12	11/19/19	3:35:30 PM	10:35:30 AM	41.897008	-70.132816
13	11/19/19	3:36:35 PM	10:36:35 AM	41.896994	-70.132671
14	11/19/19	3:37:35 PM	10:37:35 AM	41.897043	-70.132541
15	11/19/19	3:38:35 PM	10:38:35 AM	41.897048	-70.13243
16	11/19/19	3:39:35 PM	10:39:35 AM	41.897089	-70.13233
17	11/19/19	3:40:45 PM	10:40:45 AM	41.897128	-70.132188
18	11/19/19	3:41:55 PM	10:41:55 AM	41.897119	-70.132032
19	11/19/19	3:42:55 PM	10:42:55 AM	41.897163	-70.131913
20	11/19/19	3:44:04 PM	10:44:04 AM	41.897232	-70.131827
21	11/19/19	3:45:04 PM	10:45:04 AM	41.897225	-70.131752
22	11/19/19	3:46:06 PM	10:46:06 AM	41.89724	-70.131621
23	11/19/19	3:47:06 PM	10:47:06 AM	41.89725	-70.131606
24	11/19/19	3:48:16 PM	10:48:16 AM	41.897293	-70.13152
25	11/19/19	3:49:16 PM	10:49:16 AM	41.897311	-70.13144
26	11/19/19	3:50:26 PM	10:50:26 AM	41.897368	-70.131362
27	11/19/19	3:51:26 PM	10:51:26 AM	41.897403	-70.131304
28	11/19/19	3:52:35 PM	10:52:35 AM	41.897392	-70.131202
29	11/19/19	3:53:35 PM	10:53:35 AM	41.897423	-70.131156
30	11/19/19	3:54:41 PM	10:54:41 AM	41.897432	-70.131061
31	11/19/19	3:55:41 PM	10:55:41 AM	41.897438	-70.130991
32	11/19/19	3:56:50 PM	10:56:50 AM	41.897464	-70.130915
33	11/19/19	3:57:50 PM	10:57:50 AM	41.897471	-70.130812
34	11/19/19	3:58:50 PM	10:58:50 AM	41.897507	-70.130724
35	11/19/19	3:59:59 PM	10:59:59 AM	41.897523	-70.130635
36	11/19/19	4:00:59 PM	11:00:59 AM	41.897524	-70.130529
37	11/19/19	4:01:59 PM	11:01:59 AM	41.897523	-70.130456
38	11/19/19	4:03:08 PM	11:03:08 AM	41.897545	-70.130326
39	11/19/19	4:04:08 PM	11:04:08 AM	41.897558	-70.130261
40	11/19/19	4:05:08 PM	11:05:08 AM	41.897564	-70.130143
41	11/19/19	4:06:10 PM	11:06:10 AM	41.897583	-70.130073
42	11/19/19	4:07:10 PM	11:07:10 AM	41.897589	-70.129963
43	11/19/19	4:08:19 PM	11:08:19 AM	41.897595	-70.129856
44	11/19/19	4:09:19 PM	11:09:19 AM	41.897612	-70.129775
45	11/19/19	4:10:19 PM	11:10:19 AM	41.897653	-70.129675
46	11/19/19	4:11:19 PM	11:11:19 AM	41.897653	-70.1296
47	11/19/19	4:12:19 PM	11:12:19 AM	41.89765	-70.129512
48	11/19/19	4:13:19 PM	11:13:19 AM	41.897653	-70.12942
49	11/19/19	4:14:19 PM	11:14:19 AM	41.897683	-70.129298
50	11/19/19	4:15:19 PM	11:15:19 AM	41.897672	-70.129244
51	11/19/19	4:16:20 PM	11:16:20 AM	41.897667	-70.129142
52	11/19/19	4:17:20 PM	11:17:20 AM	41.897671	-70.129061
53	11/19/19	4:18:20 PM	11:18:20 AM	41.897685	-70.128961
54	11/19/19	4:19:25 PM	11:19:25 AM	41.897707	-70.128866
55	11/19/19	4:20:25 PM	11:20:25 AM	41.89768	-70.128756
56	11/19/19	4:21:25 PM	11:21:25 AM	41.897682	-70.128692
57	11/19/19	4:22:25 PM	11:22:25 AM	41.89767	-70.128552
58	11/19/19	4:23:25 PM	11:23:25 AM	41.897653	-70.128467
59	11/19/19	4:24:25 PM	11:24:25 AM	41.897648	-70.128362
60	11/19/19	4:25:25 PM	11:25:25 AM	41.897654	-70.128292
61	11/19/19	4:26:25 PM	11:26:25 AM	41.897645	-70.128212
62	11/19/19	4:27:32 PM	11:27:32 AM	41.897644	-70.128094
63	11/19/19	4:28:32 PM	11:28:32 AM	41.89763	-70.128053
64	11/19/19	4:29:32 PM	11:29:32 AM	41.897623	-70.127946
65	11/19/19	4:30:41 PM	11:30:41 AM	41.897608	-70.127835
66	11/19/19	4:31:44 PM	11:31:44 AM	41.8976	-70.127748
67	11/19/19	4:32:44 PM	11:32:44 AM	41.897587	-70.127645
68	11/19/19	4:33:44 PM	11:33:44 AM	41.897575	-70.127547
69	11/19/19	4:34:44 PM	11:34:44 AM	41.897541	-70.127436
70	11/19/19	4:35:54 PM	11:35:54 AM	41.897505	-70.127346
71	11/19/19	4:36:55 PM	11:36:55 AM	41.897491	-70.127274
72	11/19/19	4:37:55 PM	11:37:55 AM	41.897487	-70.127179
73	11/19/19	4:38:55 PM	11:38:55 AM	41.89746	-70.127069
74	11/19/19	4:40:05 PM	11:40:05 AM	41.89741	-70.126975
75	11/19/19	4:41:15 PM	11:41:15 AM	41.897389	-70.126861
76	11/19/19	4:42:25 PM	11:42:25 AM	41.897361	-70.126743
77	11/19/19	4:43:25 PM	11:43:25 AM	41.897327	-70.126671
78	11/19/19	4:44:32 PM	11:44:32 AM	41.897286	-70.126554
79	11/19/19	4:45:32 PM	11:45:32 AM	41.897272	-70.12644
80	11/19/19	4:46:32 PM	11:46:32 AM	41.897247	-70.12638
81	11/19/19	4:47:34 PM	11:47:34 AM	41.89721	-70.126251
82	11/19/19	4:48:44 PM	11:48:44 AM	41.897182	-70.12613
83	11/19/19	4:49:54 PM	11:49:54 AM	41.897144	-70.126028
84	11/19/19	4:51:04 PM	11:51:04 AM	41.897103	-70.125918
85	11/19/19	4:52:04 PM	11:52:04 AM	41.897054	-70.12579
86	11/19/19	4:53:13 PM	11:53:13 AM	41.897059	-70.12571
87	11/19/19	4:54:13 PM	11:54:13 AM	41.896985	-70.125604
88	11/19/19	4:55:13 PM	11:55:13 AM	41.896953	-70.125533
89	11/19/19	4:56:20 PM	11:56:20 AM	41.896926	-70.125423
90	11/19/19	4:57:20 PM	11:57:20 AM	41.896903	-70.125332
91	11/19/19	4:58:20 PM	11:58:20 AM	41.896851	-70.125233
92	11/19/19	4:59:30 PM	11:59:30 AM	41.896815	-70.125142
93	11/19/19	5:00:39 PM	12:00:39 PM	41.896757	-70.125041
94	11/19/19	5:01:39 PM	12:01:39 PM	41.896719	-70.124947
95	11/19/19	5:02:39 PM	12:02:39 PM	41.896656	-70.124856
96	11/19/19	5:03:39 PM	12:03:39 PM	41.89664	-70.124762
97	11/19/19	5:04:39 PM	12:04:39 PM	41.89662	-70.124656
98	11/19/19	5:05:39 PM	12:05:39 PM	41.896568	-70.12455
99	11/19/19	5:06:39 PM	12:06:39 PM	41.896533	-70.124467
100	11/19/19	5:07:39 PM	12:07:39 PM	41.896479	-70.124357
101	11/19/19	5:08:39 PM	12:08:39 PM	41.896456	-70.124301
102	11/19/19	5:09:49 PM	12:09:49 PM	41.896424	-70.124199
103	11/19/19	5:10:58 PM	12:10:58 PM	41.896422	-70.124084
104	11/19/19	5:11:58 PM	12:11:58 PM	41.896388	-70.124005
105	11/19/19	5:13:07 PM	12:13:07 PM	41.896351	-70.123876
106	11/19/19	5:14:07 PM	12:14:07 PM	41.896338	-70.12377
107	11/19/19	5:15:07 PM	12:15:07 PM	41.896303	-70.123687
108	11/19/19	5:16:07 PM	12:16:07 PM	41.896293	-70.123599
109	11/19/19	5:17:16 PM	12:17:16 PM	41.896241	-70.123528
110	11/19/19	5:18:16 PM	12:18:16 PM	41.896225	-70.12341
111	11/19/19	5:19:22 PM	12:19:22 PM	41.896186	-70.123308
112	11/19/19	5:20:22 PM	12:20:22 PM	41.896168	-70.123209
113	11/19/19	5:21:25 PM	12:21:25 PM	41.89612	-70.12313
114	11/19/19	5:22:35 PM	12:22:35 PM	41.896093	-70.123016
115	11/19/19	5:23:35 PM	12:23:35 PM	41.896076	-70.122929
116	11/19/19	5:24:44 PM	12:24:44 PM	41.896053	-70.122838
117	11/19/19	5:25:44 PM	12:25:44 PM	41.896033	-70.122728
118	11/19/19	5:26:53 PM	12:26:53 PM	41.895995	-70.12263
119	11/19/19	5:27:53 PM	12:27:53 PM	41.895954	-70.122554
120	11/19/19	5:29:02 PM	12:29:02 PM	41.895928	-70.12241
121	11/19/19	5:30:11 PM	12:30:11 PM	41.895879	-70.12232
122	11/19/19	5:31:11 PM	12:31:11 PM	41.895875	-70.122266
123	11/19/19	5:32:21 PM	12:32:21 PM	41.895854	-70.122149
124	11/19/19	5:33:30 PM	12:33:30 PM	41.89583	-70.122054
125	11/19/19	5:34:40 PM	12:34:40 PM	41.895797	-70.121948
126	11/19/19	5:35:49 PM	12:35:49 PM	41.895781	-70.121827
127	11/19/19	5:36:49 PM	12:36:49 PM	41.895737	-70.121695
128	11/19/19	5:37:49 PM	12:37:49 PM	41.895715	-70.121614
129	11/19/19	5:38:49 PM	12:38:49 PM	41.895675	-70.121504
130	11/19/19	5:39:49 PM	12:39:49 PM	41.895605	-70.121404
131	11/19/19	5:40:59 PM	12:40:59 PM	41.895589	-70.121283
132	11/19/19	5:42:08 PM	12:42:08 PM	41.895559	-70.12116
133	11/19/19	5:43:18 PM	12:43:18 PM	41.895486	-70.121045
134	11/19/19	5:44:28 PM	12:44:28 PM	41.895435	-70.120916
135	11/19/19	5:45:28 PM	12:45:28 PM	41.895415	-70.120844
136	11/19/19	5:46:34 PM	12:46:34 PM	41.895358	-70.120743
137	11/19/19	5:47:34 PM	12:47:34 PM	41.895291	-70.120668
138	11/19/19	5:48:44 PM	12:48:44 PM	41.895245	-70.120558
139	11/19/19	5:49:44 PM	12:49:44 PM	41.895203	-70.120472
140	11/19/19	5:50:44 PM	12:50:44 PM	41.895159	-70.120377
141	11/19/19	5:51:53 PM	12:51:53 PM	41.895089	-70.120283
142	11/19/19	5:52:53 PM	12:52:53 PM	41.895055	-70.120211
143	11/19/19	5:53:53 PM	12:53:53 PM	41.894997	-70.120141
144	11/19/19	5:54:53 PM	12:54:53 PM	41.894938	-70.120035
145	11/19/19	5:55:53 PM	12:55:53 PM	41.89489	-70.119994
146	11/19/19	5:57:03 PM	12:57:03 PM	41.894839	-70.119858
147	11/19/19	5:58:03 PM	12:58:03 PM	41.89476	-70.11978
148	11/19/19	5:59:10 PM	12:59:10 PM	41.894694	-70.119678
149	11/19/19	6:00:10 PM	1:00:10 PM	41.894647	-70.119596
150	11/19/19	6:01:10 PM	1:01:10 PM	41.894568	-70.119518
151	11/19/19	6:02:19 PM	1:02:19 PM	41.894514	-70.119446
152	11/19/19	6:03:29 PM	1:03:29 PM	41.894449	-70.119341
153	11/19/19	6:04:39 PM	1:04:39 PM	41.894371	-70.11924
154	11/19/19	6:05:49 PM	1:05:49 PM	41.894299	-70.119135
155	11/19/19	6:06:49 PM	1:06:49 PM	41.894243	-70.119044
156	11/19/19	6:07:49 PM	1:07:49 PM	41.894193	-70.118954
157	11/19/19	6:08:49 PM	1:08:49 PM	41.894127	-70.118879
158	11/19/19	6:09:54 PM	1:09:54 PM	41.89404	-70.118798
159	11/19/19	6:10:57 PM	1:10:57 PM	41.893984	-70.118707
160	11/19/19	6:11:57 PM	1:11:57 PM	41.893927	-70.118614
161	11/19/19	6:12:57 PM	1:12:57 PM	41.893852	-70.118493
162	11/19/19	6:14:07 PM	1:14:07 PM	41.893805	-70.118418
163	11/19/19	6:15:17 PM	1:15:17 PM	41.893718	-70.118298
164	11/19/19	6:16:17 PM	1:16:17 PM	41.893637	-70.118182
165	11/19/19	6:17:26 PM	1:17:26 PM	41.893592	-70.11808
166	11/19/19	6:18:26 PM	1:18:26 PM	41.893535	-70.117989
167	11/19/19	6:19:26 PM	1:19:26 PM	41.893487	-70.117869
168	11/19/19	6:20:36 PM	1:20:36 PM	41.893437	-70.117709
169	11/19/19	6:21:36 PM	1:21:36 PM	41.893386	-70.117608
170	11/19/19	6:22:45 PM	1:22:45 PM	41.893327	-70.117468
171	11/19/19	6:23:55 PM	1:23:55 PM	41.893257	-70.117336
172	11/19/19	6:24:55 PM	1:24:55 PM	41.893179	-70.117235
173	11/19/19	6:26:05 PM	1:26:05 PM	41.893128	-70.117137
174	11/19/19	6:27:05 PM	1:27:05 PM	41.893076	-70.117066
175	11/19/19	6:28:15 PM	1:28:15 PM	41.892999	-70.116969
176	11/19/19	6:29:24 PM	1:29:24 PM	41.892946	-70.116894
177	11/19/19	6:30:24 PM	1:30:24 PM	41.892881	-70.116792
178	11/19/19	6:31:24 PM	1:31:24 PM	41.892825	-70.116733
179	11/19/19	6:32:26 PM	1:32:26 PM	41.892752	-70.116624
180	11/19/19	6:33:35 PM	1:33:35 PM	41.892702	-70.116533
181	11/19/19	6:34:35 PM	1:34:35 PM	41.892623	-70.116425
182	11/19/19	6:35:42 PM	1:35:42 PM	41.892551	-70.11632
183	11/19/19	6:36:42 PM	1:36:42 PM	41.892517	-70.11621
184	11/19/19	6:37:42 PM	1:37:42 PM	41.892447	-70.116116
185	11/19/19	6:38:42 PM	1:38:42 PM	41.892395	-70.116003
186	11/19/19	6:39:42 PM	1:39:42 PM	41.892308	-70.115894
187	11/19/19	6:40:42 PM	1:40:42 PM	41.892227	-70.115806
188	11/19/19	6:41:42 PM	1:41:42 PM	41.892164	-70.115681
189	11/19/19	6:42:42 PM	1:42:42 PM	41.892115	-70.115597
190	11/19/19	6:43:52 PM	1:43:52 PM	41.892025	-70.115462
191	11/19/19	6:44:52 PM	1:44:52 PM	41.891963	-70.115376
192	11/19/19	6:46:01 PM	1:46:01 PM	41.891886	-70.115244
193	11/19/19	6:47:01 PM	1:47:01 PM	41.891811	-70.115158
194	11/19/19	6:48:11 PM	1:48:11 PM	41.891735	-70.115031
195	11/19/19	6:49:20 PM	1:49:20 PM	41.891645	-70.114865
196	11/19/19	6:50:29 PM	1:50:29 PM	41.89154	-70.114723
197	11/19/19	6:51:29 PM	1:51:29 PM	41.891487	-70.114616
198	11/19/19	6:52:29 PM	1:52:29 PM	41.891369	-70.114468
199	11/19/19	6:53:29 PM	1:53:29 PM	41.891324	-70.114338
200	11/19/19	6:54:29 PM	1:54:29 PM	41.891218	-70.114258
201	11/19/19	6:55:38 PM	1:55:38 PM	41.891136	-70.114102
202	11/19/19	6:56:38 PM	1:56:38 PM	41.891052	-70.113964
203	11/19/19	6:57:38 PM	1:57:38 PM	41.890989	-70.113832
204	11/19/19	6:58:38 PM	1:58:38 PM	41.890907	-70.113681
205	11/19/19	6:59:47 PM	1:59:47 PM	41.890812	-70.113516
206	11/19/19	7:00:47 PM	2:00:47 PM	41.890749	-70.113391
207	11/19/19	7:01:53 PM	2:01:53 PM	41.890682	-70.113244
208	11/19/19	7:02:53 PM	2:02:53 PM	41.890594	-70.113079
209	11/19/19	7:04:02 PM	2:04:02 PM	41.890513	-70.112963
210	11/19/19	7:05:02 PM	2:05:02 PM	41.890414	-70.112785
211	11/19/19	7:06:11 PM	2:06:11 PM	41.890349	-70.112649
212	11/19/19	7:07:11 PM	2:07:11 PM	41.890303	-70.112471
213	11/19/19	7:08:11 PM	2:08:11 PM	41.890209	-70.112355
214	11/19/19	7:09:11 PM	2:09:11 PM	41.890161	-70.112234
215	11/19/19	7:10:20 PM	2:10:20 PM	41.890092	-70.112073
216	11/19/19	7:11:20 PM	2:11:20 PM	41.890015	-70.111903
217	11/19/19	7:12:22 PM	2:12:22 PM	41.889934	-70.111824
218	11/19/19	7:13:22 PM	2:13:22 PM	41.889852	-70.111663
219	11/19/19	7:14:22 PM	2:14:22 PM	41.889789	-70.1115
220	11/19/19	7:15:22 PM	2:15:22 PM	41.889734	-70.111386
221	11/19/19	7:16:22 PM	2:16:22 PM	41.889667	-70.111269
222	11/19/19	7:17:22 PM	2:17:22 PM	41.889569	-70.111131
223	11/19/19	7:18:31 PM	2:18:31 PM	41.889506	-70.110968
224	11/19/19	7:19:31 PM	2:19:31 PM	41.889465	-70.110779
225	11/19/19	7:20:40 PM	2:20:40 PM	41.889343	-70.110618
226	11/19/19	7:21:40 PM	2:21:40 PM	41.889301	-70.11049
227	11/19/19	7:22:50 PM	2:22:50 PM	41.8892	-70.110336
228	11/19/19	7:23:50 PM	2:23:50 PM	41.889126	-70.110188
229	11/19/19	7:25:00 PM	2:25:00 PM	41.889053	-70.110038
230	11/19/19	7:26:09 PM	2:26:09 PM	41.888975	-70.109868
231	11/19/19	7:27:09 PM	2:27:09 PM	41.888893	-70.109744
232	11/19/19	7:28:09 PM	2:28:09 PM	41.888814	-70.109604
233	11/19/19	7:29:09 PM	2:29:09 PM	41.888751	-70.109477
234	11/19/19	7:30:09 PM	2:30:09 PM	41.888677	-70.109322
235	11/19/19	7:31:09 PM	2:31:09 PM	41.888614	-70.109228
236	11/19/19	7:32:09 PM	2:32:09 PM	41.888544	-70.109062
237	11/19/19	7:33:11 PM	2:33:11 PM	41.888482	-70.108904
238	11/19/19	7:34:21 PM	2:34:21 PM	41.888396	-70.108761
239	11/19/19	7:35:21 PM	2:35:21 PM	41.8883	-70.108599
240	11/19/19	7:36:30 PM	2:36:30 PM	41.888231	-70.108399
241	11/19/19	7:37:30 PM	2:37:30 PM	41.888155	-70.108312
242	11/19/19	7:38:37 PM	2:38:37 PM	41.888062	-70.108159
243	11/19/19	7:39:37 PM	2:39:37 PM	41.888009	-70.108022
244	11/19/19	7:40:37 PM	2:40:37 PM	41.887955	-70.107837
245	11/19/19	7:41:37 PM	2:41:37 PM	41.887864	-70.107736
246	11/19/19	7:42:37 PM	2:42:37 PM	41.887781	-70.107601
247	11/19/19	7:43:39 PM	2:43:39 PM	41.88769	-70.107469
248	11/19/19	7:44:48 PM	2:44:48 PM	41.887605	-70.107327
249	11/19/19	7:45:48 PM	2:45:48 PM	41.887541	-70.107191
250	11/19/19	7:46:48 PM	2:46:48 PM	41.887465	-70.10706
251	11/19/19	7:47:48 PM	2:47:48 PM	41.887377	-70.106974
252	11/19/19	7:48:48 PM	2:48:48 PM	41.887319	-70.106838
253	11/19/19	7:49:48 PM	2:49:48 PM	41.887238	-70.106694
254	11/19/19	7:50:55 PM	2:50:55 PM	41.887183	-70.106532
255	11/19/19	7:51:55 PM	2:51:55 PM	41.887121	-70.106409
256	11/19/19	7:52:55 PM	2:52:55 PM	41.887039	-70.106284
257	11/19/19	7:53:55 PM	2:53:55 PM	41.886986	-70.106216
258	11/19/19	7:55:01 PM	2:55:01 PM	41.886898	-70.106095
259	11/19/19	7:56:01 PM	2:56:01 PM	41.886868	-70.106002
260	11/19/19	7:57:01 PM	2:57:01 PM	41.886807	-70.105888
261	11/19/19	7:58:01 PM	2:58:01 PM	41.886738	-70.105802
262	11/19/19	7:59:01 PM	2:59:01 PM	41.886656	-70.105706
263	11/19/19	8:00:01 PM	3:00:01 PM	41.886591	-70.10557
264	11/19/19	8:01:01 PM	3:01:01 PM	41.886516	-70.105483
265	11/19/19	8:02:10 PM	3:02:10 PM	41.886435	-70.105364
266	11/19/19	8:03:13 PM	3:03:13 PM	41.886386	-70.10528
267	11/19/19	8:04:13 PM	3:04:13 PM	41.886309	-70.105179
268	11/19/19	8:05:22 PM	3:05:22 PM	41.886259	-70.105086
269	11/19/19	8:06:22 PM	3:06:22 PM	41.886211	-70.105006
270	11/19/19	8:07:22 PM	3:07:22 PM	41.886157	-70.10489
271	11/19/19	8:08:22 PM	3:08:22 PM	41.886103	-70.104849
272	11/19/19	8:09:22 PM	3:09:22 PM	41.886032	-70.104786
273	11/19/19	8:10:22 PM	3:10:22 PM	41.885998	-70.104707
274	11/19/19	8:11:22 PM	3:11:22 PM	41.885931	-70.104628
275	11/19/19	8:12:31 PM	3:12:31 PM	41.885942	-70.104544
276	11/19/19	8:13:31 PM	3:13:31 PM	41.885894	-70.104503
277	11/19/19	8:14:31 PM	3:14:31 PM	41.885857	-70.104405
278	11/19/19	8:15:33 PM	3:15:33 PM	41.885824	-70.104368
279	11/19/19	8:16:33 PM	3:16:33 PM	41.885788	-70.104246
280	11/19/19	8:17:33 PM	3:17:33 PM	41.885771	-70.10419
281	11/19/19	8:18:33 PM	3:18:33 PM	41.885753	-70.104095
282	11/19/19	8:19:33 PM	3:19:33 PM	41.885727	-70.10402
283	11/19/19	8:20:33 PM	3:20:33 PM	41.885682	-70.10399
284	11/19/19	8:21:42 PM	3:21:42 PM	41.885698	-70.103898
285	11/19/19	8:22:42 PM	3:22:42 PM	41.885663	-70.103819
286	11/19/19	8:23:42 PM	3:23:42 PM	41.885661	-70.103739
287	11/19/19	8:24:42 PM	3:24:42 PM	41.885644	-70.103716
288	11/19/19	8:25:43 PM	3:25:43 PM	41.885645	-70.103651
289	11/19/19	8:26:43 PM	3:26:43 PM	41.885621	-70.103522
290	11/19/19	8:27:49 PM	3:27:49 PM	41.885595	-70.103526
291	11/19/19	8:28:58 PM	3:28:58 PM	41.88561	-70.1035
292	11/19/19	8:29:58 PM	3:29:58 PM	41.885572	-70.103433
293	11/19/19	8:30:58 PM	3:30:58 PM	41.885581	-70.103375
294	11/19/19	8:31:58 PM	3:31:58 PM	41.88557	-70.103389
295	11/19/19	8:32:58 PM	3:32:58 PM	41.885571	-70.10336
296	11/19/19	8:33:58 PM	3:33:58 PM	41.885566	-70.103292
297	11/19/19	8:34:58 PM	3:34:58 PM	41.885579	-70.10326
298	11/19/19	8:36:07 PM	3:36:07 PM	41.885564	-70.103211
299	11/19/19	8:37:07 PM	3:37:07 PM	41.885577	-70.103214
300	11/19/19	8:38:07 PM	3:38:07 PM	41.885583	-70.103138
301	11/19/19	8:39:07 PM	3:39:07 PM	41.885572	-70.103116
302	11/19/19	8:40:17 PM	3:40:17 PM	41.885615	-70.103099
303	11/19/19	8:41:26 PM	3:41:26 PM	41.885627	-70.103023
304	11/19/19	8:42:26 PM	3:42:26 PM	41.885658	-70.103052
305	11/19/19	8:43:26 PM	3:43:26 PM	41.885673	-70.103022
306	11/19/19	8:44:26 PM	3:44:26 PM	41.88569	-70.10301
307	11/19/19	8:45:26 PM	3:45:26 PM	41.885709	-70.103009
308	11/19/19	8:46:26 PM	3:46:26 PM	41.88575	-70.102978
309	11/19/19	8:47:31 PM	3:47:31 PM	41.885774	-70.102932
310	11/19/19	8:48:31 PM	3:48:31 PM	41.885772	-70.10292
311	11/19/19	8:49:31 PM	3:49:31 PM	41.885811	-70.102916
312	11/19/19	8:50:31 PM	3:50:31 PM	41.885863	-70.102911
313	11/19/19	8:51:31 PM	3:51:31 PM	41.885897	-70.102853
314	11/19/19	8:52:31 PM	3:52:31 PM	41.885935	-70.102844
315	11/19/19	8:53:34 PM	3:53:34 PM	41.885972	-70.102863
316	11/19/19	8:54:43 PM	3:54:43 PM	41.886025	-70.102797
317	11/19/19	8:55:43 PM	3:55:43 PM	41.886072	-70.102803
318	11/19/19	8:56:43 PM	3:56:43 PM	41.886121	-70.102824
319	11/19/19	8:57:53 PM	3:57:53 PM	41.886152	-70.102813
320	11/19/19	8:58:53 PM	3:58:53 PM	41.886209	-70.102834
321	11/19/19	9:00:03 PM	4:00:03 PM	41.886256	-70.10281
322	11/19/19	9:01:03 PM	4:01:03 PM	41.88629	-70.102813
323	11/19/19	9:02:12 PM	4:02:12 PM	41.886367	-70.10281
324	11/19/19	9:03:12 PM	4:03:12 PM	41.886376	-70.102815
325	11/19/19	9:04:12 PM	4:04:12 PM	41.886456	-70.102821
326	11/19/19	9:05:12 PM	4:05:12 PM	41.886518	-70.102839
327	11/19/19	9:06:21 PM	4:06:21 PM	41.886575	-70.102864
328	11/19/19	9:07:21 PM	4:07:21 PM	41.886642	-70.102839
329	11/19/19	9:08:21 PM	4:08:21 PM	41.886706	-70.102861
330	11/19/19	9:09:21 PM	4:09:21 PM	41.886773	-70.102833
331	11/19/19	9:10:30 PM	4:10:30 PM	41.886864	-70.102899
332	11/19/19	9:11:30 PM	4:11:30 PM	41.886931	-70.102878
333	11/19/19	9:12:30 PM	4:12:30 PM	41.886984	-70.102881
334	11/19/19	9:13:30 PM	4:13:30 PM	41.887081	-70.102906
335	11/19/19	9:14:32 PM	4:14:32 PM	41.887157	-70.102926
336	11/19/19	9:15:32 PM	4:15:32 PM	41.887244	-70.102936
337	11/19/19	9:16:32 PM	4:16:32 PM	41.887344	-70.102945
338	11/19/19	9:17:40 PM	4:17:40 PM	41.887439	-70.102997
339	11/19/19	9:18:49 PM	4:18:49 PM	41.887543	-70.103025
340	11/19/19	9:19:49 PM	4:19:49 PM	41.887622	-70.102992
341	11/19/19	9:20:58 PM	4:20:58 PM	41.887739	-70.103021
342	11/19/19	9:21:58 PM	4:21:58 PM	41.887803	-70.103012
343	11/19/19	9:22:58 PM	4:22:58 PM	41.887871	-70.103056
344	11/19/19	9:23:58 PM	4:23:58 PM	41.887971	-70.103106
345	11/19/19	9:25:00 PM	4:25:00 PM	41.888079	-70.103154
346	11/19/19	9:26:00 PM	4:26:00 PM	41.888181	-70.103181
347	11/19/19	9:27:00 PM	4:27:00 PM	41.88825	-70.103195
348	11/19/19	9:28:00 PM	4:28:00 PM	41.888333	-70.103213
349	11/19/19	9:29:00 PM	4:29:00 PM	41.888426	-70.103256
350	11/19/19	9:30:08 PM	4:30:08 PM	41.888541	-70.103345
351	11/19/19	9:31:17 PM	4:31:17 PM	41.888641	-70.103393
352	11/19/19	9:32:17 PM	4:32:17 PM	41.888753	-70.103466
353	11/19/19	9:33:17 PM	4:33:17 PM	41.888829	-70.103449
354	11/19/19	9:34:17 PM	4:34:17 PM	41.888932	-70.103476
355	11/19/19	9:35:27 PM	4:35:27 PM	41.889051	-70.103623
356	11/19/19	9:36:27 PM	4:36:27 PM	41.889149	-70.103621
357	11/19/19	9:37:27 PM	4:37:27 PM	41.889234	-70.103616
358	11/19/19	9:38:27 PM	4:38:27 PM	41.889338	-70.103757
359	11/19/19	9:39:36 PM	4:39:36 PM	41.889455	-70.103817
360	11/19/19	9:40:46 PM	4:40:46 PM	41.889576	-70.103874
361	11/19/19	9:41:55 PM	4:41:55 PM	41.889693	-70.103898
362	11/19/19	9:42:55 PM	4:42:55 PM	41.889797	-70.103964
363	11/19/19	9:44:04 PM	4:44:04 PM	41.889918	-70.104015
364	11/19/19	9:45:04 PM	4:45:04 PM	41.890016	-70.104085
365	11/19/19	9:46:11 PM	4:46:11 PM	41.890133	-70.104151
366	11/19/19	9:47:11 PM	4:47:11 PM	41.890216	-70.10421
367	11/19/19	9:48:21 PM	4:48:21 PM	41.890318	-70.104227
368	11/19/19	9:49:30 PM	4:49:30 PM	41.890483	-70.104272
369	11/19/19	9:50:30 PM	4:50:30 PM	41.890525	-70.104287
370	11/19/19	9:51:30 PM	4:51:30 PM	41.890643	-70.104391
371	11/19/19	9:52:30 PM	4:52:30 PM	41.890692	-70.104405
372	11/19/19	9:53:30 PM	4:53:30 PM	41.890801	-70.104498
373	11/19/19	9:54:30 PM	4:54:30 PM	41.890912	-70.104536
374	11/19/19	9:55:37 PM	4:55:37 PM	41.891029	-70.104595
375	11/19/19	9:56:37 PM	4:56:37 PM	41.891109	-70.104604
376	11/19/19	9:57:37 PM	4:57:37 PM	41.891212	-70.104629
377	11/19/19	9:58:37 PM	4:58:37 PM	41.891328	-70.104694
378	11/19/19	9:59:46 PM	4:59:46 PM	41.891424	-70.104743
379	11/19/19	10:00:55 PM	5:00:55 PM	41.891547	-70.104771
380	11/19/19	10:01:55 PM	5:01:55 PM	41.891643	-70.104788
381	11/19/19	10:02:55 PM	5:02:55 PM	41.891745	-70.104846
382	11/19/19	10:03:55 PM	5:03:55 PM	41.891829	-70.104878
383	11/19/19	10:04:55 PM	5:04:55 PM	41.891914	-70.104913
384	11/19/19	10:05:56 PM	5:05:56 PM	41.892013	-70.104951
385	11/19/19	10:06:56 PM	5:06:56 PM	41.892097	-70.104979
386	11/19/19	10:08:00 PM	5:08:00 PM	41.89219	-70.105019
387	11/19/19	10:09:10 PM	5:09:10 PM	41.892296	-70.105027
388	11/19/19	10:10:19 PM	5:10:19 PM	41.892382	-70.105029
389	11/19/19	10:11:19 PM	5:11:19 PM	41.89249	-70.105121
390	11/19/19	10:12:19 PM	5:12:19 PM	41.892562	-70.105151
391	11/19/19	10:13:19 PM	5:13:19 PM	41.892653	-70.105111
392	11/19/19	10:14:28 PM	5:14:28 PM	41.892781	-70.105165
393	11/19/19	10:15:30 PM	5:15:30 PM	41.892872	-70.105232
394	11/19/19	10:16:39 PM	5:16:39 PM	41.892982	-70.105263
395	11/19/19	10:17:39 PM	5:17:39 PM	41.893046	-70.105285
396	11/19/19	10:18:39 PM	5:18:39 PM	41.893159	-70.105291
397	11/19/19	10:19:39 PM	5:19:39 PM	41.893214	-70.105342
398	11/19/19	10:20:46 PM	5:20:46 PM	41.893306	-70.105344
399	11/19/19	10:21:55 PM	5:21:55 PM	41.893389	-70.105368
400	11/19/19	10:23:04 PM	5:23:04 PM	41.893485	-70.105386
401	11/19/19	10:24:14 PM	5:24:14 PM	41.893553	-70.105399
402	11/19/19	10:25:23 PM	5:25:23 PM	41.893656	-70.105424
403	11/19/19	10:26:23 PM	5:26:23 PM	41.893711	-70.105438
404	11/19/19	10:27:23 PM	5:27:23 PM	41.893782	-70.105439
405	11/19/19	10:28:32 PM	5:28:32 PM	41.893851	-70.105457
406	11/19/19	10:29:32 PM	5:29:32 PM	41.89393	-70.105451
407	11/19/19	10:30:32 PM	5:30:32 PM	41.893975	-70.105478
408	11/19/19	10:31:32 PM	5:31:32 PM	41.894082	-70.105522
409	11/19/19	10:32:32 PM	5:32:32 PM	41.894139	-70.105516
410	11/19/19	10:33:41 PM	5:33:41 PM	41.894238	-70.105562
411	11/19/19	10:34:41 PM	5:34:41 PM	41.894268	-70.105543
412	11/19/19	10:35:41 PM	5:35:41 PM	41.894358	-70.105561
413	11/19/19	10:36:41 PM	5:36:41 PM	41.894407	-70.105548
414	11/19/19	10:37:48 PM	5:37:48 PM	41.894501	-70.105551
415	11/19/19	10:38:48 PM	5:38:48 PM	41.894571	-70.105582
416	11/19/19	10:39:48 PM	5:39:48 PM	41.894633	-70.105603
417	11/19/19	10:40:57 PM	5:40:57 PM	41.894732	-70.105636
418	11/19/19	10:41:57 PM	5:41:57 PM	41.894776	-70.105624
419	11/19/19	10:42:57 PM	5:42:57 PM	41.894844	-70.105637
420	11/19/19	10:43:57 PM	5:43:57 PM	41.894932	-70.105654
421	11/19/19	10:45:00 PM	5:45:00 PM	41.895016	-70.105644
422	11/19/19	10:46:09 PM	5:46:09 PM	41.895103	-70.105623
423	11/19/19	10:47:11 PM	5:47:11 PM	41.895192	-70.105641
424	11/19/19	10:48:11 PM	5:48:11 PM	41.89525	-70.105669
425	11/19/19	10:49:11 PM	5:49:11 PM	41.895319	-70.105618
426	11/19/19	10:50:20 PM	5:50:20 PM	41.895421	-70.105673
427	11/19/19	10:51:20 PM	5:51:20 PM	41.895498	-70.10563
428	11/19/19	10:52:20 PM	5:52:20 PM	41.895573	-70.105684
429	11/19/19	10:53:20 PM	5:53:20 PM	41.895658	-70.105679
430	11/19/19	10:54:20 PM	5:54:20 PM	41.895707	-70.105694
431	11/19/19	10:55:20 PM	5:55:20 PM	41.895779	-70.105695
432	11/19/19	10:56:29 PM	5:56:29 PM	41.895806	-70.105689
433	11/19/19	10:57:36 PM	5:57:36 PM	41.89586	-70.105702
434	11/19/19	10:58:36 PM	5:58:36 PM	41.895922	-70.105723
435	11/19/19	10:59:36 PM	5:59:36 PM	41.895983	-70.105692
436	11/19/19	11:00:46 PM	6:00:46 PM	41.896076	-70.105735
437	11/19/19	11:01:55 PM	6:01:55 PM	41.896112	-70.105753
438	11/19/19	11:03:05 PM	6:03:05 PM	41.896182	-70.105775
439	11/19/19	11:04:05 PM	6:04:05 PM	41.896202	-70.105775
440	11/19/19	11:05:05 PM	6:05:05 PM	41.896277	-70.105795
441	11/19/19	11:06:14 PM	6:06:14 PM	41.896362	-70.105797
442	11/19/19	11:07:15 PM	6:07:15 PM	41.896424	-70.105807
443	11/19/19	11:08:15 PM	6:08:15 PM	41.896527	-70.105832
444	11/19/19	11:09:15 PM	6:09:15 PM	41.896551	-70.105789
445	11/19/19	11:10:24 PM	6:10:24 PM	41.896631	-70.105829
446	11/19/19	11:11:34 PM	6:11:34 PM	41.896694	-70.105816
447	11/19/19	11:12:43 PM	6:12:43 PM	41.896737	-70.105762
448	11/19/19	11:13:43 PM	6:13:43 PM	41.896784	-70.105768
449	11/19/19	11:14:43 PM	6:14:43 PM	41.896849	-70.10577
450	11/19/19	11:15:52 PM	6:15:52 PM	41.896933	-70.105795
451	11/19/19	11:16:52 PM	6:16:52 PM	41.896979	-70.105829
452	11/19/19	11:17:53 PM	6:17:53 PM	41.89706	-70.105842
453	11/19/19	11:18:53 PM	6:18:53 PM	41.897083	-70.10583
454	11/19/19	11:19:53 PM	6:19:53 PM	41.897148	-70.105858
455	11/19/19	11:20:53 PM	6:20:53 PM	41.897187	-70.105896
456	11/19/19	11:21:53 PM	6:21:53 PM	41.897243	-70.10591
457	11/19/19	11:23:00 PM	6:23:00 PM	41.897342	-70.105946
458	11/19/19	11:24:00 PM	6:24:00 PM	41.897398	-70.106002
459	11/19/19	11:25:09 PM	6:25:09 PM	41.897408	-70.105945
460	11/19/19	11:26:09 PM	6:26:09 PM	41.897496	-70.105962
461	11/19/19	11:27:09 PM	6:27:09 PM	41.897589	-70.105933
462	11/19/19	11:28:09 PM	6:28:09 PM	41.897635	-70.10597
463	11/19/19	11:29:14 PM	6:29:14 PM	41.897715	-70.106011
464	11/19/19	11:30:14 PM	6:30:14 PM	41.897781	-70.106054
465	11/19/19	11:31:24 PM	6:31:24 PM	41.897882	-70.106098
466	11/19/19	11:32:33 PM	6:32:33 PM	41.897947	-70.106065
467	11/19/19	11:33:43 PM	6:33:43 PM	41.897998	-70.106098
468	11/19/19	11:34:45 PM	6:34:45 PM	41.8981	-70.106146
469	11/19/19	11:35:45 PM	6:35:45 PM	41.898129	-70.10616
470	11/19/19	11:36:45 PM	6:36:45 PM	41.898194	-70.106152
471	11/19/19	11:37:45 PM	6:37:45 PM	41.898257	-70.106211
472	11/19/19	11:38:46 PM	6:38:46 PM	41.898322	-70.106244
473	11/19/19	11:39:46 PM	6:39:46 PM	41.898371	-70.106297
474	11/19/19	11:40:55 PM	6:40:55 PM	41.898467	-70.106321
475	11/19/19	11:41:55 PM	6:41:55 PM	41.898531	-70.106353
476	11/19/19	11:42:55 PM	6:42:55 PM	41.898569	-70.106375
477	11/19/19	11:43:55 PM	6:43:55 PM	41.898675	-70.106384
478	11/19/19	11:44:55 PM	6:44:55 PM	41.898664	-70.106399
479	11/19/19	11:45:55 PM	6:45:55 PM	41.89874	-70.106444
480	11/19/19	11:47:03 PM	6:47:03 PM	41.898806	-70.106485
481	11/19/19	11:48:12 PM	6:48:12 PM	41.89891	-70.10652
482	11/19/19	11:49:13 PM	6:49:13 PM	41.898905	-70.106524
483	11/19/19	11:50:13 PM	6:50:13 PM	41.898977	-70.10656
484	11/19/19	11:51:13 PM	6:51:13 PM	41.899015	-70.106587
485	11/19/19	11:52:13 PM	6:52:13 PM	41.89911	-70.106634
486	11/19/19	11:53:13 PM	6:53:13 PM	41.899154	-70.106632
487	11/19/19	11:54:13 PM	6:54:13 PM	41.899207	-70.106666
488	11/19/19	11:55:23 PM	6:55:23 PM	41.899276	-70.10669
489	11/19/19	11:56:23 PM	6:56:23 PM	41.8994	-70.106759
490	11/19/19	11:57:33 PM	6:57:33 PM	41.899452	-70.106817
491	11/19/19	11:58:42 PM	6:58:42 PM	41.899516	-70.106849
492	11/19/19	11:59:50 PM	6:59:50 PM	41.899589	-70.10692
493	11/20/19	12:00:59 AM	###############################################################################################################################################################################################################################################################	41.899683	-70.106937
494	11/20/19	12:01:59 AM	###############################################################################################################################################################################################################################################################	41.899746	-70.106989
495	11/20/19	12:03:08 AM	###############################################################################################################################################################################################################################################################	41.899797	-70.107053
496	11/20/19	12:04:08 AM	###############################################################################################################################################################################################################################################################	41.899894	-70.107043
497	11/20/19	12:05:08 AM	###############################################################################################################################################################################################################################################################	41.899993	-70.107117
498	11/20/19	12:06:18 AM	###############################################################################################################################################################################################################################################################	41.900069	-70.107138
499	11/20/19	12:07:28 AM	###############################################################################################################################################################################################################################################################	41.900119	-70.107129
500	11/20/19	12:08:38 AM	###############################################################################################################################################################################################################################################################	41.900256	-70.107195
501	11/20/19	12:09:39 AM	###############################################################################################################################################################################################################################################################	41.900316	-70.107235
502	11/20/19	12:10:39 AM	###############################################################################################################################################################################################################################################################	41.900395	-70.107268
503	11/20/19	12:11:39 AM	###############################################################################################################################################################################################################################################################	41.900449	-70.107313
504	11/20/19	12:12:46 AM	###############################################################################################################################################################################################################################################################	41.900555	-70.107365
505	11/20/19	12:13:55 AM	###############################################################################################################################################################################################################################################################	41.900629	-70.107431
506	11/20/19	12:14:55 AM	###############################################################################################################################################################################################################################################################	41.900669	-70.107479
507	11/20/19	12:15:55 AM	###############################################################################################################################################################################################################################################################	41.900738	-70.107496
508	11/20/19	12:17:05 AM	###############################################################################################################################################################################################################################################################	41.900768	-70.107515
509	11/20/19	12:18:05 AM	###############################################################################################################################################################################################################################################################	41.900865	-70.107543
510	11/20/19	12:19:14 AM	###############################################################################################################################################################################################################################################################	41.900919	-70.107656
511	11/20/19	12:22:18 AM	###############################################################################################################################################################################################################################################################	41.900988	-70.107712
512	11/20/19	12:23:24 AM	###############################################################################################################################################################################################################################################################	41.901066	-70.10781
513	11/20/19	12:24:24 AM	###############################################################################################################################################################################################################################################################	41.901114	-70.107892
514	11/20/19	12:25:33 AM	###############################################################################################################################################################################################################################################################	41.901162	-70.107975
515	11/20/19	12:26:35 AM	###############################################################################################################################################################################################################################################################	41.901189	-70.108051
516	11/20/19	12:27:35 AM	###############################################################################################################################################################################################################################################################	41.9012	-70.108139
517	11/20/19	12:28:35 AM	###############################################################################################################################################################################################################################################################	41.901292	-70.108219
518	11/20/19	12:29:44 AM	###############################################################################################################################################################################################################################################################	41.901359	-70.108298
519	11/20/19	12:30:44 AM	###############################################################################################################################################################################################################################################################	41.901416	-70.108392
520	11/20/19	12:31:44 AM	###############################################################################################################################################################################################################################################################	41.901484	-70.108478
521	11/20/19	12:32:53 AM	###############################################################################################################################################################################################################################################################	41.901544	-70.108591
522	11/20/19	12:33:53 AM	###############################################################################################################################################################################################################################################################	41.901622	-70.108692
523	11/20/19	12:34:53 AM	###############################################################################################################################################################################################################################################################	41.901651	-70.108731
524	11/20/19	12:36:02 AM	###############################################################################################################################################################################################################################################################	41.901743	-70.108881
525	11/20/19	12:37:02 AM	###############################################################################################################################################################################################################################################################	41.901792	-70.10897
526	11/20/19	12:38:02 AM	###############################################################################################################################################################################################################################################################	41.901832	-70.109042
527	11/20/19	12:39:02 AM	###############################################################################################################################################################################################################################################################	41.901932	-70.109127
528	11/20/19	12:40:02 AM	###############################################################################################################################################################################################################################################################	41.901989	-70.109221
529	11/20/19	12:41:02 AM	###############################################################################################################################################################################################################################################################	41.902043	-70.1093
530	11/20/19	12:42:02 AM	###############################################################################################################################################################################################################################################################	41.902082	-70.109402
531	11/20/19	12:43:04 AM	###############################################################################################################################################################################################################################################################	41.902125	-70.109459
532	11/20/19	12:44:13 AM	###############################################################################################################################################################################################################################################################	41.902201	-70.10959
533	11/20/19	12:45:23 AM	###############################################################################################################################################################################################################################################################	41.902252	-70.109612
534	11/20/19	12:46:33 AM	###############################################################################################################################################################################################################################################################	41.902337	-70.109789
535	11/20/19	12:47:43 AM	###############################################################################################################################################################################################################################################################	41.90239	-70.109823
536	11/20/19	12:48:43 AM	###############################################################################################################################################################################################################################################################	41.90245	-70.109976
537	11/20/19	12:49:53 AM	###############################################################################################################################################################################################################################################################	41.902517	-70.110017
538	11/20/19	12:50:53 AM	###############################################################################################################################################################################################################################################################	41.902574	-70.110146
539	11/20/19	12:52:00 AM	###############################################################################################################################################################################################################################################################	41.902683	-70.110279
540	11/20/19	12:53:00 AM	###############################################################################################################################################################################################################################################################	41.902694	-70.110334
541	11/20/19	12:54:09 AM	###############################################################################################################################################################################################################################################################	41.902755	-70.110447
542	11/20/19	12:55:09 AM	###############################################################################################################################################################################################################################################################	41.902824	-70.11055
543	11/20/19	12:56:09 AM	###############################################################################################################################################################################################################################################################	41.902893	-70.110599
544	11/20/19	12:57:09 AM	###############################################################################################################################################################################################################################################################	41.902979	-70.110739
545	11/20/19	12:58:09 AM	###############################################################################################################################################################################################################################################################	41.903024	-70.11081
546	11/20/19	12:59:09 AM	###############################################################################################################################################################################################################################################################	41.903096	-70.110877
547	11/20/19	1:00:18 AM	###############################################################################################################################################################################################################################################################	41.903185	-70.111039
548	11/20/19	1:01:18 AM	###############################################################################################################################################################################################################################################################	41.903215	-70.111095
549	11/20/19	1:02:27 AM	###############################################################################################################################################################################################################################################################	41.903227	-70.111194
550	11/20/19	1:03:27 AM	###############################################################################################################################################################################################################################################################	41.903316	-70.111284
551	11/20/19	1:04:36 AM	###############################################################################################################################################################################################################################################################	41.903379	-70.111378
552	11/20/19	1:05:36 AM	###############################################################################################################################################################################################################################################################	41.90342	-70.111494
553	11/20/19	1:06:45 AM	###############################################################################################################################################################################################################################################################	41.903493	-70.111573
554	11/20/19	1:07:45 AM	###############################################################################################################################################################################################################################################################	41.903513	-70.111638
555	11/20/19	1:08:55 AM	###############################################################################################################################################################################################################################################################	41.903596	-70.111769
556	11/20/19	1:10:04 AM	###############################################################################################################################################################################################################################################################	41.903619	-70.111857
557	11/20/19	1:11:04 AM	###############################################################################################################################################################################################################################################################	41.903697	-70.111927
558	11/20/19	1:12:04 AM	###############################################################################################################################################################################################################################################################	41.903708	-70.112019
559	11/20/19	1:13:04 AM	###############################################################################################################################################################################################################################################################	41.903766	-70.112083
560	11/20/19	1:14:04 AM	###############################################################################################################################################################################################################################################################	41.903809	-70.112176
561	11/20/19	1:15:10 AM	###############################################################################################################################################################################################################################################################	41.903861	-70.112243
562	11/20/19	1:16:12 AM	###############################################################################################################################################################################################################################################################	41.903921	-70.112357
563	11/20/19	1:17:12 AM	###############################################################################################################################################################################################################################################################	41.903952	-70.11241
564	11/20/19	1:18:12 AM	###############################################################################################################################################################################################################################################################	41.903984	-70.112523
565	11/20/19	1:19:21 AM	###############################################################################################################################################################################################################################################################	41.904068	-70.112586
566	11/20/19	1:20:21 AM	###############################################################################################################################################################################################################################################################	41.904116	-70.112627
567	11/20/19	1:21:21 AM	###############################################################################################################################################################################################################################################################	41.904162	-70.112733
568	11/20/19	1:22:21 AM	###############################################################################################################################################################################################################################################################	41.9042	-70.112766
569	11/20/19	1:23:21 AM	###############################################################################################################################################################################################################################################################	41.904279	-70.112871
570	11/20/19	1:24:23 AM	###############################################################################################################################################################################################################################################################	41.904302	-70.112959
571	11/20/19	1:25:23 AM	###############################################################################################################################################################################################################################################################	41.904363	-70.113041
572	11/20/19	1:26:32 AM	###############################################################################################################################################################################################################################################################	41.904393	-70.113163
573	11/20/19	1:27:32 AM	###############################################################################################################################################################################################################################################################	41.904487	-70.113186
574	11/20/19	1:28:39 AM	###############################################################################################################################################################################################################################################################	41.904526	-70.113281
575	11/20/19	1:29:39 AM	###############################################################################################################################################################################################################################################################	41.904562	-70.113334
576	11/20/19	1:30:39 AM	###############################################################################################################################################################################################################################################################	41.904623	-70.113416
577	11/20/19	1:31:39 AM	###############################################################################################################################################################################################################################################################	41.904665	-70.113465
578	11/20/19	1:32:39 AM	###############################################################################################################################################################################################################################################################	41.904728	-70.113528
579	11/20/19	1:33:39 AM	###############################################################################################################################################################################################################################################################	41.904775	-70.1136
580	11/20/19	1:34:40 AM	###############################################################################################################################################################################################################################################################	41.904812	-70.11369
581	11/20/19	1:35:40 AM	###############################################################################################################################################################################################################################################################	41.904887	-70.113811
582	11/20/19	1:36:40 AM	###############################################################################################################################################################################################################################################################	41.904963	-70.113873
583	11/20/19	1:37:49 AM	###############################################################################################################################################################################################################################################################	41.905015	-70.113941
584	11/20/19	1:38:49 AM	###############################################################################################################################################################################################################################################################	41.905045	-70.114029
585	11/20/19	1:39:49 AM	###############################################################################################################################################################################################################################################################	41.905106	-70.114076
586	11/20/19	1:40:49 AM	###############################################################################################################################################################################################################################################################	41.905123	-70.114202
587	11/20/19	1:41:56 AM	###############################################################################################################################################################################################################################################################	41.905197	-70.11429
588	11/20/19	1:42:56 AM	###############################################################################################################################################################################################################################################################	41.905224	-70.114359
589	11/20/19	1:43:56 AM	###############################################################################################################################################################################################################################################################	41.905274	-70.114453
590	11/20/19	1:44:56 AM	###############################################################################################################################################################################################################################################################	41.905327	-70.114528
591	11/20/19	1:45:57 AM	###############################################################################################################################################################################################################################################################	41.905371	-70.114623
592	11/20/19	1:46:57 AM	###############################################################################################################################################################################################################################################################	41.905448	-70.114723
593	11/20/19	1:48:06 AM	###############################################################################################################################################################################################################################################################	41.905489	-70.114803
594	11/20/19	1:49:06 AM	###############################################################################################################################################################################################################################################################	41.905558	-70.114889
595	11/20/19	1:50:06 AM	###############################################################################################################################################################################################################################################################	41.905621	-70.11498
596	11/20/19	1:51:15 AM	###############################################################################################################################################################################################################################################################	41.905664	-70.115074
597	11/20/19	1:52:15 AM	###############################################################################################################################################################################################################################################################	41.905672	-70.115119
598	11/20/19	1:53:15 AM	###############################################################################################################################################################################################################################################################	41.905739	-70.115228
599	11/20/19	1:54:21 AM	###############################################################################################################################################################################################################################################################	41.905783	-70.115298
600	11/20/19	1:55:21 AM	###############################################################################################################################################################################################################################################################	41.905834	-70.11539
601	11/20/19	1:56:22 AM	###############################################################################################################################################################################################################################################################	41.90585	-70.115473
602	11/20/19	1:57:22 AM	###############################################################################################################################################################################################################################################################	41.905905	-70.11556
603	11/20/19	1:58:31 AM	###############################################################################################################################################################################################################################################################	41.905984	-70.115631
604	11/20/19	1:59:31 AM	###############################################################################################################################################################################################################################################################	41.905992	-70.115669
605	11/20/19	2:00:40 AM	###############################################################################################################################################################################################################################################################	41.906072	-70.115789
606	11/20/19	2:01:40 AM	###############################################################################################################################################################################################################################################################	41.906113	-70.115799
607	11/20/19	2:02:50 AM	###############################################################################################################################################################################################################################################################	41.906172	-70.115901
608	11/20/19	2:03:50 AM	###############################################################################################################################################################################################################################################################	41.906209	-70.115964
609	11/20/19	2:05:00 AM	###############################################################################################################################################################################################################################################################	41.906275	-70.116032
610	11/20/19	2:06:00 AM	###############################################################################################################################################################################################################################################################	41.906246	-70.11609
611	11/20/19	2:07:06 AM	###############################################################################################################################################################################################################################################################	41.906288	-70.116176
612	11/20/19	2:08:16 AM	###############################################################################################################################################################################################################################################################	41.906335	-70.11629
613	11/20/19	2:09:25 AM	###############################################################################################################################################################################################################################################################	41.90637	-70.116335
614	11/20/19	2:10:25 AM	###############################################################################################################################################################################################################################################################	41.906378	-70.116376
615	11/20/19	2:11:34 AM	###############################################################################################################################################################################################################################################################	41.906437	-70.116489
616	11/20/19	2:12:34 AM	###############################################################################################################################################################################################################################################################	41.906435	-70.116502
617	11/20/19	2:13:43 AM	###############################################################################################################################################################################################################################################################	41.906512	-70.116565
618	11/20/19	2:14:43 AM	###############################################################################################################################################################################################################################################################	41.906504	-70.116627
619	11/20/19	2:15:43 AM	###############################################################################################################################################################################################################################################################	41.906521	-70.116686
620	11/20/19	2:16:43 AM	###############################################################################################################################################################################################################################################################	41.906517	-70.116702
621	11/20/19	2:17:43 AM	###############################################################################################################################################################################################################################################################	41.906543	-70.116808
622	11/20/19	2:18:51 AM	###############################################################################################################################################################################################################################################################	41.906564	-70.116846
623	11/20/19	2:19:51 AM	###############################################################################################################################################################################################################################################################	41.906557	-70.116943
624	11/20/19	2:20:51 AM	###############################################################################################################################################################################################################################################################	41.90661	-70.116989
625	11/20/19	2:22:00 AM	###############################################################################################################################################################################################################################################################	41.906569	-70.117017
626	11/20/19	2:23:00 AM	###############################################################################################################################################################################################################################################################	41.906657	-70.117103
627	11/20/19	2:24:10 AM	###############################################################################################################################################################################################################################################################	41.906672	-70.117214
628	11/20/19	2:25:10 AM	###############################################################################################################################################################################################################################################################	41.906673	-70.117224
629	11/20/19	2:26:10 AM	###############################################################################################################################################################################################################################################################	41.906681	-70.117304
630	11/20/19	2:27:10 AM	###############################################################################################################################################################################################################################################################	41.906706	-70.117375
631	11/20/19	2:28:10 AM	###############################################################################################################################################################################################################################################################	41.906724	-70.117394
632	11/20/19	2:29:10 AM	###############################################################################################################################################################################################################################################################	41.906746	-70.117474
633	11/20/19	2:30:10 AM	###############################################################################################################################################################################################################################################################	41.906736	-70.117566
634	11/20/19	2:31:18 AM	###############################################################################################################################################################################################################################################################	41.906762	-70.117606
635	11/20/19	2:32:18 AM	###############################################################################################################################################################################################################################################################	41.906767	-70.117695
636	11/20/19	2:33:18 AM	###############################################################################################################################################################################################################################################################	41.906742	-70.117775
637	11/20/19	2:34:18 AM	###############################################################################################################################################################################################################################################################	41.906778	-70.117828
638	11/20/19	2:35:27 AM	###############################################################################################################################################################################################################################################################	41.906751	-70.117932
639	11/20/19	2:36:27 AM	###############################################################################################################################################################################################################################################################	41.906795	-70.117995
640	11/20/19	2:37:28 AM	###############################################################################################################################################################################################################################################################	41.906787	-70.118056
641	11/20/19	2:38:28 AM	###############################################################################################################################################################################################################################################################	41.906777	-70.118072
642	11/20/19	2:39:37 AM	###############################################################################################################################################################################################################################################################	41.906807	-70.118159
643	11/20/19	2:40:37 AM	###############################################################################################################################################################################################################################################################	41.906803	-70.118209
644	11/20/19	2:41:37 AM	###############################################################################################################################################################################################################################################################	41.906759	-70.118287
645	11/20/19	2:42:37 AM	###############################################################################################################################################################################################################################################################	41.906802	-70.118315
646	11/20/19	2:43:45 AM	###############################################################################################################################################################################################################################################################	41.906833	-70.118445
647	11/20/19	2:44:45 AM	###############################################################################################################################################################################################################################################################	41.906827	-70.118441
648	11/20/19	2:45:45 AM	###############################################################################################################################################################################################################################################################	41.906858	-70.118512
649	11/20/19	2:46:45 AM	###############################################################################################################################################################################################################################################################	41.906865	-70.118574
650	11/20/19	2:47:47 AM	###############################################################################################################################################################################################################################################################	41.906841	-70.11859
651	11/20/19	2:48:47 AM	###############################################################################################################################################################################################################################################################	41.906845	-70.118688
652	11/20/19	2:49:47 AM	###############################################################################################################################################################################################################################################################	41.906863	-70.118676
653	11/20/19	2:50:47 AM	###############################################################################################################################################################################################################################################################	41.906796	-70.118736
654	11/20/19	2:51:47 AM	###############################################################################################################################################################################################################################################################	41.906806	-70.118827
655	11/20/19	2:52:56 AM	###############################################################################################################################################################################################################################################################	41.906801	-70.118869
656	11/20/19	2:53:56 AM	###############################################################################################################################################################################################################################################################	41.906812	-70.118895
657	11/20/19	2:55:06 AM	###############################################################################################################################################################################################################################################################	41.906782	-70.118952
658	11/20/19	2:56:13 AM	###############################################################################################################################################################################################################################################################	41.90679	-70.11899
659	11/20/19	2:57:13 AM	###############################################################################################################################################################################################################################################################	41.906759	-70.119075
660	11/20/19	2:58:13 AM	###############################################################################################################################################################################################################################################################	41.906736	-70.119091
661	11/20/19	2:59:18 AM	###############################################################################################################################################################################################################################################################	41.90674	-70.119145
662	11/20/19	3:00:18 AM	###############################################################################################################################################################################################################################################################	41.906715	-70.119193
663	11/20/19	3:01:18 AM	###############################################################################################################################################################################################################################################################	41.906639	-70.119266
664	11/20/19	3:02:28 AM	###############################################################################################################################################################################################################################################################	41.906583	-70.119327
665	11/20/19	3:03:38 AM	###############################################################################################################################################################################################################################################################	41.906541	-70.119375
666	11/20/19	3:04:47 AM	###############################################################################################################################################################################################################################################################	41.906561	-70.119456
667	11/20/19	3:05:47 AM	###############################################################################################################################################################################################################################################################	41.906496	-70.119493
668	11/20/19	3:06:48 AM	###############################################################################################################################################################################################################################################################	41.906455	-70.119514
669	11/20/19	3:07:48 AM	###############################################################################################################################################################################################################################################################	41.906378	-70.119561
670	11/20/19	3:08:49 AM	###############################################################################################################################################################################################################################################################	41.906327	-70.119598
671	11/20/19	3:09:50 AM	###############################################################################################################################################################################################################################################################	41.906329	-70.119654
672	11/20/19	3:10:51 AM	###############################################################################################################################################################################################################################################################	41.906233	-70.119688
673	11/20/19	3:12:01 AM	###############################################################################################################################################################################################################################################################	41.906186	-70.119757
674	11/20/19	3:13:01 AM	###############################################################################################################################################################################################################################################################	41.906159	-70.119833
675	11/20/19	3:14:02 AM	###############################################################################################################################################################################################################################################################	41.906202	-70.119867
676	11/20/19	3:15:03 AM	###############################################################################################################################################################################################################################################################	41.906034	-70.119863
677	11/20/19	3:16:10 AM	###############################################################################################################################################################################################################################################################	41.905889	-70.119883
678	11/20/19	3:17:19 AM	###############################################################################################################################################################################################################################################################	41.905887	-70.119872
679	11/20/19	3:18:22 AM	###############################################################################################################################################################################################################################################################	41.90582	-70.119904
680	11/20/19	3:19:22 AM	###############################################################################################################################################################################################################################################################	41.90571	-70.119948
681	11/20/19	3:20:22 AM	###############################################################################################################################################################################################################################################################	41.905759	-70.120004
682	11/20/19	3:21:27 AM	###############################################################################################################################################################################################################################################################	41.905722	-70.120094
683	11/20/19	3:22:39 AM	###############################################################################################################################################################################################################################################################	41.905612	-70.120054
684	11/20/19	3:23:43 AM	###############################################################################################################################################################################################################################################################	41.905606	-70.120095
685	11/20/19	3:24:44 AM	###############################################################################################################################################################################################################################################################	41.905533	-70.120093
686	11/20/19	3:25:50 AM	###############################################################################################################################################################################################################################################################	41.905447	-70.120118
687	11/20/19	3:26:50 AM	###############################################################################################################################################################################################################################################################	41.905391	-70.120135
688	11/20/19	3:27:51 AM	###############################################################################################################################################################################################################################################################	41.9053	-70.120175
689	11/20/19	3:28:55 AM	###############################################################################################################################################################################################################################################################	41.905306	-70.120212
690	11/20/19	3:29:55 AM	###############################################################################################################################################################################################################################################################	41.905225	-70.120237
691	11/20/19	3:30:55 AM	###############################################################################################################################################################################################################################################################	41.905165	-70.120268
692	11/20/19	3:31:55 AM	###############################################################################################################################################################################################################################################################	41.905115	-70.120281
693	11/20/19	3:33:05 AM	###############################################################################################################################################################################################################################################################	41.905113	-70.120348
694	11/20/19	3:34:05 AM	###############################################################################################################################################################################################################################################################	41.905047	-70.120384
695	11/20/19	3:35:15 AM	###############################################################################################################################################################################################################################################################	41.904929	-70.120421
696	11/20/19	3:36:16 AM	###############################################################################################################################################################################################################################################################	41.904868	-70.120479
697	11/20/19	3:37:16 AM	###############################################################################################################################################################################################################################################################	41.904814	-70.120438
698	11/20/19	3:38:19 AM	###############################################################################################################################################################################################################################################################	41.90476	-70.120462
699	11/20/19	3:39:29 AM	###############################################################################################################################################################################################################################################################	41.904593	-70.120447
700	11/20/19	3:40:38 AM	###############################################################################################################################################################################################################################################################	41.904581	-70.120461
701	11/20/19	3:41:38 AM	###############################################################################################################################################################################################################################################################	41.90446	-70.120476
702	11/20/19	3:42:38 AM	###############################################################################################################################################################################################################################################################	41.904383	-70.120482
703	11/20/19	3:43:39 AM	###############################################################################################################################################################################################################################################################	41.904311	-70.120518
704	11/20/19	3:44:48 AM	###############################################################################################################################################################################################################################################################	41.904224	-70.120474
705	11/20/19	3:45:49 AM	###############################################################################################################################################################################################################################################################	41.90418	-70.120486
706	11/20/19	3:46:58 AM	###############################################################################################################################################################################################################################################################	41.904146	-70.120511
707	11/20/19	3:48:00 AM	###############################################################################################################################################################################################################################################################	41.904018	-70.120501
708	11/20/19	3:49:00 AM	###############################################################################################################################################################################################################################################################	41.903965	-70.120498
709	11/20/19	3:50:00 AM	###############################################################################################################################################################################################################################################################	41.903847	-70.120488
710	11/20/19	3:51:00 AM	###############################################################################################################################################################################################################################################################	41.903808	-70.120495
711	11/20/19	3:52:00 AM	###############################################################################################################################################################################################################################################################	41.903692	-70.120471
712	11/20/19	3:53:00 AM	###############################################################################################################################################################################################################################################################	41.903651	-70.12053
713	11/20/19	3:54:00 AM	###############################################################################################################################################################################################################################################################	41.903528	-70.12054
714	11/20/19	3:55:01 AM	###############################################################################################################################################################################################################################################################	41.903452	-70.120525
715	11/20/19	3:56:01 AM	###############################################################################################################################################################################################################################################################	41.903342	-70.120535
716	11/20/19	3:57:01 AM	###############################################################################################################################################################################################################################################################	41.903285	-70.120579
717	11/20/19	3:58:01 AM	###############################################################################################################################################################################################################################################################	41.903171	-70.120563
718	11/20/19	3:59:07 AM	###############################################################################################################################################################################################################################################################	41.903054	-70.120569
719	11/20/19	4:00:07 AM	###############################################################################################################################################################################################################################################################	41.902934	-70.120554
720	11/20/19	4:01:08 AM	###############################################################################################################################################################################################################################################################	41.90288	-70.120625
721	11/20/19	4:02:08 AM	###############################################################################################################################################################################################################################################################	41.902746	-70.120603
722	11/20/19	4:03:17 AM	###############################################################################################################################################################################################################################################################	41.902591	-70.120625
723	11/20/19	4:04:17 AM	###############################################################################################################################################################################################################################################################	41.902496	-70.120601
724	11/20/19	4:05:17 AM	###############################################################################################################################################################################################################################################################	41.902414	-70.120621
725	11/20/19	4:06:18 AM	###############################################################################################################################################################################################################################################################	41.902302	-70.120657
726	11/20/19	4:07:27 AM	###############################################################################################################################################################################################################################################################	41.902107	-70.1206
727	11/20/19	4:08:33 AM	###############################################################################################################################################################################################################################################################	41.90203	-70.120638
728	11/20/19	4:09:34 AM	###############################################################################################################################################################################################################################################################	41.901877	-70.120664
729	11/20/19	4:10:34 AM	###############################################################################################################################################################################################################################################################	41.901804	-70.120693
730	11/20/19	4:11:34 AM	###############################################################################################################################################################################################################################################################	41.901654	-70.120706
731	11/20/19	4:12:34 AM	###############################################################################################################################################################################################################################################################	41.901591	-70.120678
732	11/20/19	4:13:34 AM	###############################################################################################################################################################################################################################################################	41.901447	-70.12075
733	11/20/19	4:14:34 AM	###############################################################################################################################################################################################################################################################	41.90147	-70.120749
734	11/20/19	4:15:45 AM	###############################################################################################################################################################################################################################################################	41.901308	-70.120764
735	11/20/19	4:16:45 AM	###############################################################################################################################################################################################################################################################	41.901147	-70.120779
736	11/20/19	4:17:59 AM	###############################################################################################################################################################################################################################################################	41.901007	-70.12077
737	11/20/19	4:19:01 AM	###############################################################################################################################################################################################################################################################	41.900899	-70.120781
738	11/20/19	4:20:02 AM	###############################################################################################################################################################################################################################################################	41.900755	-70.120718
739	11/20/19	4:21:02 AM	###############################################################################################################################################################################################################################################################	41.900619	-70.12073
740	11/20/19	4:22:11 AM	###############################################################################################################################################################################################################################################################	41.900537	-70.120747
741	11/20/19	4:23:12 AM	###############################################################################################################################################################################################################################################################	41.900484	-70.120769
742	11/20/19	4:24:14 AM	###############################################################################################################################################################################################################################################################	41.900253	-70.120703
743	11/20/19	4:25:14 AM	###############################################################################################################################################################################################################################################################	41.900155	-70.120702
744	11/20/19	4:26:23 AM	###############################################################################################################################################################################################################################################################	41.90001	-70.120698
745	11/20/19	4:27:23 AM	###############################################################################################################################################################################################################################################################	41.899921	-70.120715
746	11/20/19	4:28:24 AM	###############################################################################################################################################################################################################################################################	41.899783	-70.12068
747	11/20/19	4:29:26 AM	###############################################################################################################################################################################################################################################################	41.899635	-70.120657
748	11/20/19	4:30:27 AM	###############################################################################################################################################################################################################################################################	41.899464	-70.120622
749	11/20/19	4:31:27 AM	###############################################################################################################################################################################################################################################################	41.899392	-70.120585
750	11/20/19	4:32:28 AM	###############################################################################################################################################################################################################################################################	41.899191	-70.120598
751	11/20/19	4:33:29 AM	###############################################################################################################################################################################################################################################################	41.899076	-70.120547
752	11/20/19	4:34:30 AM	###############################################################################################################################################################################################################################################################	41.898967	-70.12056
753	11/20/19	4:35:40 AM	###############################################################################################################################################################################################################################################################	41.898676	-70.12057
754	11/20/19	4:36:41 AM	###############################################################################################################################################################################################################################################################	41.898662	-70.120544
755	11/20/19	4:37:41 AM	###############################################################################################################################################################################################################################################################	41.898534	-70.120494
756	11/20/19	4:38:41 AM	###############################################################################################################################################################################################################################################################	41.89834	-70.120484
757	11/20/19	4:39:42 AM	###############################################################################################################################################################################################################################################################	41.898182	-70.120483
758	11/20/19	4:40:42 AM	###############################################################################################################################################################################################################################################################	41.898151	-70.120445
759	11/20/19	4:41:42 AM	###############################################################################################################################################################################################################################################################	41.897984	-70.120432
760	11/20/19	4:42:51 AM	###############################################################################################################################################################################################################################################################	41.897889	-70.120443
761	11/20/19	4:43:51 AM	###############################################################################################################################################################################################################################################################	41.897683	-70.120442
762	11/20/19	4:44:51 AM	###############################################################################################################################################################################################################################################################	41.897527	-70.120412
763	11/20/19	4:45:51 AM	###############################################################################################################################################################################################################################################################	41.897481	-70.120444
764	11/20/19	4:46:52 AM	###############################################################################################################################################################################################################################################################	41.897284	-70.12046
765	11/20/19	4:47:57 AM	###############################################################################################################################################################################################################################################################	41.897069	-70.120481
766	11/20/19	4:48:57 AM	###############################################################################################################################################################################################################################################################	41.896975	-70.120493
767	11/20/19	4:49:57 AM	###############################################################################################################################################################################################################################################################	41.896855	-70.120447
768	11/20/19	4:51:04 AM	###############################################################################################################################################################################################################################################################	41.89677	-70.120404
769	11/20/19	4:52:05 AM	###############################################################################################################################################################################################################################################################	41.896635	-70.120484
770	11/20/19	4:53:05 AM	###############################################################################################################################################################################################################################################################	41.896512	-70.120495
771	11/20/19	4:54:05 AM	###############################################################################################################################################################################################################################################################	41.896365	-70.120489
772	11/20/19	4:55:05 AM	###############################################################################################################################################################################################################################################################	41.896284	-70.120494
773	11/20/19	4:56:05 AM	###############################################################################################################################################################################################################################################################	41.896118	-70.120499
774	11/20/19	4:57:17 AM	###############################################################################################################################################################################################################################################################	41.895939	-70.12056
775	11/20/19	4:58:28 AM	###############################################################################################################################################################################################################################################################	41.895775	-70.120563
776	11/20/19	4:59:29 AM	###############################################################################################################################################################################################################################################################	41.895622	-70.120555
777	11/20/19	5:00:29 AM	12:00:29 AM	41.895485	-70.120558
778	11/20/19	5:01:29 AM	12:01:29 AM	41.895362	-70.120562
779	11/20/19	5:02:29 AM	12:02:29 AM	41.895259	-70.120578
780	11/20/19	5:03:30 AM	12:03:30 AM	41.89509	-70.12062
781	11/20/19	5:04:30 AM	12:04:30 AM	41.894985	-70.120582
782	11/20/19	5:05:35 AM	12:05:35 AM	41.89488	-70.120584
783	11/20/19	5:06:45 AM	12:06:45 AM	41.894683	-70.120652
784	11/20/19	5:07:50 AM	12:07:50 AM	41.894528	-70.120668
785	11/20/19	5:08:55 AM	12:08:55 AM	41.894432	-70.120602
786	11/20/19	5:09:57 AM	12:09:57 AM	41.89431	-70.120651
787	11/20/19	5:10:57 AM	12:10:57 AM	41.894178	-70.12064
788	11/20/19	5:12:06 AM	12:12:06 AM	41.894024	-70.120669
789	11/20/19	5:13:12 AM	12:13:12 AM	41.893815	-70.12068
790	11/20/19	5:14:12 AM	12:14:12 AM	41.893695	-70.120661
791	11/20/19	5:15:12 AM	12:15:12 AM	41.893555	-70.120725
792	11/20/19	5:16:12 AM	12:16:12 AM	41.893408	-70.120706
793	11/20/19	5:17:13 AM	12:17:13 AM	41.893276	-70.120691
794	11/20/19	5:18:21 AM	12:18:21 AM	41.893076	-70.120683
795	11/20/19	5:19:21 AM	12:19:21 AM	41.892941	-70.12069
796	11/20/19	5:20:22 AM	12:20:22 AM	41.892772	-70.120639
797	11/20/19	5:21:22 AM	12:21:22 AM	41.892628	-70.120677
798	11/20/19	5:22:22 AM	12:22:22 AM	41.892493	-70.120691
799	11/20/19	5:23:22 AM	12:23:22 AM	41.892372	-70.120709
800	11/20/19	5:24:31 AM	12:24:31 AM	41.892174	-70.120668
801	11/20/19	5:25:38 AM	12:25:38 AM	41.89204	-70.120655
802	11/20/19	5:26:38 AM	12:26:38 AM	41.891867	-70.120641
803	11/20/19	5:27:49 AM	12:27:49 AM	41.891655	-70.120627
804	11/20/19	5:28:49 AM	12:28:49 AM	41.891513	-70.120607
805	11/20/19	5:29:49 AM	12:29:49 AM	41.891314	-70.120592
806	11/20/19	5:30:50 AM	12:30:50 AM	41.891169	-70.120548
807	11/20/19	5:31:50 AM	12:31:50 AM	41.89101	-70.120577
808	11/20/19	5:32:59 AM	12:32:59 AM	41.890819	-70.120502
809	11/20/19	5:33:59 AM	12:33:59 AM	41.890645	-70.120451
810	11/20/19	5:34:59 AM	12:34:59 AM	41.890498	-70.120405
811	11/20/19	5:36:01 AM	12:36:01 AM	41.890315	-70.120336
812	11/20/19	5:37:01 AM	12:37:01 AM	41.890164	-70.120292
813	11/20/19	5:38:04 AM	12:38:04 AM	41.889975	-70.120275
814	11/20/19	5:39:05 AM	12:39:05 AM	41.889805	-70.120204
815	11/20/19	5:40:05 AM	12:40:05 AM	41.889632	-70.120154
816	11/20/19	5:41:11 AM	12:41:11 AM	41.889449	-70.120086
817	11/20/19	5:42:11 AM	12:42:11 AM	41.88929	-70.120043
818	11/20/19	5:43:13 AM	12:43:13 AM	41.88912	-70.119978
819	11/20/19	5:44:15 AM	12:44:15 AM	41.888966	-70.119924
820	11/20/19	5:45:16 AM	12:45:16 AM	41.888772	-70.11983
821	11/20/19	5:46:17 AM	12:46:17 AM	41.888606	-70.11975
822	11/20/19	5:47:27 AM	12:47:27 AM	41.888393	-70.119698
823	11/20/19	5:48:37 AM	12:48:37 AM	41.888183	-70.11963
824	11/20/19	5:49:37 AM	12:49:37 AM	41.888043	-70.119611
825	11/20/19	5:50:39 AM	12:50:39 AM	41.887895	-70.119557
826	11/20/19	5:51:40 AM	12:51:40 AM	41.887712	-70.119561
827	11/20/19	5:52:41 AM	12:52:41 AM	41.887552	-70.119553
828	11/20/19	5:53:42 AM	12:53:42 AM	41.887377	-70.119492
829	11/20/19	5:54:43 AM	12:54:43 AM	41.887224	-70.11948
830	11/20/19	5:55:43 AM	12:55:43 AM	41.887029	-70.119451
831	11/20/19	5:56:47 AM	12:56:47 AM	41.88688	-70.119427
832	11/20/19	5:57:55 AM	12:57:55 AM	41.886687	-70.119412
833	11/20/19	5:59:02 AM	12:59:02 AM	41.886512	-70.119389
834	11/20/19	6:00:03 AM	1:00:03 AM	41.886291	-70.119367
835	11/20/19	6:01:03 AM	1:01:03 AM	41.886162	-70.119344
836	11/20/19	6:02:03 AM	1:02:03 AM	41.885993	-70.119317
837	11/20/19	6:03:05 AM	1:03:05 AM	41.885832	-70.119298
838	11/20/19	6:04:05 AM	1:04:05 AM	41.885632	-70.119188
839	11/20/19	6:05:05 AM	1:05:05 AM	41.885466	-70.119181
