# Supplementary material for: Developing bottom drifters to better understand the stranding locations of cold-stunned sea turtles in Cape Cod Bay, Massachusetts
Source: PeerJ. 2023 Aug 30;11:e15866. doi: 10.7717/peerj.15866 (PMC10474834; doi:10.7717/peerj.15866)
Supplement: Supplemental Information 13 [file peerj-11-15866-s013.csv]

	Date	Time (UTC)	Time (EST)	Latitude	Longitude			ID#1808073S5090
1	11/19/19	3:23:58 PM	10:23:58 AM	41.8968	-70.1347
2	11/19/19	3:24:58 PM	10:24:58 AM	41.8969	-70.1346
3	11/19/19	3:25:58 PM	10:25:58 AM	41.8969	-70.1345
4	11/19/19	3:26:58 PM	10:26:58 AM	41.8969	-70.1343
5	11/19/19	3:27:58 PM	10:27:58 AM	41.8969	-70.1341
6	11/19/19	3:28:59 PM	10:28:59 AM	41.8969	-70.1339
7	11/19/19	3:29:59 PM	10:29:59 AM	41.897	-70.1338
8	11/19/19	3:30:59 PM	10:30:59 AM	41.897	-70.1336
9	11/19/19	3:31:59 PM	10:31:59 AM	41.8971	-70.1335
10	11/19/19	3:32:59 PM	10:32:59 AM	41.8971	-70.1333
11	11/19/19	3:33:59 PM	10:33:59 AM	41.8971	-70.1331
12	11/19/19	3:34:59 PM	10:34:59 AM	41.8971	-70.133
13	11/19/19	3:36:06 PM	10:36:06 AM	41.8971	-70.1329
14	11/19/19	3:37:15 PM	10:37:15 AM	41.8971	-70.1327
15	11/19/19	3:38:24 PM	10:38:24 AM	41.8971	-70.1326
16	11/19/19	3:39:24 PM	10:39:24 AM	41.8971	-70.1325
17	11/19/19	3:40:34 PM	10:40:34 AM	41.8971	-70.1324
18	11/19/19	3:41:43 PM	10:41:43 AM	41.8972	-70.1323
19	11/19/19	3:42:43 PM	10:42:43 AM	41.8972	-70.1322
20	11/19/19	3:43:43 PM	10:43:43 AM	41.8972	-70.1321
21	11/19/19	3:44:43 PM	10:44:43 AM	41.8973	-70.132
22	11/19/19	3:45:52 PM	10:45:52 AM	41.8973	-70.1318
23	11/19/19	3:46:52 PM	10:46:52 AM	41.8973	-70.1317
24	11/19/19	3:48:02 PM	10:48:02 AM	41.8973	-70.1316
25	11/19/19	3:49:11 PM	10:49:11 AM	41.8974	-70.1315
26	11/19/19	3:50:21 PM	10:50:21 AM	41.8974	-70.1315
27	11/19/19	3:51:21 PM	10:51:21 AM	41.8974	-70.1314
28	11/19/19	3:52:30 PM	10:52:30 AM	41.8974	-70.1313
29	11/19/19	3:53:30 PM	10:53:30 AM	41.8974	-70.1312
30	11/19/19	3:54:39 PM	10:54:39 AM	41.8975	-70.1311
31	11/19/19	3:55:39 PM	10:55:39 AM	41.8975	-70.131
32	11/19/19	3:56:40 PM	10:56:40 AM	41.8975	-70.1309
33	11/19/19	3:57:40 PM	10:57:40 AM	41.8975	-70.1308
34	11/19/19	3:58:49 PM	10:58:49 AM	41.8975	-70.1307
35	11/19/19	3:59:58 PM	10:59:58 AM	41.8975	-70.1306
36	11/19/19	4:00:58 PM	11:00:58 AM	41.8975	-70.1305
37	11/19/19	4:01:58 PM	11:01:58 AM	41.8976	-70.1304
38	11/19/19	4:03:07 PM	11:03:07 AM	41.8975	-70.1303
39	11/19/19	4:04:07 PM	11:04:07 AM	41.8975	-70.1302
40	11/19/19	4:05:17 PM	11:05:17 AM	41.8976	-70.1301
41	11/19/19	4:06:24 PM	11:06:24 AM	41.8976	-70.13
42	11/19/19	4:07:33 PM	11:07:33 AM	41.8976	-70.1299
43	11/19/19	4:08:42 PM	11:08:42 AM	41.8976	-70.1297
44	11/19/19	4:09:42 PM	11:09:42 AM	41.8976	-70.1296
45	11/19/19	4:10:42 PM	11:10:42 AM	41.8976	-70.1296
46	11/19/19	4:11:42 PM	11:11:42 AM	41.8976	-70.1294
47	11/19/19	4:12:42 PM	11:12:42 AM	41.8977	-70.1293
48	11/19/19	4:13:42 PM	11:13:42 AM	41.8977	-70.1293
49	11/19/19	4:14:42 PM	11:14:42 AM	41.8977	-70.1291
50	11/19/19	4:15:42 PM	11:15:42 AM	41.8977	-70.1291
51	11/19/19	4:16:42 PM	11:16:42 AM	41.8977	-70.129
52	11/19/19	4:17:47 PM	11:17:47 AM	41.8977	-70.1289
53	11/19/19	4:18:50 PM	11:18:50 AM	41.8977	-70.1288
54	11/19/19	4:19:59 PM	11:19:59 AM	41.8977	-70.1286
55	11/19/19	4:20:59 PM	11:20:59 AM	41.8977	-70.1285
56	11/19/19	4:22:08 PM	11:22:08 AM	41.8976	-70.1284
57	11/19/19	4:23:08 PM	11:23:08 AM	41.8976	-70.1283
58	11/19/19	4:24:18 PM	11:24:18 AM	41.8976	-70.1283
59	11/19/19	4:25:18 PM	11:25:18 AM	41.8976	-70.1282
60	11/19/19	4:26:18 PM	11:26:18 AM	41.8976	-70.1281
61	11/19/19	4:27:19 PM	11:27:19 AM	41.8976	-70.1279
62	11/19/19	4:28:19 PM	11:28:19 AM	41.8976	-70.1279
63	11/19/19	4:29:19 PM	11:29:19 AM	41.8976	-70.1277
64	11/19/19	4:30:19 PM	11:30:19 AM	41.8976	-70.1277
65	11/19/19	4:31:26 PM	11:31:26 AM	41.8975	-70.1276
66	11/19/19	4:32:26 PM	11:32:26 AM	41.8975	-70.1274
67	11/19/19	4:33:36 PM	11:33:36 AM	41.8975	-70.1274
68	11/19/19	4:34:46 PM	11:34:46 AM	41.8975	-70.1272
69	11/19/19	4:35:56 PM	11:35:56 AM	41.8974	-70.1271
70	11/19/19	4:36:56 PM	11:36:56 AM	41.8974	-70.127
71	11/19/19	4:37:57 PM	11:37:57 AM	41.8974	-70.1269
72	11/19/19	4:38:57 PM	11:38:57 AM	41.8974	-70.1268
73	11/19/19	4:39:57 PM	11:39:57 AM	41.8973	-70.1267
74	11/19/19	4:40:57 PM	11:40:57 AM	41.8973	-70.1266
75	11/19/19	4:42:07 PM	11:42:07 AM	41.8972	-70.1265
76	11/19/19	4:43:07 PM	11:43:07 AM	41.8972	-70.1264
77	11/19/19	4:44:13 PM	11:44:13 AM	41.8972	-70.1263
78	11/19/19	4:45:13 PM	11:45:13 AM	41.8971	-70.1262
79	11/19/19	4:46:13 PM	11:46:13 AM	41.8971	-70.1261
80	11/19/19	4:47:13 PM	11:47:13 AM	41.897	-70.126
81	11/19/19	4:48:15 PM	11:48:15 AM	41.897	-70.1259
82	11/19/19	4:49:25 PM	11:49:25 AM	41.8969	-70.1257
83	11/19/19	4:50:35 PM	11:50:35 AM	41.8969	-70.1256
84	11/19/19	4:51:35 PM	11:51:35 AM	41.8969	-70.1255
85	11/19/19	4:52:44 PM	11:52:44 AM	41.8968	-70.1254
86	11/19/19	4:53:44 PM	11:53:44 AM	41.8968	-70.1253
87	11/19/19	4:54:44 PM	11:54:44 AM	41.8968	-70.1252
88	11/19/19	4:55:44 PM	11:55:44 AM	41.8967	-70.1251
89	11/19/19	4:56:51 PM	11:56:51 AM	41.8967	-70.125
90	11/19/19	4:57:51 PM	11:57:51 AM	41.8966	-70.1249
91	11/19/19	4:58:51 PM	11:58:51 AM	41.8966	-70.1248
92	11/19/19	4:59:51 PM	11:59:51 AM	41.8966	-70.1247
93	11/19/19	5:00:51 PM	12:00:51 PM	41.8965	-70.1246
94	11/19/19	5:01:51 PM	12:01:51 PM	41.8965	-70.1245
95	11/19/19	5:02:51 PM	12:02:51 PM	41.8965	-70.1244
96	11/19/19	5:03:51 PM	12:03:51 PM	41.8964	-70.1243
97	11/19/19	5:04:51 PM	12:04:51 PM	41.8963	-70.1242
98	11/19/19	5:05:51 PM	12:05:51 PM	41.8963	-70.1241
99	11/19/19	5:06:51 PM	12:06:51 PM	41.8963	-70.124
100	11/19/19	5:07:51 PM	12:07:51 PM	41.8963	-70.1239
101	11/19/19	5:09:00 PM	12:09:00 PM	41.8962	-70.1238
102	11/19/19	5:10:00 PM	12:10:00 PM	41.8962	-70.1237
103	11/19/19	5:11:09 PM	12:11:09 PM	41.8962	-70.1235
104	11/19/19	5:12:09 PM	12:12:09 PM	41.8962	-70.1234
105	11/19/19	5:13:18 PM	12:13:18 PM	41.8962	-70.1233
106	11/19/19	5:14:18 PM	12:14:18 PM	41.8961	-70.1232
107	11/19/19	5:15:18 PM	12:15:18 PM	41.8961	-70.1231
108	11/19/19	5:16:18 PM	12:16:18 PM	41.8961	-70.123
109	11/19/19	5:17:18 PM	12:17:18 PM	41.896	-70.1229
110	11/19/19	5:18:27 PM	12:18:27 PM	41.896	-70.1228
111	11/19/19	5:19:27 PM	12:19:27 PM	41.896	-70.1227
112	11/19/19	5:20:27 PM	12:20:27 PM	41.896	-70.1226
113	11/19/19	5:21:36 PM	12:21:36 PM	41.8959	-70.1225
114	11/19/19	5:22:46 PM	12:22:46 PM	41.8959	-70.1223
115	11/19/19	5:23:46 PM	12:23:46 PM	41.8959	-70.1223
116	11/19/19	5:24:56 PM	12:24:56 PM	41.8959	-70.1221
117	11/19/19	5:25:57 PM	12:25:57 PM	41.8958	-70.1221
118	11/19/19	5:27:06 PM	12:27:06 PM	41.8958	-70.1219
119	11/19/19	5:28:15 PM	12:28:15 PM	41.8958	-70.1218
120	11/19/19	5:29:15 PM	12:29:15 PM	41.8957	-70.1217
121	11/19/19	5:30:25 PM	12:30:25 PM	41.8957	-70.1216
122	11/19/19	5:31:35 PM	12:31:35 PM	41.8957	-70.1215
123	11/19/19	5:32:45 PM	12:32:45 PM	41.8957	-70.1213
124	11/19/19	5:33:53 PM	12:33:53 PM	41.8956	-70.1212
125	11/19/19	5:34:53 PM	12:34:53 PM	41.8956	-70.1211
126	11/19/19	5:35:53 PM	12:35:53 PM	41.8956	-70.1211
127	11/19/19	5:36:53 PM	12:36:53 PM	41.8956	-70.1209
128	11/19/19	5:37:55 PM	12:37:55 PM	41.8955	-70.1208
129	11/19/19	5:39:05 PM	12:39:05 PM	41.8955	-70.1207
130	11/19/19	5:40:05 PM	12:40:05 PM	41.8954	-70.1206
131	11/19/19	5:41:14 PM	12:41:14 PM	41.8954	-70.1205
132	11/19/19	5:42:14 PM	12:42:14 PM	41.8953	-70.1204
133	11/19/19	5:43:24 PM	12:43:24 PM	41.8953	-70.1202
134	11/19/19	5:44:34 PM	12:44:34 PM	41.8952	-70.1201
135	11/19/19	5:45:34 PM	12:45:34 PM	41.8952	-70.12
136	11/19/19	5:46:41 PM	12:46:41 PM	41.8951	-70.1199
137	11/19/19	5:47:51 PM	12:47:51 PM	41.895	-70.1198
138	11/19/19	5:48:53 PM	12:48:53 PM	41.895	-70.1197
139	11/19/19	5:50:03 PM	12:50:03 PM	41.8949	-70.1196
140	11/19/19	5:51:13 PM	12:51:13 PM	41.8949	-70.1195
141	11/19/19	5:52:22 PM	12:52:22 PM	41.8948	-70.1194
142	11/19/19	5:53:32 PM	12:53:32 PM	41.8947	-70.1193
143	11/19/19	5:54:42 PM	12:54:42 PM	41.8947	-70.1193
144	11/19/19	5:55:52 PM	12:55:52 PM	41.8946	-70.1191
145	11/19/19	5:57:02 PM	12:57:02 PM	41.8945	-70.119
146	11/19/19	5:58:02 PM	12:58:02 PM	41.8945	-70.1189
147	11/19/19	5:59:02 PM	12:59:02 PM	41.8944	-70.1189
148	11/19/19	6:00:02 PM	1:00:02 PM	41.8943	-70.1188
149	11/19/19	6:01:11 PM	1:01:11 PM	41.8942	-70.1187
150	11/19/19	6:02:11 PM	1:02:11 PM	41.8942	-70.1186
151	11/19/19	6:03:21 PM	1:03:21 PM	41.8941	-70.1185
152	11/19/19	6:04:31 PM	1:04:31 PM	41.894	-70.1184
153	11/19/19	6:05:41 PM	1:05:41 PM	41.894	-70.1183
154	11/19/19	6:06:51 PM	1:06:51 PM	41.8939	-70.1182
155	11/19/19	6:08:01 PM	1:08:01 PM	41.8938	-70.118
156	11/19/19	6:09:02 PM	1:09:02 PM	41.8937	-70.118
157	11/19/19	6:10:07 PM	1:10:07 PM	41.8936	-70.1179
158	11/19/19	6:11:15 PM	1:11:15 PM	41.8936	-70.1178
159	11/19/19	6:12:15 PM	1:12:15 PM	41.8935	-70.1176
160	11/19/19	6:13:15 PM	1:13:15 PM	41.8934	-70.1175
161	11/19/19	6:14:15 PM	1:14:15 PM	41.8934	-70.1174
162	11/19/19	6:15:24 PM	1:15:24 PM	41.8933	-70.1173
163	11/19/19	6:16:24 PM	1:16:24 PM	41.8932	-70.1172
164	11/19/19	6:17:33 PM	1:17:33 PM	41.8932	-70.117
165	11/19/19	6:18:33 PM	1:18:33 PM	41.8932	-70.1169
166	11/19/19	6:19:33 PM	1:19:33 PM	41.8931	-70.1168
167	11/19/19	6:20:43 PM	1:20:43 PM	41.8931	-70.1166
168	11/19/19	6:21:53 PM	1:21:53 PM	41.893	-70.1165
169	11/19/19	6:22:53 PM	1:22:53 PM	41.893	-70.1164
170	11/19/19	6:24:01 PM	1:24:01 PM	41.8929	-70.1163
171	11/19/19	6:25:01 PM	1:25:01 PM	41.8929	-70.1162
172	11/19/19	6:26:01 PM	1:26:01 PM	41.8928	-70.1161
173	11/19/19	6:27:11 PM	1:27:11 PM	41.8928	-70.116
174	11/19/19	6:28:20 PM	1:28:20 PM	41.8927	-70.1159
175	11/19/19	6:29:20 PM	1:29:20 PM	41.8926	-70.1158
176	11/19/19	6:30:28 PM	1:30:28 PM	41.8926	-70.1157
177	11/19/19	6:31:28 PM	1:31:28 PM	41.8925	-70.1156
178	11/19/19	6:32:28 PM	1:32:28 PM	41.8924	-70.1155
179	11/19/19	6:33:38 PM	1:33:38 PM	41.8923	-70.1153
180	11/19/19	6:34:38 PM	1:34:38 PM	41.8922	-70.1152
181	11/19/19	6:35:38 PM	1:35:38 PM	41.8922	-70.1152
182	11/19/19	6:36:38 PM	1:36:38 PM	41.8921	-70.1151
183	11/19/19	6:37:38 PM	1:37:38 PM	41.892	-70.115
184	11/19/19	6:38:38 PM	1:38:38 PM	41.892	-70.1149
185	11/19/19	6:39:38 PM	1:39:38 PM	41.8919	-70.1148
186	11/19/19	6:40:38 PM	1:40:38 PM	41.8918	-70.1147
187	11/19/19	6:41:47 PM	1:41:47 PM	41.8917	-70.1146
188	11/19/19	6:42:47 PM	1:42:47 PM	41.8916	-70.1144
189	11/19/19	6:43:56 PM	1:43:56 PM	41.8915	-70.1143
190	11/19/19	6:45:05 PM	1:45:05 PM	41.8914	-70.1141
191	11/19/19	6:46:05 PM	1:46:05 PM	41.8913	-70.114
192	11/19/19	6:47:05 PM	1:47:05 PM	41.8912	-70.1139
193	11/19/19	6:48:15 PM	1:48:15 PM	41.8911	-70.1138
194	11/19/19	6:49:25 PM	1:49:25 PM	41.891	-70.1136
195	11/19/19	6:50:25 PM	1:50:25 PM	41.891	-70.1135
196	11/19/19	6:51:25 PM	1:51:25 PM	41.8909	-70.1134
197	11/19/19	6:52:25 PM	1:52:25 PM	41.8908	-70.1133
198	11/19/19	6:53:34 PM	1:53:34 PM	41.8907	-70.1132
199	11/19/19	6:54:34 PM	1:54:34 PM	41.8906	-70.113
200	11/19/19	6:55:43 PM	1:55:43 PM	41.8905	-70.1129
201	11/19/19	6:56:43 PM	1:56:43 PM	41.8904	-70.1127
202	11/19/19	6:57:43 PM	1:57:43 PM	41.8903	-70.1126
203	11/19/19	6:58:53 PM	1:58:53 PM	41.8902	-70.1124
204	11/19/19	6:59:53 PM	1:59:53 PM	41.8901	-70.1123
205	11/19/19	7:01:00 PM	2:01:00 PM	41.89	-70.1121
206	11/19/19	7:02:00 PM	2:02:00 PM	41.8899	-70.112
207	11/19/19	7:03:00 PM	2:03:00 PM	41.8898	-70.1119
208	11/19/19	7:04:09 PM	2:04:09 PM	41.8897	-70.1117
209	11/19/19	7:05:19 PM	2:05:19 PM	41.8896	-70.1115
210	11/19/19	7:06:28 PM	2:06:28 PM	41.8895	-70.1114
211	11/19/19	7:07:28 PM	2:07:28 PM	41.8894	-70.1112
212	11/19/19	7:08:38 PM	2:08:38 PM	41.8893	-70.1111
213	11/19/19	7:09:47 PM	2:09:47 PM	41.8893	-70.1109
214	11/19/19	7:10:57 PM	2:10:57 PM	41.8892	-70.1107
215	11/19/19	7:11:59 PM	2:11:59 PM	41.8891	-70.1106
216	11/19/19	7:12:59 PM	2:12:59 PM	41.889	-70.1104
217	11/19/19	7:13:59 PM	2:13:59 PM	41.8889	-70.1103
218	11/19/19	7:14:59 PM	2:14:59 PM	41.8889	-70.1101
219	11/19/19	7:16:09 PM	2:16:09 PM	41.8888	-70.11
220	11/19/19	7:17:09 PM	2:17:09 PM	41.8887	-70.1099
221	11/19/19	7:18:18 PM	2:18:18 PM	41.8886	-70.1096
222	11/19/19	7:19:27 PM	2:19:27 PM	41.8885	-70.1095
223	11/19/19	7:20:27 PM	2:20:27 PM	41.8885	-70.1094
224	11/19/19	7:21:27 PM	2:21:27 PM	41.8884	-70.1092
225	11/19/19	7:22:33 PM	2:22:33 PM	41.8883	-70.109
226	11/19/19	7:23:43 PM	2:23:43 PM	41.8882	-70.1088
227	11/19/19	7:24:52 PM	2:24:52 PM	41.8881	-70.1087
228	11/19/19	7:25:56 PM	2:25:56 PM	41.888	-70.1085
229	11/19/19	7:27:05 PM	2:27:05 PM	41.8879	-70.1084
230	11/19/19	7:28:05 PM	2:28:05 PM	41.8878	-70.1083
231	11/19/19	7:29:05 PM	2:29:05 PM	41.8877	-70.1081
232	11/19/19	7:30:15 PM	2:30:15 PM	41.8877	-70.1079
233	11/19/19	7:31:24 PM	2:31:24 PM	41.8876	-70.1078
234	11/19/19	7:32:24 PM	2:32:24 PM	41.8875	-70.1077
235	11/19/19	7:33:24 PM	2:33:24 PM	41.8874	-70.1075
236	11/19/19	7:34:33 PM	2:34:33 PM	41.8873	-70.1073
237	11/19/19	7:35:33 PM	2:35:33 PM	41.8872	-70.1072
238	11/19/19	7:36:33 PM	2:36:33 PM	41.8871	-70.107
239	11/19/19	7:37:33 PM	2:37:33 PM	41.887	-70.1069
240	11/19/19	7:38:42 PM	2:38:42 PM	41.887	-70.1067
241	11/19/19	7:39:42 PM	2:39:42 PM	41.8869	-70.1066
242	11/19/19	7:40:42 PM	2:40:42 PM	41.8868	-70.1064
243	11/19/19	7:41:42 PM	2:41:42 PM	41.8867	-70.1063
244	11/19/19	7:42:42 PM	2:42:42 PM	41.8866	-70.1062
245	11/19/19	7:43:44 PM	2:43:44 PM	41.8866	-70.1061
246	11/19/19	7:44:53 PM	2:44:53 PM	41.8865	-70.1059
247	11/19/19	7:45:53 PM	2:45:53 PM	41.8864	-70.1058
248	11/19/19	7:47:03 PM	2:47:03 PM	41.8863	-70.1056
249	11/19/19	7:48:12 PM	2:48:12 PM	41.8862	-70.1054
250	11/19/19	7:49:21 PM	2:49:21 PM	41.8861	-70.1052
251	11/19/19	7:50:29 PM	2:50:29 PM	41.886	-70.1051
252	11/19/19	7:51:29 PM	2:51:29 PM	41.8859	-70.105
253	11/19/19	7:52:38 PM	2:52:38 PM	41.8858	-70.1048
254	11/19/19	7:53:38 PM	2:53:38 PM	41.8858	-70.1047
255	11/19/19	7:54:45 PM	2:54:45 PM	41.8857	-70.1046
256	11/19/19	7:55:54 PM	2:55:54 PM	41.8856	-70.1045
257	11/19/19	7:56:54 PM	2:56:54 PM	41.8856	-70.1044
258	11/19/19	7:57:54 PM	2:57:54 PM	41.8855	-70.1043
259	11/19/19	7:58:54 PM	2:58:54 PM	41.8855	-70.1042
260	11/19/19	8:00:03 PM	3:00:03 PM	41.8854	-70.1041
261	11/19/19	8:01:03 PM	3:01:03 PM	41.8853	-70.104
262	11/19/19	8:02:03 PM	3:02:03 PM	41.8853	-70.1039
263	11/19/19	8:03:05 PM	3:03:05 PM	41.8853	-70.1038
264	11/19/19	8:04:05 PM	3:04:05 PM	41.8852	-70.1037
265	11/19/19	8:05:14 PM	3:05:14 PM	41.8852	-70.1036
266	11/19/19	8:06:14 PM	3:06:14 PM	41.8851	-70.1035
267	11/19/19	8:07:14 PM	3:07:14 PM	41.8851	-70.1035
268	11/19/19	8:08:14 PM	3:08:14 PM	41.885	-70.1034
269	11/19/19	8:09:23 PM	3:09:23 PM	41.885	-70.1033
270	11/19/19	8:10:23 PM	3:10:23 PM	41.885	-70.1032
271	11/19/19	8:11:23 PM	3:11:23 PM	41.885	-70.1032
272	11/19/19	8:12:23 PM	3:12:23 PM	41.8849	-70.1031
273	11/19/19	8:13:32 PM	3:13:32 PM	41.8849	-70.103
274	11/19/19	8:14:32 PM	3:14:32 PM	41.8849	-70.1029
275	11/19/19	8:15:33 PM	3:15:33 PM	41.8848	-70.1029
276	11/19/19	8:16:33 PM	3:16:33 PM	41.8848	-70.1028
277	11/19/19	8:17:33 PM	3:17:33 PM	41.8848	-70.1027
278	11/19/19	8:18:33 PM	3:18:33 PM	41.8848	-70.1027
279	11/19/19	8:19:33 PM	3:19:33 PM	41.8848	-70.1026
280	11/19/19	8:20:33 PM	3:20:33 PM	41.8848	-70.1025
281	11/19/19	8:21:33 PM	3:21:33 PM	41.8847	-70.1024
282	11/19/19	8:22:33 PM	3:22:33 PM	41.8847	-70.1024
283	11/19/19	8:23:33 PM	3:23:33 PM	41.8847	-70.1023
284	11/19/19	8:24:33 PM	3:24:33 PM	41.8847	-70.1023
285	11/19/19	8:25:33 PM	3:25:33 PM	41.8847	-70.1022
286	11/19/19	8:26:33 PM	3:26:33 PM	41.8847	-70.1021
287	11/19/19	8:27:39 PM	3:27:39 PM	41.8847	-70.1021
288	11/19/19	8:28:39 PM	3:28:39 PM	41.8848	-70.1021
289	11/19/19	8:29:39 PM	3:29:39 PM	41.8847	-70.102
290	11/19/19	8:30:48 PM	3:30:48 PM	41.8848	-70.102
291	11/19/19	8:31:48 PM	3:31:48 PM	41.8847	-70.1019
292	11/19/19	8:32:48 PM	3:32:48 PM	41.8847	-70.1019
293	11/19/19	8:33:48 PM	3:33:48 PM	41.8847	-70.1018
294	11/19/19	8:34:48 PM	3:34:48 PM	41.8847	-70.1018
295	11/19/19	8:35:49 PM	3:35:49 PM	41.8847	-70.1018
296	11/19/19	8:36:58 PM	3:36:58 PM	41.8848	-70.1017
297	11/19/19	8:37:58 PM	3:37:58 PM	41.8848	-70.1017
298	11/19/19	8:39:08 PM	3:39:08 PM	41.8848	-70.1016
299	11/19/19	8:40:15 PM	3:40:15 PM	41.8848	-70.1016
300	11/19/19	8:41:15 PM	3:41:15 PM	41.8848	-70.1016
301	11/19/19	8:42:15 PM	3:42:15 PM	41.8848	-70.1015
302	11/19/19	8:43:15 PM	3:43:15 PM	41.8849	-70.1015
303	11/19/19	8:44:24 PM	3:44:24 PM	41.8849	-70.1015
304	11/19/19	8:45:24 PM	3:45:24 PM	41.8849	-70.1015
305	11/19/19	8:46:30 PM	3:46:30 PM	41.885	-70.1015
306	11/19/19	8:47:30 PM	3:47:30 PM	41.885	-70.1015
307	11/19/19	8:48:30 PM	3:48:30 PM	41.885	-70.1014
308	11/19/19	8:49:30 PM	3:49:30 PM	41.8851	-70.1014
309	11/19/19	8:50:30 PM	3:50:30 PM	41.8851	-70.1014
310	11/19/19	8:51:30 PM	3:51:30 PM	41.8851	-70.1014
311	11/19/19	8:52:33 PM	3:52:33 PM	41.8852	-70.1014
312	11/19/19	8:53:33 PM	3:53:33 PM	41.8852	-70.1013
313	11/19/19	8:54:43 PM	3:54:43 PM	41.8853	-70.1013
314	11/19/19	8:55:43 PM	3:55:43 PM	41.8853	-70.1013
315	11/19/19	8:56:43 PM	3:56:43 PM	41.8854	-70.1013
316	11/19/19	8:57:43 PM	3:57:43 PM	41.8854	-70.1013
317	11/19/19	8:58:52 PM	3:58:52 PM	41.8855	-70.1013
318	11/19/19	9:00:02 PM	4:00:02 PM	41.8856	-70.1013
319	11/19/19	9:01:02 PM	4:01:02 PM	41.8856	-70.1013
320	11/19/19	9:02:02 PM	4:02:02 PM	41.8857	-70.1013
321	11/19/19	9:03:02 PM	4:03:02 PM	41.8857	-70.1013
322	11/19/19	9:04:12 PM	4:04:12 PM	41.8857	-70.1013
323	11/19/19	9:05:21 PM	4:05:21 PM	41.8859	-70.1013
324	11/19/19	9:06:21 PM	4:06:21 PM	41.8859	-70.1013
325	11/19/19	9:07:22 PM	4:07:22 PM	41.886	-70.1012
326	11/19/19	9:08:22 PM	4:08:22 PM	41.8861	-70.1013
327	11/19/19	9:09:22 PM	4:09:22 PM	41.8862	-70.1013
328	11/19/19	9:10:22 PM	4:10:22 PM	41.8862	-70.1013
329	11/19/19	9:11:31 PM	4:11:31 PM	41.8863	-70.1013
330	11/19/19	9:12:31 PM	4:12:31 PM	41.8864	-70.1013
331	11/19/19	9:13:31 PM	4:13:31 PM	41.8865	-70.1013
332	11/19/19	9:14:41 PM	4:14:41 PM	41.8866	-70.1013
333	11/19/19	9:15:51 PM	4:15:51 PM	41.8867	-70.1013
334	11/19/19	9:16:53 PM	4:16:53 PM	41.8868	-70.1013
335	11/19/19	9:17:58 PM	4:17:58 PM	41.8869	-70.1013
336	11/19/19	9:18:58 PM	4:18:58 PM	41.887	-70.1014
337	11/19/19	9:20:07 PM	4:20:07 PM	41.8871	-70.1014
338	11/19/19	9:21:17 PM	4:21:17 PM	41.8872	-70.1014
339	11/19/19	9:22:26 PM	4:22:26 PM	41.8873	-70.1014
340	11/19/19	9:23:26 PM	4:23:26 PM	41.8874	-70.1015
341	11/19/19	9:24:36 PM	4:24:36 PM	41.8875	-70.1015
342	11/19/19	9:25:46 PM	4:25:46 PM	41.8876	-70.1015
343	11/19/19	9:26:46 PM	4:26:46 PM	41.8877	-70.1016
344	11/19/19	9:27:53 PM	4:27:53 PM	41.8878	-70.1016
345	11/19/19	9:28:53 PM	4:28:53 PM	41.8879	-70.1016
346	11/19/19	9:29:54 PM	4:29:54 PM	41.888	-70.1017
347	11/19/19	9:31:04 PM	4:31:04 PM	41.8881	-70.1017
348	11/19/19	9:32:13 PM	4:32:13 PM	41.8883	-70.1017
349	11/19/19	9:33:13 PM	4:33:13 PM	41.8884	-70.1018
350	11/19/19	9:34:13 PM	4:34:13 PM	41.8885	-70.1018
351	11/19/19	9:35:13 PM	4:35:13 PM	41.8886	-70.1018
352	11/19/19	9:36:22 PM	4:36:22 PM	41.8887	-70.1019
353	11/19/19	9:37:22 PM	4:37:22 PM	41.8888	-70.1019
354	11/19/19	9:38:28 PM	4:38:28 PM	41.8889	-70.102
355	11/19/19	9:39:28 PM	4:39:28 PM	41.889	-70.102
356	11/19/19	9:40:38 PM	4:40:38 PM	41.8892	-70.1021
357	11/19/19	9:41:47 PM	4:41:47 PM	41.8893	-70.1021
358	11/19/19	9:42:50 PM	4:42:50 PM	41.8894	-70.1021
359	11/19/19	9:43:50 PM	4:43:50 PM	41.8895	-70.1022
360	11/19/19	9:45:00 PM	4:45:00 PM	41.8897	-70.1022
361	11/19/19	9:46:09 PM	4:46:09 PM	41.8898	-70.1023
362	11/19/19	9:47:09 PM	4:47:09 PM	41.8899	-70.1024
363	11/19/19	9:48:18 PM	4:48:18 PM	41.89	-70.1024
364	11/19/19	9:49:28 PM	4:49:28 PM	41.8902	-70.1025
365	11/19/19	9:50:38 PM	4:50:38 PM	41.8903	-70.1026
366	11/19/19	9:51:38 PM	4:51:38 PM	41.8904	-70.1026
367	11/19/19	9:52:48 PM	4:52:48 PM	41.8905	-70.1027
368	11/19/19	9:53:57 PM	4:53:57 PM	41.8907	-70.1028
369	11/19/19	9:54:57 PM	4:54:57 PM	41.8908	-70.1029
370	11/19/19	9:56:07 PM	4:56:07 PM	41.8909	-70.103
371	11/19/19	9:57:16 PM	4:57:16 PM	41.891	-70.103
372	11/19/19	9:58:16 PM	4:58:16 PM	41.8912	-70.1031
373	11/19/19	9:59:17 PM	4:59:17 PM	41.8913	-70.1032
374	11/19/19	10:00:27 PM	5:00:27 PM	41.8914	-70.1032
375	11/19/19	10:01:36 PM	5:01:36 PM	41.8915	-70.1033
376	11/19/19	10:02:36 PM	5:02:36 PM	41.8916	-70.1033
377	11/19/19	10:03:36 PM	5:03:36 PM	41.8917	-70.1034
378	11/19/19	10:04:46 PM	5:04:46 PM	41.8919	-70.1035
379	11/19/19	10:05:55 PM	5:05:55 PM	41.892	-70.1036
380	11/19/19	10:06:55 PM	5:06:55 PM	41.8921	-70.1036
381	11/19/19	10:08:02 PM	5:08:02 PM	41.8922	-70.1037
382	11/19/19	10:09:02 PM	5:09:02 PM	41.8923	-70.1037
383	11/19/19	10:10:03 PM	5:10:03 PM	41.8924	-70.1038
384	11/19/19	10:11:03 PM	5:11:03 PM	41.8925	-70.1038
385	11/19/19	10:12:13 PM	5:12:13 PM	41.8926	-70.1038
386	11/19/19	10:13:22 PM	5:13:22 PM	41.8927	-70.1039
387	11/19/19	10:14:22 PM	5:14:22 PM	41.8929	-70.104
388	11/19/19	10:15:22 PM	5:15:22 PM	41.893	-70.1039
389	11/19/19	10:16:22 PM	5:16:22 PM	41.8931	-70.104
390	11/19/19	10:17:31 PM	5:17:31 PM	41.8932	-70.104
391	11/19/19	10:18:31 PM	5:18:31 PM	41.8932	-70.1041
392	11/19/19	10:19:39 PM	5:19:39 PM	41.8933	-70.1041
393	11/19/19	10:20:39 PM	5:20:39 PM	41.8934	-70.1041
394	11/19/19	10:21:49 PM	5:21:49 PM	41.8935	-70.1042
395	11/19/19	10:22:58 PM	5:22:58 PM	41.8937	-70.1042
396	11/19/19	10:23:58 PM	5:23:58 PM	41.8937	-70.1042
397	11/19/19	10:24:58 PM	5:24:58 PM	41.8938	-70.1042
398	11/19/19	10:25:58 PM	5:25:58 PM	41.8939	-70.1042
399	11/19/19	10:26:58 PM	5:26:58 PM	41.8939	-70.1043
400	11/19/19	10:28:07 PM	5:28:07 PM	41.894	-70.1042
401	11/19/19	10:29:07 PM	5:29:07 PM	41.8941	-70.1042
402	11/19/19	10:30:07 PM	5:30:07 PM	41.8942	-70.1043
403	11/19/19	10:31:14 PM	5:31:14 PM	41.8943	-70.1043
404	11/19/19	10:32:17 PM	5:32:17 PM	41.8944	-70.1043
405	11/19/19	10:33:17 PM	5:33:17 PM	41.8945	-70.1044
406	11/19/19	10:34:17 PM	5:34:17 PM	41.8945	-70.1043
407	11/19/19	10:35:26 PM	5:35:26 PM	41.8946	-70.1044
408	11/19/19	10:36:26 PM	5:36:26 PM	41.8947	-70.1044
409	11/19/19	10:37:26 PM	5:37:26 PM	41.8948	-70.1044
410	11/19/19	10:38:26 PM	5:38:26 PM	41.8949	-70.1044
411	11/19/19	10:39:26 PM	5:39:26 PM	41.8949	-70.1044
412	11/19/19	10:40:35 PM	5:40:35 PM	41.895	-70.1044
413	11/19/19	10:41:35 PM	5:41:35 PM	41.8951	-70.1044
414	11/19/19	10:42:35 PM	5:42:35 PM	41.8951	-70.1044
415	11/19/19	10:43:35 PM	5:43:35 PM	41.8952	-70.1044
416	11/19/19	10:44:45 PM	5:44:45 PM	41.8953	-70.1045
417	11/19/19	10:45:54 PM	5:45:54 PM	41.8953	-70.1045
418	11/19/19	10:46:54 PM	5:46:54 PM	41.8954	-70.1045
419	11/19/19	10:47:54 PM	5:47:54 PM	41.8955	-70.1045
420	11/19/19	10:48:54 PM	5:48:54 PM	41.8956	-70.1045
421	11/19/19	10:49:54 PM	5:49:54 PM	41.8957	-70.1045
422	11/19/19	10:51:03 PM	5:51:03 PM	41.8958	-70.1045
423	11/19/19	10:52:03 PM	5:52:03 PM	41.8958	-70.1045
424	11/19/19	10:53:03 PM	5:53:03 PM	41.8959	-70.1045
425	11/19/19	10:54:03 PM	5:54:03 PM	41.8959	-70.1045
426	11/19/19	10:55:03 PM	5:55:03 PM	41.896	-70.1045
427	11/19/19	10:56:12 PM	5:56:12 PM	41.8961	-70.1045
428	11/19/19	10:57:12 PM	5:57:12 PM	41.8961	-70.1045
429	11/19/19	10:58:21 PM	5:58:21 PM	41.8962	-70.1045
430	11/19/19	10:59:21 PM	5:59:21 PM	41.8962	-70.1045
431	11/19/19	11:00:21 PM	6:00:21 PM	41.8963	-70.1045
432	11/19/19	11:01:21 PM	6:01:21 PM	41.8963	-70.1045
433	11/19/19	11:02:30 PM	6:02:30 PM	41.8964	-70.1045
434	11/19/19	11:03:40 PM	6:03:40 PM	41.8965	-70.1045
435	11/19/19	11:04:40 PM	6:04:40 PM	41.8965	-70.1046
436	11/19/19	11:05:40 PM	6:05:40 PM	41.8965	-70.1046
437	11/19/19	11:06:49 PM	6:06:49 PM	41.8966	-70.1046
438	11/19/19	11:07:49 PM	6:07:49 PM	41.8967	-70.1046
439	11/19/19	11:08:58 PM	6:08:58 PM	41.8967	-70.1047
440	11/19/19	11:09:58 PM	6:09:58 PM	41.8968	-70.1046
441	11/19/19	11:11:08 PM	6:11:08 PM	41.8968	-70.1046
442	11/19/19	11:12:08 PM	6:12:08 PM	41.8969	-70.1046
443	11/19/19	11:13:17 PM	6:13:17 PM	41.8969	-70.1047
444	11/19/19	11:14:26 PM	6:14:26 PM	41.897	-70.1047
445	11/19/19	11:15:26 PM	6:15:26 PM	41.8971	-70.1047
446	11/19/19	11:16:36 PM	6:16:36 PM	41.8971	-70.1047
447	11/19/19	11:17:46 PM	6:17:46 PM	41.8972	-70.1047
448	11/19/19	11:18:55 PM	6:18:55 PM	41.8973	-70.1048
449	11/19/19	11:19:59 PM	6:19:59 PM	41.8974	-70.1048
450	11/19/19	11:21:08 PM	6:21:08 PM	41.8974	-70.1048
451	11/19/19	11:22:14 PM	6:22:14 PM	41.8975	-70.1048
452	11/19/19	11:23:24 PM	6:23:24 PM	41.8975	-70.1049
453	11/19/19	11:24:34 PM	6:24:34 PM	41.8976	-70.1049
454	11/19/19	11:25:43 PM	6:25:43 PM	41.8977	-70.1049
455	11/19/19	11:26:43 PM	6:26:43 PM	41.8977	-70.1049
456	11/19/19	11:27:43 PM	6:27:43 PM	41.8978	-70.105
457	11/19/19	11:28:43 PM	6:28:43 PM	41.8979	-70.105
458	11/19/19	11:29:43 PM	6:29:43 PM	41.8979	-70.105
459	11/19/19	11:30:43 PM	6:30:43 PM	41.898	-70.105
460	11/19/19	11:31:48 PM	6:31:48 PM	41.898	-70.1051
461	11/19/19	11:32:48 PM	6:32:48 PM	41.8981	-70.1051
462	11/19/19	11:33:48 PM	6:33:48 PM	41.8981	-70.1052
463	11/19/19	11:34:50 PM	6:34:50 PM	41.8982	-70.1052
464	11/19/19	11:35:50 PM	6:35:50 PM	41.8983	-70.1052
465	11/19/19	11:36:50 PM	6:36:50 PM	41.8983	-70.1053
466	11/19/19	11:37:50 PM	6:37:50 PM	41.8984	-70.1054
467	11/19/19	11:38:50 PM	6:38:50 PM	41.8984	-70.1054
468	11/19/19	11:39:59 PM	6:39:59 PM	41.8985	-70.1054
469	11/19/19	11:40:59 PM	6:40:59 PM	41.8985	-70.1055
470	11/19/19	11:41:59 PM	6:41:59 PM	41.8986	-70.1055
471	11/19/19	11:43:08 PM	6:43:08 PM	41.8986	-70.1056
472	11/19/19	11:44:08 PM	6:44:08 PM	41.8987	-70.1056
473	11/19/19	11:45:17 PM	6:45:17 PM	41.8987	-70.1056
474	11/19/19	11:46:17 PM	6:46:17 PM	41.8988	-70.1056
475	11/19/19	11:47:26 PM	6:47:26 PM	41.8988	-70.1057
476	11/19/19	11:48:26 PM	6:48:26 PM	41.8989	-70.1057
477	11/19/19	11:49:35 PM	6:49:35 PM	41.8989	-70.1058
478	11/19/19	11:50:35 PM	6:50:35 PM	41.899	-70.1059
479	11/19/19	11:51:35 PM	6:51:35 PM	41.899	-70.1059
480	11/19/19	11:52:36 PM	6:52:36 PM	41.8991	-70.1059
481	11/19/19	11:53:36 PM	6:53:36 PM	41.8992	-70.106
482	11/19/19	11:54:36 PM	6:54:36 PM	41.8992	-70.106
483	11/19/19	11:55:36 PM	6:55:36 PM	41.8993	-70.1061
484	11/19/19	11:56:45 PM	6:56:45 PM	41.8994	-70.1061
485	11/19/19	11:57:45 PM	6:57:45 PM	41.8994	-70.1062
486	11/19/19	11:58:45 PM	6:58:45 PM	41.8995	-70.1062
487	11/19/19	11:59:51 PM	6:59:51 PM	41.8996	-70.1062
488	11/20/19	12:00:51 AM	###############################################################################################################################################################################################################################################################	41.8996	-70.1063
489	11/20/19	12:02:00 AM	###############################################################################################################################################################################################################################################################	41.8997	-70.1063
490	11/20/19	12:03:09 AM	###############################################################################################################################################################################################################################################################	41.8998	-70.1064
491	11/20/19	12:04:09 AM	###############################################################################################################################################################################################################################################################	41.8999	-70.1064
492	11/20/19	12:05:18 AM	###############################################################################################################################################################################################################################################################	41.9	-70.1064
493	11/20/19	12:06:28 AM	###############################################################################################################################################################################################################################################################	41.9	-70.1065
494	11/20/19	12:07:38 AM	###############################################################################################################################################################################################################################################################	41.9001	-70.1065
495	11/20/19	12:08:48 AM	###############################################################################################################################################################################################################################################################	41.9002	-70.1065
496	11/20/19	12:09:58 AM	###############################################################################################################################################################################################################################################################	41.9003	-70.1066
497	11/20/19	12:11:08 AM	###############################################################################################################################################################################################################################################################	41.9004	-70.1067
498	11/20/19	12:12:08 AM	###############################################################################################################################################################################################################################################################	41.9004	-70.1067
499	11/20/19	12:13:17 AM	###############################################################################################################################################################################################################################################################	41.9005	-70.1068
500	11/20/19	12:14:17 AM	###############################################################################################################################################################################################################################################################	41.9006	-70.1068
501	11/20/19	12:15:27 AM	###############################################################################################################################################################################################################################################################	41.9007	-70.1069
502	11/20/19	12:16:27 AM	###############################################################################################################################################################################################################################################################	41.9007	-70.1069
503	11/20/19	12:17:28 AM	###############################################################################################################################################################################################################################################################	41.9008	-70.107
504	11/20/19	12:18:37 AM	###############################################################################################################################################################################################################################################################	41.9008	-70.1071
505	11/20/19	12:19:47 AM	###############################################################################################################################################################################################################################################################	41.9009	-70.1071
506	11/20/19	12:20:57 AM	###############################################################################################################################################################################################################################################################	41.9009	-70.1072
507	11/20/19	12:21:57 AM	###############################################################################################################################################################################################################################################################	41.901	-70.1073
508	11/20/19	12:22:57 AM	###############################################################################################################################################################################################################################################################	41.901	-70.1074
509	11/20/19	12:24:04 AM	###############################################################################################################################################################################################################################################################	41.9011	-70.1075
510	11/20/19	12:25:14 AM	###############################################################################################################################################################################################################################################################	41.9011	-70.1076
511	11/20/19	12:28:37 AM	###############################################################################################################################################################################################################################################################	41.9012	-70.1077
512	11/20/19	12:29:46 AM	###############################################################################################################################################################################################################################################################	41.9013	-70.1078
513	11/20/19	12:30:55 AM	###############################################################################################################################################################################################################################################################	41.9013	-70.1079
514	11/20/19	12:31:55 AM	###############################################################################################################################################################################################################################################################	41.9014	-70.108
515	11/20/19	12:33:04 AM	###############################################################################################################################################################################################################################################################	41.9014	-70.1081
516	11/20/19	12:34:04 AM	###############################################################################################################################################################################################################################################################	41.9015	-70.1082
517	11/20/19	12:35:04 AM	###############################################################################################################################################################################################################################################################	41.9016	-70.1083
518	11/20/19	12:36:04 AM	###############################################################################################################################################################################################################################################################	41.9016	-70.1084
519	11/20/19	12:37:14 AM	###############################################################################################################################################################################################################################################################	41.9017	-70.1085
520	11/20/19	12:38:24 AM	###############################################################################################################################################################################################################################################################	41.9018	-70.1086
521	11/20/19	12:39:25 AM	###############################################################################################################################################################################################################################################################	41.9018	-70.1087
522	11/20/19	12:40:26 AM	###############################################################################################################################################################################################################################################################	41.9019	-70.1088
523	11/20/19	12:41:26 AM	###############################################################################################################################################################################################################################################################	41.902	-70.1089
524	11/20/19	12:42:26 AM	###############################################################################################################################################################################################################################################################	41.902	-70.109
525	11/20/19	12:43:36 AM	###############################################################################################################################################################################################################################################################	41.902	-70.1091
526	11/20/19	12:44:46 AM	###############################################################################################################################################################################################################################################################	41.9021	-70.1092
527	11/20/19	12:45:56 AM	###############################################################################################################################################################################################################################################################	41.9022	-70.1093
528	11/20/19	12:47:05 AM	###############################################################################################################################################################################################################################################################	41.9023	-70.1095
529	11/20/19	12:48:05 AM	###############################################################################################################################################################################################################################################################	41.9023	-70.1096
530	11/20/19	12:49:14 AM	###############################################################################################################################################################################################################################################################	41.9024	-70.1097
531	11/20/19	12:50:14 AM	###############################################################################################################################################################################################################################################################	41.9025	-70.1097
532	11/20/19	12:51:20 AM	###############################################################################################################################################################################################################################################################	41.9025	-70.1099
533	11/20/19	12:52:20 AM	###############################################################################################################################################################################################################################################################	41.9026	-70.11
534	11/20/19	12:53:30 AM	###############################################################################################################################################################################################################################################################	41.9027	-70.1102
535	11/20/19	12:54:39 AM	###############################################################################################################################################################################################################################################################	41.9027	-70.1102
536	11/20/19	12:55:39 AM	###############################################################################################################################################################################################################################################################	41.9028	-70.1103
537	11/20/19	12:56:48 AM	###############################################################################################################################################################################################################################################################	41.9029	-70.1104
538	11/20/19	12:57:48 AM	###############################################################################################################################################################################################################################################################	41.9029	-70.1106
539	11/20/19	12:58:48 AM	###############################################################################################################################################################################################################################################################	41.9029	-70.1106
540	11/20/19	12:59:48 AM	###############################################################################################################################################################################################################################################################	41.903	-70.1107
541	11/20/19	1:00:48 AM	###############################################################################################################################################################################################################################################################	41.9031	-70.1108
542	11/20/19	1:01:50 AM	###############################################################################################################################################################################################################################################################	41.9031	-70.1109
543	11/20/19	1:02:59 AM	###############################################################################################################################################################################################################################################################	41.9032	-70.111
544	11/20/19	1:04:06 AM	###############################################################################################################################################################################################################################################################	41.9033	-70.1111
545	11/20/19	1:05:15 AM	###############################################################################################################################################################################################################################################################	41.9034	-70.1112
546	11/20/19	1:06:15 AM	###############################################################################################################################################################################################################################################################	41.9034	-70.1113
547	11/20/19	1:07:25 AM	###############################################################################################################################################################################################################################################################	41.9035	-70.1114
548	11/20/19	1:08:25 AM	###############################################################################################################################################################################################################################################################	41.9035	-70.1116
549	11/20/19	1:09:34 AM	###############################################################################################################################################################################################################################################################	41.9035	-70.1117
550	11/20/19	1:10:34 AM	###############################################################################################################################################################################################################################################################	41.9036	-70.1117
551	11/20/19	1:11:34 AM	###############################################################################################################################################################################################################################################################	41.9037	-70.1118
552	11/20/19	1:12:44 AM	###############################################################################################################################################################################################################################################################	41.9037	-70.1119
553	11/20/19	1:13:53 AM	###############################################################################################################################################################################################################################################################	41.9038	-70.112
554	11/20/19	1:14:53 AM	###############################################################################################################################################################################################################################################################	41.9038	-70.1121
555	11/20/19	1:15:53 AM	###############################################################################################################################################################################################################################################################	41.9038	-70.1121
556	11/20/19	1:17:01 AM	###############################################################################################################################################################################################################################################################	41.9039	-70.1122
557	11/20/19	1:18:01 AM	###############################################################################################################################################################################################################################################################	41.904	-70.1123
558	11/20/19	1:19:01 AM	###############################################################################################################################################################################################################################################################	41.904	-70.1123
559	11/20/19	1:20:01 AM	###############################################################################################################################################################################################################################################################	41.904	-70.1124
560	11/20/19	1:21:01 AM	###############################################################################################################################################################################################################################################################	41.904	-70.1124
561	11/20/19	1:22:01 AM	###############################################################################################################################################################################################################################################################	41.9041	-70.1125
562	11/20/19	1:23:01 AM	###############################################################################################################################################################################################################################################################	41.9041	-70.1126
563	11/20/19	1:24:01 AM	###############################################################################################################################################################################################################################################################	41.9042	-70.1127
564	11/20/19	1:25:01 AM	###############################################################################################################################################################################################################################################################	41.9042	-70.1127
565	11/20/19	1:26:01 AM	###############################################################################################################################################################################################################################################################	41.9043	-70.1128
566	11/20/19	1:27:01 AM	###############################################################################################################################################################################################################################################################	41.9043	-70.1129
567	11/20/19	1:28:01 AM	###############################################################################################################################################################################################################################################################	41.9044	-70.1129
568	11/20/19	1:29:09 AM	###############################################################################################################################################################################################################################################################	41.9044	-70.113
569	11/20/19	1:30:09 AM	###############################################################################################################################################################################################################################################################	41.9045	-70.1131
570	11/20/19	1:31:19 AM	###############################################################################################################################################################################################################################################################	41.9046	-70.1131
571	11/20/19	1:32:20 AM	###############################################################################################################################################################################################################################################################	41.9045	-70.1132
572	11/20/19	1:33:20 AM	###############################################################################################################################################################################################################################################################	41.9046	-70.1133
573	11/20/19	1:34:29 AM	###############################################################################################################################################################################################################################################################	41.9047	-70.1133
574	11/20/19	1:35:29 AM	###############################################################################################################################################################################################################################################################	41.9048	-70.1134
575	11/20/19	1:36:29 AM	###############################################################################################################################################################################################################################################################	41.9048	-70.1135
576	11/20/19	1:37:29 AM	###############################################################################################################################################################################################################################################################	41.9048	-70.1136
577	11/20/19	1:38:29 AM	###############################################################################################################################################################################################################################################################	41.9049	-70.1136
578	11/20/19	1:39:38 AM	###############################################################################################################################################################################################################################################################	41.9049	-70.1137
579	11/20/19	1:40:38 AM	###############################################################################################################################################################################################################################################################	41.905	-70.1138
580	11/20/19	1:41:46 AM	###############################################################################################################################################################################################################################################################	41.905	-70.1139
581	11/20/19	1:42:47 AM	###############################################################################################################################################################################################################################################################	41.9051	-70.1139
582	11/20/19	1:43:47 AM	###############################################################################################################################################################################################################################################################	41.9051	-70.114
583	11/20/19	1:44:47 AM	###############################################################################################################################################################################################################################################################	41.9052	-70.1141
584	11/20/19	1:45:47 AM	###############################################################################################################################################################################################################################################################	41.9052	-70.1142
585	11/20/19	1:46:47 AM	###############################################################################################################################################################################################################################################################	41.9053	-70.1143
586	11/20/19	1:47:47 AM	###############################################################################################################################################################################################################################################################	41.9053	-70.1144
587	11/20/19	1:48:56 AM	###############################################################################################################################################################################################################################################################	41.9053	-70.1145
588	11/20/19	1:49:56 AM	###############################################################################################################################################################################################################################################################	41.9054	-70.1145
589	11/20/19	1:50:56 AM	###############################################################################################################################################################################################################################################################	41.9055	-70.1146
590	11/20/19	1:51:56 AM	###############################################################################################################################################################################################################################################################	41.9055	-70.1148
591	11/20/19	1:53:02 AM	###############################################################################################################################################################################################################################################################	41.9056	-70.1148
592	11/20/19	1:54:03 AM	###############################################################################################################################################################################################################################################################	41.9056	-70.1149
593	11/20/19	1:55:03 AM	###############################################################################################################################################################################################################################################################	41.9057	-70.115
594	11/20/19	1:56:12 AM	###############################################################################################################################################################################################################################################################	41.9057	-70.115
595	11/20/19	1:57:12 AM	###############################################################################################################################################################################################################################################################	41.9057	-70.1152
596	11/20/19	1:58:12 AM	###############################################################################################################################################################################################################################################################	41.9058	-70.1152
597	11/20/19	1:59:12 AM	###############################################################################################################################################################################################################################################################	41.9058	-70.1153
598	11/20/19	2:00:22 AM	###############################################################################################################################################################################################################################################################	41.9059	-70.1154
599	11/20/19	2:01:22 AM	###############################################################################################################################################################################################################################################################	41.9059	-70.1154
600	11/20/19	2:02:22 AM	###############################################################################################################################################################################################################################################################	41.9059	-70.1155
601	11/20/19	2:03:23 AM	###############################################################################################################################################################################################################################################################	41.906	-70.1155
602	11/20/19	2:04:33 AM	###############################################################################################################################################################################################################################################################	41.906	-70.1157
603	11/20/19	2:05:33 AM	###############################################################################################################################################################################################################################################################	41.9061	-70.1157
604	11/20/19	2:06:40 AM	###############################################################################################################################################################################################################################################################	41.9061	-70.1158
605	11/20/19	2:07:40 AM	###############################################################################################################################################################################################################################################################	41.9061	-70.1158
606	11/20/19	2:08:49 AM	###############################################################################################################################################################################################################################################################	41.9062	-70.1159
607	11/20/19	2:09:49 AM	###############################################################################################################################################################################################################################################################	41.9062	-70.116
608	11/20/19	2:10:58 AM	###############################################################################################################################################################################################################################################################	41.9062	-70.1161
609	11/20/19	2:11:58 AM	###############################################################################################################################################################################################################################################################	41.9063	-70.1161
610	11/20/19	2:13:00 AM	###############################################################################################################################################################################################################################################################	41.9063	-70.1162
611	11/20/19	2:14:09 AM	###############################################################################################################################################################################################################################################################	41.9063	-70.1162
612	11/20/19	2:15:09 AM	###############################################################################################################################################################################################################################################################	41.9063	-70.1163
613	11/20/19	2:16:18 AM	###############################################################################################################################################################################################################################################################	41.9063	-70.1164
614	11/20/19	2:17:27 AM	###############################################################################################################################################################################################################################################################	41.9064	-70.1165
615	11/20/19	2:18:34 AM	###############################################################################################################################################################################################################################################################	41.9064	-70.1165
616	11/20/19	2:19:34 AM	###############################################################################################################################################################################################################################################################	41.9064	-70.1166
617	11/20/19	2:20:34 AM	###############################################################################################################################################################################################################################################################	41.9064	-70.1167
618	11/20/19	2:21:34 AM	###############################################################################################################################################################################################################################################################	41.9064	-70.1167
619	11/20/19	2:22:34 AM	###############################################################################################################################################################################################################################################################	41.9065	-70.1168
620	11/20/19	2:23:44 AM	###############################################################################################################################################################################################################################################################	41.9065	-70.1169
621	11/20/19	2:24:53 AM	###############################################################################################################################################################################################################################################################	41.9065	-70.1169
622	11/20/19	2:25:53 AM	###############################################################################################################################################################################################################################################################	41.9065	-70.117
623	11/20/19	2:26:53 AM	###############################################################################################################################################################################################################################################################	41.9065	-70.1171
624	11/20/19	2:27:53 AM	###############################################################################################################################################################################################################################################################	41.9065	-70.1172
625	11/20/19	2:28:53 AM	###############################################################################################################################################################################################################################################################	41.9065	-70.1172
626	11/20/19	2:29:53 AM	###############################################################################################################################################################################################################################################################	41.9065	-70.1173
627	11/20/19	2:31:03 AM	###############################################################################################################################################################################################################################################################	41.9065	-70.1174
628	11/20/19	2:32:12 AM	###############################################################################################################################################################################################################################################################	41.9065	-70.1175
629	11/20/19	2:33:22 AM	###############################################################################################################################################################################################################################################################	41.9065	-70.1175
630	11/20/19	2:34:29 AM	###############################################################################################################################################################################################################################################################	41.9065	-70.1176
631	11/20/19	2:35:29 AM	###############################################################################################################################################################################################################################################################	41.9065	-70.1177
632	11/20/19	2:36:38 AM	###############################################################################################################################################################################################################################################################	41.9065	-70.1178
633	11/20/19	2:37:38 AM	###############################################################################################################################################################################################################################################################	41.9065	-70.1179
634	11/20/19	2:38:47 AM	###############################################################################################################################################################################################################################################################	41.9065	-70.1179
635	11/20/19	2:39:57 AM	###############################################################################################################################################################################################################################################################	41.9065	-70.118
636	11/20/19	2:40:57 AM	###############################################################################################################################################################################################################################################################	41.9065	-70.118
637	11/20/19	2:41:57 AM	###############################################################################################################################################################################################################################################################	41.9066	-70.1181
638	11/20/19	2:42:57 AM	###############################################################################################################################################################################################################################################################	41.9065	-70.1182
639	11/20/19	2:43:59 AM	###############################################################################################################################################################################################################################################################	41.9065	-70.1183
640	11/20/19	2:44:59 AM	###############################################################################################################################################################################################################################################################	41.9065	-70.1183
641	11/20/19	2:46:04 AM	###############################################################################################################################################################################################################################################################	41.9065	-70.1184
642	11/20/19	2:47:04 AM	###############################################################################################################################################################################################################################################################	41.9065	-70.1185
643	11/20/19	2:48:04 AM	###############################################################################################################################################################################################################################################################	41.9065	-70.1185
644	11/20/19	2:49:13 AM	###############################################################################################################################################################################################################################################################	41.9065	-70.1186
645	11/20/19	2:50:13 AM	###############################################################################################################################################################################################################################################################	41.9065	-70.1187
646	11/20/19	2:51:23 AM	###############################################################################################################################################################################################################################################################	41.9065	-70.1187
647	11/20/19	2:52:33 AM	###############################################################################################################################################################################################################################################################	41.9065	-70.1188
648	11/20/19	2:53:42 AM	###############################################################################################################################################################################################################################################################	41.9065	-70.1188
649	11/20/19	2:54:42 AM	###############################################################################################################################################################################################################################################################	41.9065	-70.1189
650	11/20/19	2:55:44 AM	###############################################################################################################################################################################################################################################################	41.9065	-70.119
651	11/20/19	2:56:44 AM	###############################################################################################################################################################################################################################################################	41.9065	-70.119
652	11/20/19	2:57:44 AM	###############################################################################################################################################################################################################################################################	41.9064	-70.119
653	11/20/19	2:58:53 AM	###############################################################################################################################################################################################################################################################	41.9064	-70.1191
654	11/20/19	2:59:53 AM	###############################################################################################################################################################################################################################################################	41.9064	-70.1192
655	11/20/19	3:01:02 AM	###############################################################################################################################################################################################################################################################	41.9063	-70.1192
656	11/20/19	3:02:02 AM	###############################################################################################################################################################################################################################################################	41.9063	-70.1193
657	11/20/19	3:03:02 AM	###############################################################################################################################################################################################################################################################	41.9063	-70.1193
658	11/20/19	3:04:02 AM	###############################################################################################################################################################################################################################################################	41.9062	-70.1194
659	11/20/19	3:05:02 AM	###############################################################################################################################################################################################################################################################	41.9062	-70.1194
660	11/20/19	3:06:03 AM	###############################################################################################################################################################################################################################################################	41.9061	-70.1195
661	11/20/19	3:07:03 AM	###############################################################################################################################################################################################################################################################	41.9061	-70.1195
662	11/20/19	3:08:10 AM	###############################################################################################################################################################################################################################################################	41.906	-70.1196
663	11/20/19	3:09:19 AM	###############################################################################################################################################################################################################################################################	41.906	-70.1196
664	11/20/19	3:10:19 AM	###############################################################################################################################################################################################################################################################	41.9059	-70.1197
665	11/20/19	3:11:19 AM	###############################################################################################################################################################################################################################################################	41.9059	-70.1197
666	11/20/19	3:12:19 AM	###############################################################################################################################################################################################################################################################	41.9058	-70.1197
667	11/20/19	3:13:19 AM	###############################################################################################################################################################################################################################################################	41.9058	-70.1198
668	11/20/19	3:14:29 AM	###############################################################################################################################################################################################################################################################	41.9057	-70.1198
669	11/20/19	3:15:29 AM	###############################################################################################################################################################################################################################################################	41.9057	-70.1198
670	11/20/19	3:16:36 AM	###############################################################################################################################################################################################################################################################	41.9056	-70.1199
671	11/20/19	3:17:36 AM	###############################################################################################################################################################################################################################################################	41.9056	-70.1199
672	11/20/19	3:18:36 AM	###############################################################################################################################################################################################################################################################	41.9055	-70.12
673	11/20/19	3:19:36 AM	###############################################################################################################################################################################################################################################################	41.9055	-70.1199
674	11/20/19	3:20:37 AM	###############################################################################################################################################################################################################################################################	41.9054	-70.12
675	11/20/19	3:21:37 AM	###############################################################################################################################################################################################################################################################	41.9053	-70.12
676	11/20/19	3:22:37 AM	###############################################################################################################################################################################################################################################################	41.9053	-70.1201
677	11/20/19	3:23:37 AM	###############################################################################################################################################################################################################################################################	41.9052	-70.1202
678	11/20/19	3:24:46 AM	###############################################################################################################################################################################################################################################################	41.9052	-70.1201
679	11/20/19	3:25:46 AM	###############################################################################################################################################################################################################################################################	41.9051	-70.1202
680	11/20/19	3:26:46 AM	###############################################################################################################################################################################################################################################################	41.905	-70.1202
681	11/20/19	3:27:47 AM	###############################################################################################################################################################################################################################################################	41.9049	-70.1202
682	11/20/19	3:28:47 AM	###############################################################################################################################################################################################################################################################	41.9049	-70.1202
683	11/20/19	3:29:47 AM	###############################################################################################################################################################################################################################################################	41.9048	-70.1202
684	11/20/19	3:30:47 AM	###############################################################################################################################################################################################################################################################	41.9048	-70.1203
685	11/20/19	3:31:57 AM	###############################################################################################################################################################################################################################################################	41.9047	-70.1203
686	11/20/19	3:33:04 AM	###############################################################################################################################################################################################################################################################	41.9046	-70.1203
687	11/20/19	3:34:14 AM	###############################################################################################################################################################################################################################################################	41.9046	-70.1204
688	11/20/19	3:35:24 AM	###############################################################################################################################################################################################################################################################	41.9045	-70.1203
689	11/20/19	3:36:24 AM	###############################################################################################################################################################################################################################################################	41.9044	-70.1203
690	11/20/19	3:37:26 AM	###############################################################################################################################################################################################################################################################	41.9043	-70.1204
691	11/20/19	3:38:26 AM	###############################################################################################################################################################################################################################################################	41.9043	-70.1203
692	11/20/19	3:39:35 AM	###############################################################################################################################################################################################################################################################	41.9042	-70.1204
693	11/20/19	3:40:45 AM	###############################################################################################################################################################################################################################################################	41.9041	-70.1204
694	11/20/19	3:41:55 AM	###############################################################################################################################################################################################################################################################	41.904	-70.1203
695	11/20/19	3:43:05 AM	###############################################################################################################################################################################################################################################################	41.9039	-70.1203
696	11/20/19	3:44:14 AM	###############################################################################################################################################################################################################################################################	41.9039	-70.1203
697	11/20/19	3:45:15 AM	###############################################################################################################################################################################################################################################################	41.9038	-70.1203
698	11/20/19	3:46:20 AM	###############################################################################################################################################################################################################################################################	41.9037	-70.1204
699	11/20/19	3:47:20 AM	###############################################################################################################################################################################################################################################################	41.9036	-70.1203
700	11/20/19	3:48:22 AM	###############################################################################################################################################################################################################################################################	41.9035	-70.1203
701	11/20/19	3:49:22 AM	###############################################################################################################################################################################################################################################################	41.9034	-70.1203
702	11/20/19	3:50:22 AM	###############################################################################################################################################################################################################################################################	41.9034	-70.1203
703	11/20/19	3:51:22 AM	###############################################################################################################################################################################################################################################################	41.9033	-70.1203
704	11/20/19	3:52:22 AM	###############################################################################################################################################################################################################################################################	41.9032	-70.1203
705	11/20/19	3:53:31 AM	###############################################################################################################################################################################################################################################################	41.9031	-70.1204
706	11/20/19	3:54:31 AM	###############################################################################################################################################################################################################################################################	41.903	-70.1203
707	11/20/19	3:55:31 AM	###############################################################################################################################################################################################################################################################	41.9029	-70.1203
708	11/20/19	3:56:41 AM	###############################################################################################################################################################################################################################################################	41.9028	-70.1204
709	11/20/19	3:57:41 AM	###############################################################################################################################################################################################################################################################	41.9027	-70.1204
710	11/20/19	3:58:45 AM	###############################################################################################################################################################################################################################################################	41.9026	-70.1204
711	11/20/19	3:59:45 AM	###############################################################################################################################################################################################################################################################	41.9024	-70.1204
712	11/20/19	4:00:45 AM	###############################################################################################################################################################################################################################################################	41.9024	-70.1204
713	11/20/19	4:01:54 AM	###############################################################################################################################################################################################################################################################	41.9022	-70.1205
714	11/20/19	4:02:54 AM	###############################################################################################################################################################################################################################################################	41.902	-70.1205
715	11/20/19	4:03:54 AM	###############################################################################################################################################################################################################################################################	41.902	-70.1205
716	11/20/19	4:05:03 AM	###############################################################################################################################################################################################################################################################	41.9018	-70.1205
717	11/20/19	4:06:12 AM	###############################################################################################################################################################################################################################################################	41.9017	-70.1205
718	11/20/19	4:07:12 AM	###############################################################################################################################################################################################################################################################	41.9016	-70.1205
719	11/20/19	4:08:13 AM	###############################################################################################################################################################################################################################################################	41.9015	-70.1205
720	11/20/19	4:09:13 AM	###############################################################################################################################################################################################################################################################	41.9013	-70.1206
721	11/20/19	4:10:23 AM	###############################################################################################################################################################################################################################################################	41.9012	-70.1206
722	11/20/19	4:11:23 AM	###############################################################################################################################################################################################################################################################	41.9011	-70.1206
723	11/20/19	4:12:32 AM	###############################################################################################################################################################################################################################################################	41.9009	-70.1206
724	11/20/19	4:13:41 AM	###############################################################################################################################################################################################################################################################	41.9008	-70.1206
725	11/20/19	4:14:41 AM	###############################################################################################################################################################################################################################################################	41.9006	-70.1206
726	11/20/19	4:15:50 AM	###############################################################################################################################################################################################################################################################	41.9005	-70.1206
727	11/20/19	4:16:50 AM	###############################################################################################################################################################################################################################################################	41.9004	-70.1207
728	11/20/19	4:17:50 AM	###############################################################################################################################################################################################################################################################	41.9002	-70.1206
729	11/20/19	4:18:52 AM	###############################################################################################################################################################################################################################################################	41.9001	-70.1206
730	11/20/19	4:19:52 AM	###############################################################################################################################################################################################################################################################	41.9	-70.1206
731	11/20/19	4:20:52 AM	###############################################################################################################################################################################################################################################################	41.8999	-70.1206
732	11/20/19	4:22:01 AM	###############################################################################################################################################################################################################################################################	41.8997	-70.1206
733	11/20/19	4:23:08 AM	###############################################################################################################################################################################################################################################################	41.8996	-70.1206
734	11/20/19	4:24:08 AM	###############################################################################################################################################################################################################################################################	41.8995	-70.1206
735	11/20/19	4:25:08 AM	###############################################################################################################################################################################################################################################################	41.8993	-70.1206
736	11/20/19	4:26:08 AM	###############################################################################################################################################################################################################################################################	41.8992	-70.1205
737	11/20/19	4:27:08 AM	###############################################################################################################################################################################################################################################################	41.8991	-70.1205
738	11/20/19	4:28:08 AM	###############################################################################################################################################################################################################################################################	41.899	-70.1205
739	11/20/19	4:29:17 AM	###############################################################################################################################################################################################################################################################	41.8988	-70.1205
740	11/20/19	4:30:27 AM	###############################################################################################################################################################################################################################################################	41.8986	-70.1205
741	11/20/19	4:31:27 AM	###############################################################################################################################################################################################################################################################	41.8985	-70.1205
742	11/20/19	4:32:37 AM	###############################################################################################################################################################################################################################################################	41.8984	-70.1205
743	11/20/19	4:33:46 AM	###############################################################################################################################################################################################################################################################	41.8982	-70.1205
744	11/20/19	4:34:46 AM	###############################################################################################################################################################################################################################################################	41.8981	-70.1204
745	11/20/19	4:35:46 AM	###############################################################################################################################################################################################################################################################	41.898	-70.1204
746	11/20/19	4:36:46 AM	###############################################################################################################################################################################################################################################################	41.8978	-70.1204
747	11/20/19	4:37:46 AM	###############################################################################################################################################################################################################################################################	41.8977	-70.1204
748	11/20/19	4:38:48 AM	###############################################################################################################################################################################################################################################################	41.8975	-70.1204
749	11/20/19	4:39:58 AM	###############################################################################################################################################################################################################################################################	41.8974	-70.1204
750	11/20/19	4:40:58 AM	###############################################################################################################################################################################################################################################################	41.8973	-70.1204
751	11/20/19	4:42:08 AM	###############################################################################################################################################################################################################################################################	41.8971	-70.1203
752	11/20/19	4:43:17 AM	###############################################################################################################################################################################################################################################################	41.897	-70.1204
753	11/20/19	4:44:17 AM	###############################################################################################################################################################################################################################################################	41.8968	-70.1204
754	11/20/19	4:45:17 AM	###############################################################################################################################################################################################################################################################	41.8967	-70.1203
755	11/20/19	4:46:17 AM	###############################################################################################################################################################################################################################################################	41.8966	-70.1203
756	11/20/19	4:47:17 AM	###############################################################################################################################################################################################################################################################	41.8964	-70.1203
757	11/20/19	4:48:24 AM	###############################################################################################################################################################################################################################################################	41.8963	-70.1204
758	11/20/19	4:49:24 AM	###############################################################################################################################################################################################################################################################	41.8961	-70.1203
759	11/20/19	4:50:30 AM	###############################################################################################################################################################################################################################################################	41.896	-70.1203
760	11/20/19	4:51:30 AM	###############################################################################################################################################################################################################################################################	41.8958	-70.1203
761	11/20/19	4:52:39 AM	###############################################################################################################################################################################################################################################################	41.8957	-70.1204
762	11/20/19	4:53:39 AM	###############################################################################################################################################################################################################################################################	41.8956	-70.1203
763	11/20/19	4:54:49 AM	###############################################################################################################################################################################################################################################################	41.8954	-70.1204
764	11/20/19	4:55:49 AM	###############################################################################################################################################################################################################################################################	41.8953	-70.1203
765	11/20/19	4:56:58 AM	###############################################################################################################################################################################################################################################################	41.8951	-70.1204
766	11/20/19	4:57:58 AM	###############################################################################################################################################################################################################################################################	41.895	-70.1204
767	11/20/19	4:58:58 AM	###############################################################################################################################################################################################################################################################	41.8948	-70.1204
768	11/20/19	4:59:58 AM	###############################################################################################################################################################################################################################################################	41.8947	-70.1204
769	11/20/19	5:01:00 AM	12:01:00 AM	41.8945	-70.1203
770	11/20/19	5:02:10 AM	12:02:10 AM	41.8944	-70.1204
771	11/20/19	5:03:20 AM	12:03:20 AM	41.8942	-70.1204
772	11/20/19	5:04:29 AM	12:04:29 AM	41.8941	-70.1204
773	11/20/19	5:05:29 AM	12:05:29 AM	41.8939	-70.1204
774	11/20/19	5:06:29 AM	12:06:29 AM	41.8937	-70.1205
775	11/20/19	5:07:29 AM	12:07:29 AM	41.8936	-70.1205
776	11/20/19	5:08:39 AM	12:08:39 AM	41.8935	-70.1205
777	11/20/19	5:09:48 AM	12:09:48 AM	41.8933	-70.1205
778	11/20/19	5:10:50 AM	12:10:50 AM	41.8932	-70.1205
779	11/20/19	5:11:50 AM	12:11:50 AM	41.893	-70.1205
780	11/20/19	5:12:57 AM	12:12:57 AM	41.8928	-70.1205
781	11/20/19	5:13:57 AM	12:13:57 AM	41.8927	-70.1205
782	11/20/19	5:14:57 AM	12:14:57 AM	41.8926	-70.1205
783	11/20/19	5:15:57 AM	12:15:57 AM	41.8924	-70.1205
784	11/20/19	5:17:06 AM	12:17:06 AM	41.8922	-70.1205
785	11/20/19	5:18:16 AM	12:18:16 AM	41.892	-70.1205
786	11/20/19	5:19:25 AM	12:19:25 AM	41.8919	-70.1205
787	11/20/19	5:20:25 AM	12:20:25 AM	41.8917	-70.1205
788	11/20/19	5:21:27 AM	12:21:27 AM	41.8916	-70.1205
789	11/20/19	5:22:37 AM	12:22:37 AM	41.8914	-70.1205
790	11/20/19	5:23:46 AM	12:23:46 AM	41.8913	-70.1205
791	11/20/19	5:24:46 AM	12:24:46 AM	41.8911	-70.1205
792	11/20/19	5:25:53 AM	12:25:53 AM	41.8909	-70.1205
793	11/20/19	5:26:53 AM	12:26:53 AM	41.8907	-70.1205
794	11/20/19	5:27:53 AM	12:27:53 AM	41.8906	-70.1205
795	11/20/19	5:29:02 AM	12:29:02 AM	41.8904	-70.1204
796	11/20/19	5:30:02 AM	12:30:02 AM	41.8902	-70.1204
797	11/20/19	5:31:12 AM	12:31:12 AM	41.89	-70.1204
798	11/20/19	5:32:12 AM	12:32:12 AM	41.8898	-70.1203
799	11/20/19	5:33:12 AM	12:33:12 AM	41.8896	-70.1203
800	11/20/19	5:34:12 AM	12:34:12 AM	41.8895	-70.1202
801	11/20/19	5:35:12 AM	12:35:12 AM	41.8893	-70.1202
802	11/20/19	5:36:22 AM	12:36:22 AM	41.8891	-70.1202
803	11/20/19	5:37:32 AM	12:37:32 AM	41.8889	-70.1201
804	11/20/19	5:38:41 AM	12:38:41 AM	41.8887	-70.1201
805	11/20/19	5:39:41 AM	12:39:41 AM	41.8885	-70.12
806	11/20/19	5:40:41 AM	12:40:41 AM	41.8883	-70.1199
807	11/20/19	5:41:41 AM	12:41:41 AM	41.8882	-70.1199
808	11/20/19	5:42:47 AM	12:42:47 AM	41.888	-70.1198
809	11/20/19	5:43:57 AM	12:43:57 AM	41.8878	-70.1197
810	11/20/19	5:45:06 AM	12:45:06 AM	41.8876	-70.1196
811	11/20/19	5:46:06 AM	12:46:06 AM	41.8874	-70.1196
812	11/20/19	5:47:06 AM	12:47:06 AM	41.8873	-70.1195
813	11/20/19	5:48:15 AM	12:48:15 AM	41.887	-70.1194
814	11/20/19	5:49:15 AM	12:49:15 AM	41.8869	-70.1195
815	11/20/19	5:50:18 AM	12:50:18 AM	41.8867	-70.1194
816	11/20/19	5:51:18 AM	12:51:18 AM	41.8865	-70.1194
817	11/20/19	5:52:20 AM	12:52:20 AM	41.8863	-70.1194
818	11/20/19	5:53:20 AM	12:53:20 AM	41.8862	-70.1193
819	11/20/19	5:54:20 AM	12:54:20 AM	41.886	-70.1193
820	11/20/19	5:55:20 AM	12:55:20 AM	41.8858	-70.1193
821	11/20/19	5:56:20 AM	12:56:20 AM	41.8857	-70.1193
822	11/20/19	5:57:30 AM	12:57:30 AM	41.8854	-70.1193
823	11/20/19	5:58:30 AM	12:58:30 AM	41.8853	-70.1192
824	11/20/19	5:59:40 AM	12:59:40 AM	41.8851	-70.1192
825	11/20/19	6:00:49 AM	1:00:49 AM	41.8849	-70.1192
826	11/20/19	6:01:49 AM	1:01:49 AM	41.8847	-70.1191
827	11/20/19	6:02:49 AM	1:02:49 AM	41.8846	-70.1191
828	11/20/19	6:03:49 AM	1:03:49 AM	41.8844	-70.1191
829	11/20/19	6:04:49 AM	1:04:49 AM	41.8842	-70.1191
830	11/20/19	6:05:59 AM	1:05:59 AM	41.884	-70.119
831	11/20/19	6:07:08 AM	1:07:08 AM	41.8838	-70.119
832	11/20/19	6:08:08 AM	1:08:08 AM	41.8836	-70.119
833	11/20/19	6:09:17 AM	1:09:17 AM	41.8834	-70.119
834	11/20/19	6:10:17 AM	1:10:17 AM	41.8832	-70.1189
835	11/20/19	6:11:17 AM	1:11:17 AM	41.8831	-70.1189
836	11/20/19	6:12:17 AM	1:12:17 AM	41.8829	-70.1188
837	11/20/19	6:13:18 AM	1:13:18 AM	41.8827	-70.1188
838	11/20/19	6:14:18 AM	1:14:18 AM	41.8825	-70.1187
839	11/20/19	6:15:22 AM	1:15:22 AM	41.8823	-70.1187
840	11/20/19	6:16:22 AM	1:16:22 AM	41.8821	-70.1187
841	11/20/19	6:17:32 AM	1:17:32 AM	41.8819	-70.1186
842	11/20/19	6:18:42 AM	1:18:42 AM	41.8816	-70.1186
843	11/20/19	6:19:51 AM	1:19:51 AM	41.8814	-70.1185
844	11/20/19	6:20:51 AM	1:20:51 AM	41.8812	-70.1185
845	11/20/19	6:22:01 AM	1:22:01 AM	41.881	-70.1185
846	11/20/19	6:23:03 AM	1:23:03 AM	41.8808	-70.1184
847	11/20/19	6:24:03 AM	1:24:03 AM	41.8806	-70.1184
848	11/20/19	6:25:12 AM	1:25:12 AM	41.8804	-70.1183
849	11/20/19	6:26:12 AM	1:26:12 AM	41.8802	-70.1183
850	11/20/19	6:27:20 AM	1:27:20 AM	41.88	-70.1182
851	11/20/19	6:28:20 AM	1:28:20 AM	41.8798	-70.1182
852	11/20/19	6:29:20 AM	1:29:20 AM	41.8796	-70.1182
853	11/20/19	6:30:20 AM	1:30:20 AM	41.8794	-70.1182
854	11/20/19	6:31:20 AM	1:31:20 AM	41.8792	-70.1181
855	11/20/19	6:32:20 AM	1:32:20 AM	41.879	-70.1181
856	11/20/19	6:33:20 AM	1:33:20 AM	41.8788	-70.1181
857	11/20/19	6:34:27 AM	1:34:27 AM	41.8786	-70.118
858	11/20/19	6:35:37 AM	1:35:37 AM	41.8784	-70.1179
859	11/20/19	6:36:46 AM	1:36:46 AM	41.8781	-70.1178
860	11/20/19	6:37:46 AM	1:37:46 AM	41.8779	-70.1178
861	11/20/19	6:38:46 AM	1:38:46 AM	41.8778	-70.1177
862	11/20/19	6:39:48 AM	1:39:48 AM	41.8776	-70.1176
863	11/20/19	6:40:48 AM	1:40:48 AM	41.8773	-70.1175
864	11/20/19	6:41:48 AM	1:41:48 AM	41.8772	-70.1174
865	11/20/19	6:42:58 AM	1:42:58 AM	41.877	-70.1173
866	11/20/19	6:44:00 AM	1:44:00 AM	41.8768	-70.1172
867	11/20/19	6:45:09 AM	1:45:09 AM	41.8766	-70.1171
868	11/20/19	6:46:09 AM	1:46:09 AM	41.8764	-70.1169
869	11/20/19	6:47:19 AM	1:47:19 AM	41.8762	-70.1168
870	11/20/19	6:48:19 AM	1:48:19 AM	41.876	-70.1166
871	11/20/19	6:49:29 AM	1:49:29 AM	41.8757	-70.1165
872	11/20/19	6:50:38 AM	1:50:38 AM	41.8755	-70.1163
873	11/20/19	6:51:38 AM	1:51:38 AM	41.8753	-70.1161
874	11/20/19	6:52:46 AM	1:52:46 AM	41.8751	-70.1159
875	11/20/19	6:53:46 AM	1:53:46 AM	41.8749	-70.1157
876	11/20/19	6:54:48 AM	1:54:48 AM	41.8747	-70.1156
877	11/20/19	6:55:48 AM	1:55:48 AM	41.8745	-70.1154
878	11/20/19	6:56:48 AM	1:56:48 AM	41.8743	-70.1152
879	11/20/19	6:57:48 AM	1:57:48 AM	41.8741	-70.1151
880	11/20/19	6:58:48 AM	1:58:48 AM	41.8739	-70.1149
881	11/20/19	6:59:48 AM	1:59:48 AM	41.8737	-70.1148
882	11/20/19	7:00:48 AM	2:00:48 AM	41.8735	-70.1146
883	11/20/19	7:01:48 AM	2:01:48 AM	41.8733	-70.1144
884	11/20/19	7:02:48 AM	2:02:48 AM	41.8732	-70.1143
885	11/20/19	7:03:57 AM	2:03:57 AM	41.873	-70.1141
886	11/20/19	7:05:05 AM	2:05:05 AM	41.8727	-70.1139
887	11/20/19	7:06:05 AM	2:06:05 AM	41.8726	-70.1138
888	11/20/19	7:07:05 AM	2:07:05 AM	41.8724	-70.1136
889	11/20/19	7:08:05 AM	2:08:05 AM	41.8722	-70.1135
890	11/20/19	7:09:05 AM	2:09:05 AM	41.872	-70.1133
891	11/20/19	7:10:05 AM	2:10:05 AM	41.8718	-70.1132
892	11/20/19	7:11:15 AM	2:11:15 AM	41.8716	-70.113
893	11/20/19	7:12:15 AM	2:12:15 AM	41.8714	-70.1128
894	11/20/19	7:13:24 AM	2:13:24 AM	41.8712	-70.1126
895	11/20/19	7:14:24 AM	2:14:24 AM	41.871	-70.1124
896	11/20/19	7:15:26 AM	2:15:26 AM	41.8708	-70.1123
897	11/20/19	7:16:26 AM	2:16:26 AM	41.8706	-70.1121
898	11/20/19	7:17:34 AM	2:17:34 AM	41.8704	-70.1119
899	11/20/19	7:18:34 AM	2:18:34 AM	41.8702	-70.1117
900	11/20/19	7:19:43 AM	2:19:43 AM	41.87	-70.1116
901	11/20/19	7:20:53 AM	2:20:53 AM	41.8698	-70.1114
902	11/20/19	7:22:02 AM	2:22:02 AM	41.8696	-70.1112
903	11/20/19	7:23:02 AM	2:23:02 AM	41.8695	-70.111
904	11/20/19	7:24:02 AM	2:24:02 AM	41.8692	-70.1108
905	11/20/19	7:25:02 AM	2:25:02 AM	41.8691	-70.1107
906	11/20/19	7:26:07 AM	2:26:07 AM	41.8689	-70.1105
907	11/20/19	7:27:07 AM	2:27:07 AM	41.8688	-70.1104
908	11/20/19	7:28:16 AM	2:28:16 AM	41.8686	-70.1102
909	11/20/19	7:29:16 AM	2:29:16 AM	41.8684	-70.11
910	11/20/19	7:30:18 AM	2:30:18 AM	41.8682	-70.1099
911	11/20/19	7:31:18 AM	2:31:18 AM	41.8681	-70.1097
912	11/20/19	7:32:18 AM	2:32:18 AM	41.8679	-70.1095
913	11/20/19	7:33:18 AM	2:33:18 AM	41.8677	-70.1094
914	11/20/19	7:34:27 AM	2:34:27 AM	41.8675	-70.1092
915	11/20/19	7:35:37 AM	2:35:37 AM	41.8673	-70.109
916	11/20/19	7:36:37 AM	2:36:37 AM	41.8671	-70.1089
917	11/20/19	7:37:37 AM	2:37:37 AM	41.867	-70.1088
918	11/20/19	7:38:46 AM	2:38:46 AM	41.8668	-70.1087
919	11/20/19	7:39:46 AM	2:39:46 AM	41.8667	-70.1086
920	11/20/19	7:40:46 AM	2:40:46 AM	41.8665	-70.1085
921	11/20/19	7:41:46 AM	2:41:46 AM	41.8663	-70.1084
922	11/20/19	7:42:56 AM	2:42:56 AM	41.8662	-70.1083
923	11/20/19	7:43:56 AM	2:43:56 AM	41.8659	-70.1082
924	11/20/19	7:45:05 AM	2:45:05 AM	41.8658	-70.1081
925	11/20/19	7:46:15 AM	2:46:15 AM	41.8656	-70.1079
926	11/20/19	7:47:15 AM	2:47:15 AM	41.8654	-70.1078
927	11/20/19	7:48:15 AM	2:48:15 AM	41.8653	-70.1077
928	11/20/19	7:49:15 AM	2:49:15 AM	41.8652	-70.1076
929	11/20/19	7:50:15 AM	2:50:15 AM	41.865	-70.1076
930	11/20/19	7:51:24 AM	2:51:24 AM	41.8648	-70.1075
931	11/20/19	7:52:34 AM	2:52:34 AM	41.8647	-70.1074
932	11/20/19	7:53:34 AM	2:53:34 AM	41.8646	-70.1074
933	11/20/19	7:54:34 AM	2:54:34 AM	41.8644	-70.1073
934	11/20/19	7:55:36 AM	2:55:36 AM	41.8643	-70.1072
935	11/20/19	7:56:45 AM	2:56:45 AM	41.8641	-70.1072
936	11/20/19	7:57:45 AM	2:57:45 AM	41.864	-70.1071
937	11/20/19	7:58:45 AM	2:58:45 AM	41.8639	-70.1071
938	11/20/19	7:59:54 AM	2:59:54 AM	41.8637	-70.1071
939	11/20/19	8:00:54 AM	3:00:54 AM	41.8635	-70.107
940	11/20/19	8:01:54 AM	3:01:54 AM	41.8634	-70.107
941	11/20/19	8:02:54 AM	3:02:54 AM	41.8632	-70.1069
942	11/20/19	8:03:54 AM	3:03:54 AM	41.8631	-70.1068
943	11/20/19	8:04:54 AM	3:04:54 AM	41.8629	-70.1068
944	11/20/19	8:06:02 AM	3:06:02 AM	41.8628	-70.1067
945	11/20/19	8:07:11 AM	3:07:11 AM	41.8626	-70.1066
946	11/20/19	8:08:20 AM	3:08:20 AM	41.8624	-70.1065
947	11/20/19	8:09:20 AM	3:09:20 AM	41.8623	-70.1064
948	11/20/19	8:10:20 AM	3:10:20 AM	41.8621	-70.1064
949	11/20/19	8:11:20 AM	3:11:20 AM	41.8619	-70.1063
950	11/20/19	8:12:20 AM	3:12:20 AM	41.8618	-70.1062
951	11/20/19	8:13:20 AM	3:13:20 AM	41.8616	-70.1062
952	11/20/19	8:14:20 AM	3:14:20 AM	41.8614	-70.1061
953	11/20/19	8:15:20 AM	3:15:20 AM	41.8613	-70.106
954	11/20/19	8:16:20 AM	3:16:20 AM	41.8612	-70.106
955	11/20/19	8:17:27 AM	3:17:27 AM	41.861	-70.1059
956	11/20/19	8:18:27 AM	3:18:27 AM	41.8609	-70.1058
957	11/20/19	8:19:30 AM	3:19:30 AM	41.8607	-70.1058
958	11/20/19	8:20:30 AM	3:20:30 AM	41.8606	-70.1057
959	11/20/19	8:21:30 AM	3:21:30 AM	41.8604	-70.1056
960	11/20/19	8:22:30 AM	3:22:30 AM	41.8603	-70.1056
961	11/20/19	8:23:30 AM	3:23:30 AM	41.8602	-70.1056
962	11/20/19	8:24:30 AM	3:24:30 AM	41.8601	-70.1055
963	11/20/19	8:25:30 AM	3:25:30 AM	41.8599	-70.1054
964	11/20/19	8:26:39 AM	3:26:39 AM	41.8598	-70.1053
965	11/20/19	8:27:49 AM	3:27:49 AM	41.8596	-70.1053
966	11/20/19	8:28:58 AM	3:28:58 AM	41.8594	-70.1052
967	11/20/19	8:30:08 AM	3:30:08 AM	41.8593	-70.1052
968	11/20/19	8:31:17 AM	3:31:17 AM	41.8591	-70.1051
969	11/20/19	8:32:17 AM	3:32:17 AM	41.859	-70.105
970	11/20/19	8:33:17 AM	3:33:17 AM	41.8589	-70.105
971	11/20/19	8:34:22 AM	3:34:22 AM	41.8587	-70.105
972	11/20/19	8:35:32 AM	3:35:32 AM	41.8586	-70.1049
973	11/20/19	8:36:32 AM	3:36:32 AM	41.8585	-70.1049
974	11/20/19	8:37:42 AM	3:37:42 AM	41.8583	-70.1049
975	11/20/19	8:38:42 AM	3:38:42 AM	41.8582	-70.1049
976	11/20/19	8:39:52 AM	3:39:52 AM	41.8581	-70.1049
977	11/20/19	8:41:01 AM	3:41:01 AM	41.858	-70.1049
978	11/20/19	8:42:10 AM	3:42:10 AM	41.8579	-70.1049
979	11/20/19	8:43:20 AM	3:43:20 AM	41.8578	-70.1049
980	11/20/19	8:44:20 AM	3:44:20 AM	41.8577	-70.1049
981	11/20/19	8:45:26 AM	3:45:26 AM	41.8575	-70.105
982	11/20/19	8:46:26 AM	3:46:26 AM	41.8575	-70.105
983	11/20/19	8:47:26 AM	3:47:26 AM	41.8573	-70.105
984	11/20/19	8:48:35 AM	3:48:35 AM	41.8573	-70.1051
985	11/20/19	8:49:35 AM	3:49:35 AM	41.8572	-70.1051
986	11/20/19	8:50:35 AM	3:50:35 AM	41.8571	-70.1051
987	11/20/19	8:51:35 AM	3:51:35 AM	41.857	-70.1052
988	11/20/19	8:52:44 AM	3:52:44 AM	41.8569	-70.1052
989	11/20/19	8:53:44 AM	3:53:44 AM	41.8568	-70.1053
990	11/20/19	8:54:44 AM	3:54:44 AM	41.8567	-70.1053
991	11/20/19	8:55:44 AM	3:55:44 AM	41.8567	-70.1054
992	11/20/19	8:56:50 AM	3:56:50 AM	41.8566	-70.1054
993	11/20/19	8:57:50 AM	3:57:50 AM	41.8565	-70.1055
994	11/20/19	8:58:50 AM	3:58:50 AM	41.8565	-70.1056
995	11/20/19	9:00:00 AM	4:00:00 AM	41.8564	-70.1056
996	11/20/19	9:01:00 AM	4:01:00 AM	41.8563	-70.1057
997	11/20/19	9:02:09 AM	4:02:09 AM	41.8562	-70.1058
998	11/20/19	9:03:09 AM	4:03:09 AM	41.8561	-70.1058
999	11/20/19	9:04:09 AM	4:04:09 AM	41.8561	-70.1059
1000	11/20/19	9:05:16 AM	4:05:16 AM	41.856	-70.106
1001	11/20/19	9:06:26 AM	4:06:26 AM	41.8559	-70.1061
1002	11/20/19	9:07:35 AM	4:07:35 AM	41.8558	-70.1062
1003	11/20/19	9:08:45 AM	4:08:45 AM	41.8557	-70.1063
1004	11/20/19	9:09:46 AM	4:09:46 AM	41.8557	-70.1064
1005	11/20/19	9:10:56 AM	4:10:56 AM	41.8556	-70.1065
1006	11/20/19	9:12:05 AM	4:12:05 AM	41.8556	-70.1065
1007	11/20/19	9:13:05 AM	4:13:05 AM	41.8555	-70.1067
1008	11/20/19	9:14:05 AM	4:14:05 AM	41.8554	-70.1068
1009	11/20/19	9:15:12 AM	4:15:12 AM	41.8554	-70.107
1010	11/20/19	9:16:12 AM	4:16:12 AM	41.8553	-70.1071
1011	11/20/19	9:17:22 AM	4:17:22 AM	41.8552	-70.1072
1012	11/20/19	9:18:31 AM	4:18:31 AM	41.8552	-70.1074
1013	11/20/19	9:19:31 AM	4:19:31 AM	41.8551	-70.1075
1014	11/20/19	9:20:31 AM	4:20:31 AM	41.8551	-70.1076
1015	11/20/19	9:21:31 AM	4:21:31 AM	41.855	-70.1077
1016	11/20/19	9:22:32 AM	4:22:32 AM	41.8549	-70.1079
1017	11/20/19	9:23:32 AM	4:23:32 AM	41.8549	-70.108
1018	11/20/19	9:24:42 AM	4:24:42 AM	41.8548	-70.1081
1019	11/20/19	9:25:42 AM	4:25:42 AM	41.8548	-70.1082
1020	11/20/19	9:26:51 AM	4:26:51 AM	41.8547	-70.1084
1021	11/20/19	9:30:07 AM	4:30:07 AM	41.8547	-70.1085
1022	11/20/19	9:31:07 AM	4:31:07 AM	41.8546	-70.1086
1023	11/20/19	9:32:09 AM	4:32:09 AM	41.8546	-70.1088
1024	11/20/19	9:33:09 AM	4:33:09 AM	41.8545	-70.1089
1025	11/20/19	9:34:09 AM	4:34:09 AM	41.8545	-70.109
1026	11/20/19	9:35:09 AM	4:35:09 AM	41.8544	-70.1092
1027	11/20/19	9:36:09 AM	4:36:09 AM	41.8544	-70.1093
1028	11/20/19	9:37:16 AM	4:37:16 AM	41.8543	-70.1095
1029	11/20/19	9:38:16 AM	4:38:16 AM	41.8543	-70.1096
1030	11/20/19	9:39:16 AM	4:39:16 AM	41.8542	-70.1098
1031	11/20/19	9:40:16 AM	4:40:16 AM	41.8542	-70.1099
1032	11/20/19	9:41:16 AM	4:41:16 AM	41.8542	-70.1101
1033	11/20/19	9:42:16 AM	4:42:16 AM	41.8541	-70.1102
1034	11/20/19	9:43:20 AM	4:43:20 AM	41.8541	-70.1104
1035	11/20/19	9:44:20 AM	4:44:20 AM	41.8541	-70.1106
1036	11/20/19	9:45:20 AM	4:45:20 AM	41.854	-70.1107
1037	11/20/19	9:46:29 AM	4:46:29 AM	41.854	-70.1109
1038	11/20/19	9:47:39 AM	4:47:39 AM	41.8539	-70.1111
1039	11/20/19	9:48:39 AM	4:48:39 AM	41.8538	-70.1113
1040	11/20/19	9:49:43 AM	4:49:43 AM	41.8538	-70.1114
1041	11/20/19	9:50:43 AM	4:50:43 AM	41.8537	-70.1116
1042	11/20/19	9:51:43 AM	4:51:43 AM	41.8537	-70.1118
1043	11/20/19	9:52:43 AM	4:52:43 AM	41.8537	-70.112
1044	11/20/19	9:53:43 AM	4:53:43 AM	41.8536	-70.1121
1045	11/20/19	9:54:43 AM	4:54:43 AM	41.8536	-70.1123
1046	11/20/19	9:55:43 AM	4:55:43 AM	41.8536	-70.1125
1047	11/20/19	9:56:52 AM	4:56:52 AM	41.8535	-70.1126
1048	11/20/19	9:57:52 AM	4:57:52 AM	41.8535	-70.1127
1049	11/20/19	9:58:52 AM	4:58:52 AM	41.8535	-70.1129
1050	11/20/19	9:59:52 AM	4:59:52 AM	41.8535	-70.1131
1051	11/20/19	10:00:52 AM	5:00:52 AM	41.8534	-70.1133
1052	11/20/19	10:02:00 AM	5:02:00 AM	41.8534	-70.1135
1053	11/20/19	10:03:00 AM	5:03:00 AM	41.8534	-70.1136
1054	11/20/19	10:04:09 AM	5:04:09 AM	41.8534	-70.1138
1055	11/20/19	10:05:09 AM	5:05:09 AM	41.8533	-70.114
1056	11/20/19	10:06:09 AM	5:06:09 AM	41.8533	-70.1142
1057	11/20/19	10:07:19 AM	5:07:19 AM	41.8533	-70.1144
1058	11/20/19	10:08:28 AM	5:08:28 AM	41.8532	-70.1146
1059	11/20/19	10:09:38 AM	5:09:38 AM	41.8532	-70.1148
1060	11/20/19	10:10:47 AM	5:10:47 AM	41.8532	-70.115
1061	11/20/19	10:11:47 AM	5:11:47 AM	41.8532	-70.1151
1062	11/20/19	10:12:47 AM	5:12:47 AM	41.8532	-70.1153
1063	11/20/19	10:13:47 AM	5:13:47 AM	41.8532	-70.1154
1064	11/20/19	10:14:47 AM	5:14:47 AM	41.8532	-70.1156
1065	11/20/19	10:15:47 AM	5:15:47 AM	41.8532	-70.1158
1066	11/20/19	10:16:47 AM	5:16:47 AM	41.8532	-70.116
1067	11/20/19	10:17:47 AM	5:17:47 AM	41.8532	-70.1162
1068	11/20/19	10:18:57 AM	5:18:57 AM	41.8532	-70.1163
1069	11/20/19	10:20:06 AM	5:20:06 AM	41.8531	-70.1166
1070	11/20/19	10:21:16 AM	5:21:16 AM	41.8531	-70.1168
1071	11/20/19	10:22:25 AM	5:22:25 AM	41.8532	-70.117
1072	11/20/19	10:23:25 AM	5:23:25 AM	41.8532	-70.1172
1073	11/20/19	10:24:25 AM	5:24:25 AM	41.8532	-70.1174
1074	11/20/19	10:25:25 AM	5:25:25 AM	41.8532	-70.1175
1075	11/20/19	10:26:35 AM	5:26:35 AM	41.8532	-70.1178
1076	11/20/19	10:27:35 AM	5:27:35 AM	41.8532	-70.118
1077	11/20/19	10:28:35 AM	5:28:35 AM	41.8532	-70.1182
1078	11/20/19	10:29:35 AM	5:29:35 AM	41.8532	-70.1184
1079	11/20/19	10:30:35 AM	5:30:35 AM	41.8532	-70.1185
1080	11/20/19	10:31:35 AM	5:31:35 AM	41.8532	-70.1187
1081	11/20/19	10:32:35 AM	5:32:35 AM	41.8532	-70.1189
1082	11/20/19	10:33:35 AM	5:33:35 AM	41.8532	-70.1191
1083	11/20/19	10:34:35 AM	5:34:35 AM	41.8532	-70.1193
1084	11/20/19	10:35:35 AM	5:35:35 AM	41.8532	-70.1196
1085	11/20/19	10:36:35 AM	5:36:35 AM	41.8532	-70.1197
1086	11/20/19	10:37:35 AM	5:37:35 AM	41.8532	-70.1199
1087	11/20/19	10:38:36 AM	5:38:36 AM	41.8532	-70.1201
1088	11/20/19	10:39:36 AM	5:39:36 AM	41.8532	-70.1203
1089	11/20/19	10:40:46 AM	5:40:46 AM	41.8532	-70.1206
1090	11/20/19	10:41:46 AM	5:41:46 AM	41.8532	-70.1208
1091	11/20/19	10:42:55 AM	5:42:55 AM	41.8532	-70.121
1092	11/20/19	10:44:05 AM	5:44:05 AM	41.8532	-70.1212
1093	11/20/19	10:45:15 AM	5:45:15 AM	41.8532	-70.1215
1094	11/20/19	10:46:15 AM	5:46:15 AM	41.8532	-70.1218
1095	11/20/19	10:47:25 AM	5:47:25 AM	41.8532	-70.122
1096	11/20/19	10:48:26 AM	5:48:26 AM	41.8532	-70.1222
1097	11/20/19	10:49:26 AM	5:49:26 AM	41.8532	-70.1225
1098	11/20/19	10:50:26 AM	5:50:26 AM	41.8533	-70.1227
1099	11/20/19	10:51:32 AM	5:51:32 AM	41.8533	-70.123
1100	11/20/19	10:52:32 AM	5:52:32 AM	41.8533	-70.1232
1101	11/20/19	10:53:42 AM	5:53:42 AM	41.8533	-70.1234
1102	11/20/19	10:54:42 AM	5:54:42 AM	41.8534	-70.1237
1103	11/20/19	10:55:42 AM	5:55:42 AM	41.8534	-70.124
1104	11/20/19	10:56:42 AM	5:56:42 AM	41.8533	-70.1242
1105	11/20/19	10:57:52 AM	5:57:52 AM	41.8534	-70.1244
1106	11/20/19	10:58:53 AM	5:58:53 AM	41.8535	-70.1247
1107	11/20/19	10:59:53 AM	5:59:53 AM	41.8535	-70.1249
1108	11/20/19	11:00:53 AM	6:00:53 AM	41.8535	-70.1251
1109	11/20/19	11:02:03 AM	6:02:03 AM	41.8535	-70.1254
1110	11/20/19	11:03:03 AM	6:03:03 AM	41.8535	-70.1256
1111	11/20/19	11:04:10 AM	6:04:10 AM	41.8536	-70.1259
1112	11/20/19	11:05:10 AM	6:05:10 AM	41.8536	-70.1261
1113	11/20/19	11:06:19 AM	6:06:19 AM	41.8536	-70.1264
1114	11/20/19	11:07:19 AM	6:07:19 AM	41.8537	-70.1267
1115	11/20/19	11:08:19 AM	6:08:19 AM	41.8537	-70.127
1116	11/20/19	11:09:20 AM	6:09:20 AM	41.8537	-70.1272
1117	11/20/19	11:10:25 AM	6:10:25 AM	41.8538	-70.1275
1118	11/20/19	11:11:34 AM	6:11:34 AM	41.8538	-70.1278
1119	11/20/19	11:12:34 AM	6:12:34 AM	41.8538	-70.128
1120	11/20/19	11:13:43 AM	6:13:43 AM	41.8538	-70.1283
1121	11/20/19	11:14:43 AM	6:14:43 AM	41.8539	-70.1285
1122	11/20/19	11:15:43 AM	6:15:43 AM	41.8539	-70.1287
1123	11/20/19	11:16:45 AM	6:16:45 AM	41.8539	-70.129
1124	11/20/19	11:17:45 AM	6:17:45 AM	41.854	-70.1292
1125	11/20/19	11:18:55 AM	6:18:55 AM	41.854	-70.1295
1126	11/20/19	11:19:57 AM	6:19:57 AM	41.8541	-70.1297
1127	11/20/19	11:20:57 AM	6:20:57 AM	41.8541	-70.1299
1128	11/20/19	11:21:57 AM	6:21:57 AM	41.8542	-70.1302
1129	11/20/19	11:23:07 AM	6:23:07 AM	41.8542	-70.1305
1130	11/20/19	11:24:07 AM	6:24:07 AM	41.8542	-70.1307
1131	11/20/19	11:25:07 AM	6:25:07 AM	41.8543	-70.1309
1132	11/20/19	11:26:07 AM	6:26:07 AM	41.8543	-70.1311
1133	11/20/19	11:27:17 AM	6:27:17 AM	41.8543	-70.1315
1134	11/20/19	11:28:17 AM	6:28:17 AM	41.8543	-70.1317
1135	11/20/19	11:29:23 AM	6:29:23 AM	41.8544	-70.132
1136	11/20/19	11:30:25 AM	6:30:25 AM	41.8544	-70.1322
1137	11/20/19	11:31:25 AM	6:31:25 AM	41.8545	-70.1325
1138	11/20/19	11:32:25 AM	6:32:25 AM	41.8545	-70.1327
1139	11/20/19	11:33:25 AM	6:33:25 AM	41.8546	-70.133
1140	11/20/19	11:34:34 AM	6:34:34 AM	41.8546	-70.1332
1141	11/20/19	11:35:44 AM	6:35:44 AM	41.8547	-70.1335
1142	11/20/19	11:36:53 AM	6:36:53 AM	41.8547	-70.1338
1143	11/20/19	11:38:03 AM	6:38:03 AM	41.8548	-70.1341
1144	11/20/19	11:39:03 AM	6:39:03 AM	41.8548	-70.1343
1145	11/20/19	11:40:04 AM	6:40:04 AM	41.8548	-70.1346
1146	11/20/19	11:41:09 AM	6:41:09 AM	41.8549	-70.1348
1147	11/20/19	11:42:09 AM	6:42:09 AM	41.855	-70.1351
1148	11/20/19	11:43:19 AM	6:43:19 AM	41.855	-70.1354
1149	11/20/19	11:44:19 AM	6:44:19 AM	41.8551	-70.1356
1150	11/20/19	11:45:19 AM	6:45:19 AM	41.8551	-70.1358
1151	11/20/19	11:46:29 AM	6:46:29 AM	41.8552	-70.1361
1152	11/20/19	11:47:29 AM	6:47:29 AM	41.8552	-70.1363
1153	11/20/19	11:48:29 AM	6:48:29 AM	41.8553	-70.1365
1154	11/20/19	11:49:39 AM	6:49:39 AM	41.8553	-70.1368
1155	11/20/19	11:50:39 AM	6:50:39 AM	41.8554	-70.137
1156	11/20/19	11:51:41 AM	6:51:41 AM	41.8554	-70.1373
1157	11/20/19	11:52:50 AM	6:52:50 AM	41.8554	-70.1375
1158	11/20/19	11:53:57 AM	6:53:57 AM	41.8555	-70.1378
1159	11/20/19	11:55:07 AM	6:55:07 AM	41.8556	-70.138
1160	11/20/19	11:56:16 AM	6:56:16 AM	41.8557	-70.1383
1161	11/20/19	11:57:16 AM	6:57:16 AM	41.8557	-70.1386
1162	11/20/19	11:58:16 AM	6:58:16 AM	41.8558	-70.1388
1163	11/20/19	11:59:16 AM	6:59:16 AM	41.8558	-70.139
1164	11/20/19	12:00:16 PM	7:00:16 AM	41.8559	-70.1392
1165	11/20/19	12:01:16 PM	7:01:16 AM	41.856	-70.1394
1166	11/20/19	12:02:21 PM	7:02:21 AM	41.8561	-70.1397
1167	11/20/19	12:03:21 PM	7:03:21 AM	41.8561	-70.1399
1168	11/20/19	12:04:31 PM	7:04:31 AM	41.8561	-70.1401
1169	11/20/19	12:05:31 PM	7:05:31 AM	41.8562	-70.1403
1170	11/20/19	12:06:33 PM	7:06:33 AM	41.8563	-70.1406
1171	11/20/19	12:07:33 PM	7:07:33 AM	41.8564	-70.1408
1172	11/20/19	12:08:33 PM	7:08:33 AM	41.8563	-70.141
1173	11/20/19	12:09:33 PM	7:09:33 AM	41.8564	-70.1412
1174	11/20/19	12:10:33 PM	7:10:33 AM	41.8565	-70.1414
1175	11/20/19	12:11:34 PM	7:11:34 AM	41.8566	-70.1416
1176	11/20/19	12:12:34 PM	7:12:34 AM	41.8566	-70.1418
1177	11/20/19	12:13:44 PM	7:13:44 AM	41.8567	-70.1421
1178	11/20/19	12:14:54 PM	7:14:54 AM	41.8567	-70.1424
1179	11/20/19	12:15:54 PM	7:15:54 AM	41.8568	-70.1425
1180	11/20/19	12:17:03 PM	7:17:03 AM	41.8568	-70.1427
1181	11/20/19	12:18:03 PM	7:18:03 AM	41.8569	-70.1429
1182	11/20/19	12:19:10 PM	7:19:10 AM	41.8569	-70.1431
1183	11/20/19	12:20:10 PM	7:20:10 AM	41.8569	-70.1433
1184	11/20/19	12:21:10 PM	7:21:10 AM	41.8569	-70.1435
1185	11/20/19	12:22:12 PM	7:22:12 AM	41.857	-70.1437
1186	11/20/19	12:23:12 PM	7:23:12 AM	41.857	-70.1439
1187	11/20/19	12:24:21 PM	7:24:21 AM	41.8571	-70.1442
1188	11/20/19	12:25:21 PM	7:25:21 AM	41.8571	-70.1444
1189	11/20/19	12:26:30 PM	7:26:30 AM	41.8571	-70.1446
1190	11/20/19	12:27:30 PM	7:27:30 AM	41.8572	-70.1448
1191	11/20/19	12:28:30 PM	7:28:30 AM	41.8572	-70.145
1192	11/20/19	12:29:30 PM	7:29:30 AM	41.8572	-70.1452
1193	11/20/19	12:30:30 PM	7:30:30 AM	41.8573	-70.1454
1194	11/20/19	12:31:37 PM	7:31:37 AM	41.8573	-70.1456
1195	11/20/19	12:32:39 PM	7:32:39 AM	41.8573	-70.1457
1196	11/20/19	12:33:48 PM	7:33:48 AM	41.8573	-70.146
1197	11/20/19	12:34:48 PM	7:34:48 AM	41.8574	-70.1462
1198	11/20/19	12:35:58 PM	7:35:58 AM	41.8574	-70.1463
1199	11/20/19	12:36:58 PM	7:36:58 AM	41.8574	-70.1465
1200	11/20/19	12:38:08 PM	7:38:08 AM	41.8575	-70.1467
1201	11/20/19	12:39:08 PM	7:39:08 AM	41.8575	-70.1469
1202	11/20/19	12:40:18 PM	7:40:18 AM	41.8575	-70.1471
1203	11/20/19	12:41:18 PM	7:41:18 AM	41.8575	-70.1472
1204	11/20/19	12:42:19 PM	7:42:19 AM	41.8576	-70.1474
1205	11/20/19	12:43:25 PM	7:43:25 AM	41.8577	-70.1476
1206	11/20/19	12:44:25 PM	7:44:25 AM	41.8577	-70.1477
1207	11/20/19	12:45:25 PM	7:45:25 AM	41.8578	-70.1479
1208	11/20/19	12:46:25 PM	7:46:25 AM	41.8578	-70.1481
1209	11/20/19	12:47:25 PM	7:47:25 AM	41.8578	-70.1482
1210	11/20/19	12:48:25 PM	7:48:25 AM	41.8578	-70.1484
1211	11/20/19	12:49:34 PM	7:49:34 AM	41.8578	-70.1486
1212	11/20/19	12:50:34 PM	7:50:34 AM	41.8578	-70.1487
1213	11/20/19	12:51:44 PM	7:51:44 AM	41.8578	-70.1489
1214	11/20/19	12:52:44 PM	7:52:44 AM	41.8579	-70.1491
1215	11/20/19	12:53:50 PM	7:53:50 AM	41.8579	-70.1493
1216	11/20/19	12:54:59 PM	7:54:59 AM	41.8579	-70.1494
1217	11/20/19	12:56:02 PM	7:56:02 AM	41.8579	-70.1496
1218	11/20/19	12:57:02 PM	7:57:02 AM	41.858	-70.1497
1219	11/20/19	12:58:11 PM	7:58:11 AM	41.858	-70.1499
1220	11/20/19	12:59:21 PM	7:59:21 AM	41.858	-70.1501
1221	11/20/19	1:00:31 PM	8:00:31 AM	41.8581	-70.1502
1222	11/20/19	1:01:40 PM	8:01:40 AM	41.8582	-70.1504
1223	11/20/19	1:02:40 PM	8:02:40 AM	41.8581	-70.1505
1224	11/20/19	1:03:41 PM	8:03:41 AM	41.8581	-70.1507
1225	11/20/19	1:04:51 PM	8:04:51 AM	41.8581	-70.1508
1226	11/20/19	1:06:01 PM	8:06:01 AM	41.8581	-70.151
1227	11/20/19	1:07:10 PM	8:07:10 AM	41.8582	-70.1511
1228	11/20/19	1:08:18 PM	8:08:18 AM	41.8582	-70.1513
1229	11/20/19	1:09:28 PM	8:09:28 AM	41.8582	-70.1514
1230	11/20/19	1:10:37 PM	8:10:37 AM	41.8582	-70.1516
1231	11/20/19	1:11:37 PM	8:11:37 AM	41.8582	-70.1517
1232	11/20/19	1:12:47 PM	8:12:47 AM	41.8582	-70.1518
1233	11/20/19	1:13:48 PM	8:13:48 AM	41.8582	-70.152
1234	11/20/19	1:14:48 PM	8:14:48 AM	41.8582	-70.1521
1235	11/20/19	1:15:48 PM	8:15:48 AM	41.8582	-70.1523
1236	11/20/19	1:16:48 PM	8:16:48 AM	41.8583	-70.1524
1237	11/20/19	1:17:49 PM	8:17:49 AM	41.8583	-70.1525
1238	11/20/19	1:18:49 PM	8:18:49 AM	41.8582	-70.1526
1239	11/20/19	1:19:49 PM	8:19:49 AM	41.8583	-70.1528
1240	11/20/19	1:20:54 PM	8:20:54 AM	41.8583	-70.1529
1241	11/20/19	1:21:54 PM	8:21:54 AM	41.8583	-70.1531
1242	11/20/19	1:23:03 PM	8:23:03 AM	41.8583	-70.1532
1243	11/20/19	1:24:14 PM	8:24:14 AM	41.8583	-70.1533
1244	11/20/19	1:25:14 PM	8:25:14 AM	41.8584	-70.1535
1245	11/20/19	1:26:14 PM	8:26:14 AM	41.8583	-70.1536
1246	11/20/19	1:27:24 PM	8:27:24 AM	41.8584	-70.1537
1247	11/20/19	1:28:24 PM	8:28:24 AM	41.8584	-70.154
1248	11/20/19	1:29:25 PM	8:29:25 AM	41.8584	-70.154
1249	11/20/19	1:30:28 PM	8:30:28 AM	41.8584	-70.1541
1250	11/20/19	1:31:28 PM	8:31:28 AM	41.8584	-70.1542
1251	11/20/19	1:32:28 PM	8:32:28 AM	41.8584	-70.1542
