# Supplementary material for: Developing bottom drifters to better understand the stranding locations of cold-stunned sea turtles in Cape Cod Bay, Massachusetts
Source: PeerJ. 2023 Aug 30;11:e15866. doi: 10.7717/peerj.15866 (PMC10474834; doi:10.7717/peerj.15866)
Supplement: Supplemental Information 17 [file peerj-11-15866-s017.csv]

	Date	Time (UTC)	Time (EST)	Latitude	Longitude			ID# 1808073s5096
1	11/26/19	8:36:06 PM	3:36:06 PM	41.8977	-70.1349
2	11/26/19	8:37:06 PM	3:37:06 PM	41.8981	-70.135
3	11/26/19	8:38:06 PM	3:38:06 PM	41.8985	-70.1354
4	11/26/19	8:39:06 PM	3:39:06 PM	41.8988	-70.1356
5	11/26/19	8:40:06 PM	3:40:06 PM	41.8991	-70.1354
6	11/26/19	8:41:06 PM	3:41:06 PM	41.8993	-70.1354
7	11/26/19	8:42:06 PM	3:42:06 PM	41.8995	-70.1354
8	11/26/19	8:43:06 PM	3:43:06 PM	41.8997	-70.1353
9	11/26/19	8:44:06 PM	3:44:06 PM	41.8999	-70.1352
10	11/26/19	8:45:06 PM	3:45:06 PM	41.9001	-70.1352
11	11/26/19	8:46:06 PM	3:46:06 PM	41.9003	-70.1351
12	11/26/19	8:47:06 PM	3:47:06 PM	41.9005	-70.135
13	11/26/19	8:48:06 PM	3:48:06 PM	41.9007	-70.135
14	11/26/19	8:49:06 PM	3:49:06 PM	41.9009	-70.1349
15	11/26/19	8:50:06 PM	3:50:06 PM	41.901	-70.1348
16	11/26/19	8:51:06 PM	3:51:06 PM	41.9012	-70.1348
17	11/26/19	8:52:06 PM	3:52:06 PM	41.9014	-70.1347
18	11/26/19	8:53:15 PM	3:53:15 PM	41.9016	-70.1347
19	11/26/19	8:54:15 PM	3:54:15 PM	41.9018	-70.1346
20	11/26/19	8:55:15 PM	3:55:15 PM	41.902	-70.1346
21	11/26/19	8:56:24 PM	3:56:24 PM	41.9022	-70.1345
22	11/26/19	8:57:24 PM	3:57:24 PM	41.9024	-70.1345
23	11/26/19	8:58:24 PM	3:58:24 PM	41.9025	-70.1344
24	11/26/19	8:59:24 PM	3:59:24 PM	41.9027	-70.1343
25	11/26/19	9:00:33 PM	4:00:33 PM	41.9029	-70.1343
26	11/26/19	9:01:33 PM	4:01:33 PM	41.9031	-70.1342
27	11/26/19	9:02:33 PM	4:02:33 PM	41.9032	-70.1342
28	11/26/19	9:03:42 PM	4:03:42 PM	41.9035	-70.134
29	11/26/19	9:04:42 PM	4:04:42 PM	41.9036	-70.1339
30	11/26/19	9:05:42 PM	4:05:42 PM	41.9038	-70.1339
31	11/26/19	9:06:42 PM	4:06:42 PM	41.9039	-70.1339
32	11/26/19	9:07:42 PM	4:07:42 PM	41.9041	-70.1338
33	11/26/19	9:08:42 PM	4:08:42 PM	41.9042	-70.1337
34	11/26/19	9:09:42 PM	4:09:42 PM	41.9044	-70.1336
35	11/26/19	9:10:42 PM	4:10:42 PM	41.9045	-70.1336
36	11/26/19	9:11:42 PM	4:11:42 PM	41.9047	-70.1336
37	11/26/19	9:12:42 PM	4:12:42 PM	41.9048	-70.1335
38	11/26/19	9:13:51 PM	4:13:51 PM	41.905	-70.1334
39	11/26/19	9:14:51 PM	4:14:51 PM	41.9051	-70.1334
40	11/26/19	9:15:51 PM	4:15:51 PM	41.9052	-70.1333
41	11/26/19	9:16:51 PM	4:16:51 PM	41.9054	-70.1332
42	11/26/19	9:17:51 PM	4:17:51 PM	41.9055	-70.1332
43	11/26/19	9:18:52 PM	4:18:52 PM	41.9056	-70.1331
44	11/26/19	9:19:52 PM	4:19:52 PM	41.9058	-70.133
45	11/26/19	9:20:52 PM	4:20:52 PM	41.9058	-70.1331
46	11/26/19	9:21:52 PM	4:21:52 PM	41.906	-70.1329
47	11/26/19	9:22:52 PM	4:22:52 PM	41.9061	-70.1329
48	11/26/19	9:24:01 PM	4:24:01 PM	41.9063	-70.1328
49	11/26/19	9:25:01 PM	4:25:01 PM	41.9064	-70.1328
50	11/26/19	9:26:01 PM	4:26:01 PM	41.9065	-70.1327
51	11/26/19	9:27:01 PM	4:27:01 PM	41.9066	-70.1326
52	11/26/19	9:28:10 PM	4:28:10 PM	41.9067	-70.1327
53	11/26/19	9:29:10 PM	4:29:10 PM	41.9069	-70.1325
54	11/26/19	9:30:17 PM	4:30:17 PM	41.907	-70.1325
55	11/26/19	9:31:26 PM	4:31:26 PM	41.9071	-70.1324
56	11/26/19	9:32:26 PM	4:32:26 PM	41.9072	-70.1322
57	11/26/19	9:33:36 PM	4:33:36 PM	41.9073	-70.1323
58	11/26/19	9:34:45 PM	4:34:45 PM	41.9074	-70.1322
59	11/26/19	9:35:45 PM	4:35:45 PM	41.9075	-70.1321
60	11/26/19	9:36:45 PM	4:36:45 PM	41.9076	-70.1318
61	11/26/19	9:37:45 PM	4:37:45 PM	41.9077	-70.1318
62	11/26/19	9:38:45 PM	4:38:45 PM	41.9078	-70.1317
63	11/26/19	9:39:46 PM	4:39:46 PM	41.9079	-70.1317
64	11/26/19	9:40:46 PM	4:40:46 PM	41.908	-70.1316
65	11/26/19	9:41:46 PM	4:41:46 PM	41.9081	-70.1316
66	11/26/19	9:42:46 PM	4:42:46 PM	41.9082	-70.1314
67	11/26/19	9:43:53 PM	4:43:53 PM	41.9082	-70.1315
68	11/26/19	9:44:53 PM	4:44:53 PM	41.9083	-70.1313
69	11/26/19	9:45:53 PM	4:45:53 PM	41.9084	-70.1312
70	11/26/19	9:47:02 PM	4:47:02 PM	41.9085	-70.1311
71	11/26/19	9:48:02 PM	4:48:02 PM	41.9085	-70.1311
72	11/26/19	9:49:02 PM	4:49:02 PM	41.9087	-70.131
73	11/26/19	9:50:04 PM	4:50:04 PM	41.9087	-70.1311
74	11/26/19	9:51:04 PM	4:51:04 PM	41.9088	-70.1308
75	11/26/19	9:52:04 PM	4:52:04 PM	41.9088	-70.1307
76	11/26/19	9:53:04 PM	4:53:04 PM	41.9089	-70.1307
77	11/26/19	9:54:04 PM	4:54:04 PM	41.909	-70.1306
78	11/26/19	9:55:04 PM	4:55:04 PM	41.9091	-70.1305
79	11/26/19	9:56:11 PM	4:56:11 PM	41.9091	-70.1306
80	11/26/19	9:57:11 PM	4:57:11 PM	41.9092	-70.1305
81	11/26/19	9:58:11 PM	4:58:11 PM	41.9092	-70.1302
82	11/26/19	9:59:11 PM	4:59:11 PM	41.9093	-70.1302
83	11/26/19	10:00:12 PM	5:00:12 PM	41.9094	-70.1303
84	11/26/19	10:01:12 PM	5:01:12 PM	41.9095	-70.1301
85	11/26/19	10:02:12 PM	5:02:12 PM	41.9095	-70.13
86	11/26/19	10:03:12 PM	5:03:12 PM	41.9096	-70.13
87	11/26/19	10:04:12 PM	5:04:12 PM	41.9097	-70.1299
88	11/26/19	10:05:12 PM	5:05:12 PM	41.9097	-70.1296
89	11/26/19	10:06:12 PM	5:06:12 PM	41.9097	-70.1296
90	11/26/19	10:07:12 PM	5:07:12 PM	41.9098	-70.1297
91	11/26/19	10:08:12 PM	5:08:12 PM	41.9099	-70.1295
92	11/26/19	10:09:19 PM	5:09:19 PM	41.9099	-70.1294
93	11/26/19	10:10:19 PM	5:10:19 PM	41.91	-70.1293
94	11/26/19	10:11:21 PM	5:11:21 PM	41.9101	-70.1292
95	11/26/19	10:12:21 PM	5:12:21 PM	41.9101	-70.1291
96	11/26/19	10:13:21 PM	5:13:21 PM	41.9102	-70.129
97	11/26/19	10:14:21 PM	5:14:21 PM	41.9102	-70.1288
98	11/26/19	10:15:30 PM	5:15:30 PM	41.9103	-70.1287
99	11/26/19	10:16:30 PM	5:16:30 PM	41.9103	-70.1285
100	11/26/19	10:17:39 PM	5:17:39 PM	41.9104	-70.1285
101	11/26/19	10:18:39 PM	5:18:39 PM	41.9104	-70.1283
102	11/26/19	10:19:39 PM	5:19:39 PM	41.9105	-70.1284
103	11/26/19	10:20:39 PM	5:20:39 PM	41.9105	-70.1281
104	11/26/19	10:21:46 PM	5:21:46 PM	41.9106	-70.128
105	11/26/19	10:22:46 PM	5:22:46 PM	41.9106	-70.1277
106	11/26/19	10:23:55 PM	5:23:55 PM	41.9107	-70.1279
107	11/26/19	10:24:55 PM	5:24:55 PM	41.9107	-70.1275
108	11/26/19	10:25:55 PM	5:25:55 PM	41.9107	-70.1275
109	11/26/19	10:27:04 PM	5:27:04 PM	41.9108	-70.1274
110	11/26/19	10:28:04 PM	5:28:04 PM	41.9108	-70.1275
111	11/26/19	10:29:04 PM	5:29:04 PM	41.9108	-70.127
112	11/26/19	10:30:04 PM	5:30:04 PM	41.9109	-70.1271
113	11/26/19	10:31:05 PM	5:31:05 PM	41.9109	-70.127
114	11/26/19	10:32:15 PM	5:32:15 PM	41.911	-70.1267
115	11/26/19	10:33:15 PM	5:33:15 PM	41.911	-70.1268
116	11/26/19	10:34:23 PM	5:34:23 PM	41.911	-70.1265
117	11/26/19	10:35:33 PM	5:35:33 PM	41.911	-70.1264
118	11/26/19	10:36:52 PM	5:36:52 PM	41.9111	-70.1261
119	11/26/19	10:38:02 PM	5:38:02 PM	41.9111	-70.126
120	11/26/19	10:39:12 PM	5:39:12 PM	41.9111	-70.126
121	11/26/19	10:40:21 PM	5:40:21 PM	41.9111	-70.1257
122	11/26/19	10:41:21 PM	5:41:21 PM	41.9112	-70.1258
123	11/26/19	10:42:22 PM	5:42:22 PM	41.9112	-70.1254
124	11/26/19	10:43:22 PM	5:43:22 PM	41.9112	-70.1254
125	11/26/19	10:44:22 PM	5:44:22 PM	41.9112	-70.1252
126	11/26/19	10:45:22 PM	5:45:22 PM	41.9113	-70.125
127	11/26/19	10:46:29 PM	5:46:29 PM	41.9113	-70.1248
128	11/26/19	10:47:39 PM	5:47:39 PM	41.9113	-70.1247
129	11/26/19	10:48:39 PM	5:48:39 PM	41.9113	-70.1246
130	11/26/19	10:49:39 PM	5:49:39 PM	41.9113	-70.1245
131	11/26/19	10:50:49 PM	5:50:49 PM	41.9113	-70.1245
132	11/26/19	10:51:49 PM	5:51:49 PM	41.9114	-70.1244
133	11/26/19	10:52:50 PM	5:52:50 PM	41.9114	-70.1239
134	11/26/19	10:53:51 PM	5:53:51 PM	41.9114	-70.124
135	11/26/19	10:54:59 PM	5:54:59 PM	41.9114	-70.1238
136	11/26/19	10:56:09 PM	5:56:09 PM	41.9114	-70.1237
137	11/26/19	10:57:09 PM	5:57:09 PM	41.9114	-70.1236
138	11/26/19	10:58:09 PM	5:58:09 PM	41.9114	-70.1233
139	11/26/19	11:01:35 PM	6:01:35 PM	41.9115	-70.123
140	11/26/19	11:03:08 PM	6:03:08 PM	41.9115	-70.1229
141	11/26/19	11:05:39 PM	6:05:39 PM	41.9116	-70.1227
142	11/26/19	11:06:40 PM	6:06:40 PM	41.9116	-70.1222
143	11/26/19	11:09:31 PM	6:09:31 PM	41.9116	-70.1218
144	11/26/19	11:10:31 PM	6:10:31 PM	41.9117	-70.1222
145	11/26/19	11:11:31 PM	6:11:31 PM	41.9117	-70.1221
146	11/26/19	11:12:31 PM	6:12:31 PM	41.9118	-70.1219
147	11/26/19	11:14:02 PM	6:14:02 PM	41.9118	-70.1218
148	11/26/19	11:15:13 PM	6:15:13 PM	41.9118	-70.1213
149	11/26/19	11:16:22 PM	6:16:22 PM	41.9119	-70.1214
150	11/26/19	11:17:22 PM	6:17:22 PM	41.9119	-70.1213
151	11/26/19	11:18:23 PM	6:18:23 PM	41.912	-70.1211
152	11/26/19	11:19:38 PM	6:19:38 PM	41.912	-70.1213
153	11/26/19	11:20:38 PM	6:20:38 PM	41.9121	-70.1212
