# Supplementary material for: Developing bottom drifters to better understand the stranding locations of cold-stunned sea turtles in Cape Cod Bay, Massachusetts
Source: PeerJ. 2023 Aug 30;11:e15866. doi: 10.7717/peerj.15866 (PMC10474834; doi:10.7717/peerj.15866)
Supplement: Supplemental Information 20 — These data show the hourly point locations for the Davis drifter that was deployed on 31 October 2018 before eventually being lost to sea. This is the unpublished data mentioned in line 324-325. [file peerj-11-15866-s020.txt]

ESN	SeqNo	ESN	Unit Name	Message Time GMT	Message Subtype	Battery Condition	GPS Data	Missed Alarm	GPS Fail Counter	Longitude	Latitude	Message Trigger	Message Trigger State	Inputs 1-2	Alarms 1-2	Moving	GPS Fix Confidence	Message Time GMT
0-1348290		1348290	AUDUBON	1/1/19 1:46	Location	Good	Valid	N/A	0	-67.687175	41.955028	N/A		11	0	N	High	1/1/19 1:46
0-1348290		1348290	AUDUBON	12/26/18 11:07	Location	Good	Valid	N/A	0	-68.19525	41.907681	N/A		11	0	N	High	12/26/18 11:07
0-1348290		1348290	AUDUBON	12/26/18 10:08	Location	Good	Valid	N/A	0	-68.197289	41.91031	N/A		11	0	N	High	12/26/18 10:08
0-1348290		1348290	AUDUBON	12/26/18 9:09	Location	Good	Valid	N/A	0	-68.201816	41.913282	N/A		11	0	N	High	12/26/18 9:09
0-1348290		1348290	AUDUBON	12/26/18 7:31	Location	Good	Valid	N/A	0	-68.208833	41.916822	N/A		11	0	N	High	12/26/18 7:31
0-1348290		1348290	AUDUBON	12/26/18 6:20	Location	Good	Valid	N/A	0	-68.211215	41.915621	N/A		11	0	N	High	12/26/18 6:20
0-1348290		1348290	AUDUBON	12/26/18 4:22	Location	Good	Valid	N/A	0	-68.20658	41.905943	N/A		11	0	N	Low	12/26/18 4:22
0-1348290		1348290	AUDUBON	12/26/18 3:06	Location	Good	Valid	N/A	0	-68.201344	41.897435	N/A		11	0	N	Low	12/26/18 3:06
0-1348290		1348290	AUDUBON	12/26/18 2:15	Location	Good	Valid	N/A	1	-68.197396	41.892242	N/A		11	0	N	High	12/26/18 2:15
0-1348290		1348290	AUDUBON	12/26/18 0:09	Location	Good	Valid	N/A	0	-68.192396	41.883756	N/A		11	0	N	High	12/26/18 0:09
0-1348290		1348290	AUDUBON	12/25/18 23:20	Location	Good	Valid	N/A	0	-68.191645	41.884367	N/A		11	0	N	High	12/25/18 23:20
0-1348290		1348290	AUDUBON	12/25/18 22:08	Location	Good	Valid	N/A	0	-68.193576	41.88764	N/A		11	0	N	High	12/25/18 22:08
0-1348290		1348290	AUDUBON	12/25/18 21:11	Location	Good	Valid	N/A	0	-68.195915	41.890708	N/A		11	0	N	High	12/25/18 21:11
0-1348290		1348290	AUDUBON	12/25/18 20:18	Location	Good	Valid	N/A	0	-68.199821	41.894313	N/A		11	0	N	Low	12/25/18 20:18
0-1348290		1348290	AUDUBON	12/25/18 19:12	Location	Good	Valid	N/A	3	-68.203447	41.897532	N/A		11	0	N	High	12/25/18 19:12
0-1348290		1348290	AUDUBON	12/25/18 15:23	Location	Good	Valid	N/A	0	-68.191538	41.895686	N/A		11	0	N	High	12/25/18 15:23
0-1348290		1348290	AUDUBON	12/25/18 14:28	Location	Good	Valid	N/A	1	-68.181088	41.89485	N/A		11	0	N	High	12/25/18 14:28
0-1348290		1348290	AUDUBON	12/25/18 12:25	Location	Good	Valid	N/A	0	-68.159652	41.900278	N/A		11	0	N	High	12/25/18 12:25
0-1348290		1348290	AUDUBON	12/25/18 11:07	Location	Good	Valid	N/A	2	-68.156497	41.908196	N/A		11	0	N	High	12/25/18 11:07
0-1348290		1348290	AUDUBON	12/25/18 6:55	Location	Good	Valid	N/A	0	-68.189907	41.936102	N/A		11	0	N	High	12/25/18 6:55
0-1348290		1348290	AUDUBON	12/25/18 5:56	Location	Good	Valid	N/A	0	-68.195357	41.93696	N/A		11	0	N	High	12/25/18 5:56
0-1348290		1348290	AUDUBON	12/25/18 4:48	Location	Good	Valid	N/A	0	-68.200142	41.933956	N/A		11	0	N	High	12/25/18 4:48
0-1348290		1348290	AUDUBON	12/25/18 3:37	Location	Good	Valid	N/A	0	-68.197396	41.926006	N/A		11	0	N	High	12/25/18 3:37
0-1348290		1348290	AUDUBON	12/25/18 2:51	Location	Good	Valid	N/A	0	-68.191516	41.919354	N/A		11	0	N	High	12/25/18 2:51
0-1348290		1348290	AUDUBON	12/25/18 1:51	Location	Good	Valid	N/A	0	-68.181775	41.910782	N/A		11	0	N	High	12/25/18 1:51
0-1348290		1348290	AUDUBON	12/19/18 15:26	Location	Good	Valid	N/A	0	-68.602409	41.621457	N/A		11	0	N	High	12/19/18 15:26
0-1348290		1348290	AUDUBON	12/19/18 14:06	Location	Good	Valid	N/A	0	-68.607645	41.625105	N/A		11	0	N	Low	12/19/18 14:06
0-1348290		1348290	AUDUBON	12/19/18 12:46	Location	Good	Valid	N/A	0	-68.615692	41.62312	N/A		11	0	N	High	12/19/18 12:46
0-1348290		1348290	AUDUBON	12/19/18 10:44	Location	Good	Valid	N/A	0	-68.627107	41.605793	N/A		11	0	N	High	12/19/18 10:44
0-1348290		1348290	AUDUBON	12/19/18 10:08	Location	Good	Valid	N/A	0	-68.629918	41.594185	N/A		11	0	N	High	12/19/18 10:08
0-1348290		1348290	AUDUBON	12/19/18 8:43	Location	Good	Valid	N/A	0	-68.631871	41.580656	N/A		11	0	N	High	12/19/18 8:43
0-1348290		1348290	AUDUBON	12/19/18 8:01	Location	Good	Valid	N/A	0	-68.632987	41.574197	N/A		11	0	N	High	12/19/18 8:01
0-1348290		1348290	AUDUBON	12/19/18 4:43	Location	Good	Valid	N/A	1	-68.640196	41.580774	N/A		11	0	N	High	12/19/18 4:43
0-1348290		1348290	AUDUBON	12/19/18 1:52	Location	Good	Valid	N/A	3	-68.660216	41.606888	N/A		11	0	N	High	12/19/18 1:52
0-1348290		1348290	AUDUBON	12/18/18 18:45	Location	Good	Valid	N/A	0	-68.689721	41.568071	N/A		11	0	N	High	12/18/18 18:45
0-1348290		1348290	AUDUBON	12/18/18 17:39	Location	Good	Valid	N/A	3	-68.690279	41.572813	N/A		11	0	N	High	12/18/18 17:39
0-1348290		1348290	AUDUBON	12/18/18 13:39	Location	Good	Valid	N/A	0	-68.704076	41.623389	N/A		11	0	N	High	12/18/18 13:39
0-1348290		1348290	AUDUBON	12/18/18 11:53	Location	Good	Valid	N/A	0	-68.715448	41.63518	N/A		11	0	N	High	12/18/18 11:53
0-1348290		1348290	AUDUBON	12/18/18 10:50	Location	Good	Valid	N/A	1	-68.72504	41.633291	N/A		11	0	N	High	12/18/18 10:50
0-1348290		1348290	AUDUBON	12/18/18 8:36	Location	Good	Valid	N/A	0	-68.735833	41.622723	N/A		11	0	N	High	12/18/18 8:36
0-1348290		1348290	AUDUBON	12/18/18 8:00	Location	Good	Valid	N/A	0	-68.737915	41.617906	N/A		11	0	N	High	12/18/18 8:00
0-1348290		1348290	AUDUBON	12/18/18 6:45	Location	Good	Valid	N/A	0	-68.743236	41.614366	N/A		11	0	N	High	12/18/18 6:45
0-1348290		1348290	AUDUBON	12/18/18 5:52	Location	Good	Valid	N/A	0	-68.746433	41.617455	N/A		11	0	N	High	12/18/18 5:52
0-1348290		1348290	AUDUBON	12/18/18 4:57	Location	Good	Valid	N/A	3	-68.750381	41.623077	N/A		11	0	N	Low	12/18/18 4:57
0-1348290		1348290	AUDUBON	12/17/18 23:47	Location	Good	Valid	N/A	0	-68.775058	41.680895	N/A		11	0	N	High	12/17/18 23:47
0-1348290		1348290	AUDUBON	12/17/18 21:53	Location	Good	Valid	N/A	0	-68.775337	41.683202	N/A		11	0	N	High	12/17/18 21:53
0-1348290		1348290	AUDUBON	12/17/18 20:40	Location	Good	Valid	N/A	0	-68.772483	41.682612	N/A		11	0	N	High	12/17/18 20:40
0-1348290		1348290	AUDUBON	12/17/18 19:55	Location	Good	Valid	N/A	0	-68.769929	41.682601	N/A		11	0	N	Low	12/17/18 19:55
0-1348290		1348290	AUDUBON	12/17/18 18:43	Location	Good	Valid	N/A	1	-68.765659	41.686249	N/A		11	0	N	High	12/17/18 18:43
0-1348290		1348290	AUDUBON	12/17/18 16:38	Location	Good	Valid	N/A	1	-68.758428	41.706666	N/A		11	0	N	High	12/17/18 16:38
0-1348290		1348290	AUDUBON	12/17/18 14:40	Location	Good	Valid	N/A	0	-68.758192	41.734024	N/A		11	0	N	High	12/17/18 14:40
0-1348290		1348290	AUDUBON	12/17/18 13:51	Location	Good	Valid	N/A	0	-68.759887	41.743863	N/A		11	0	N	High	12/17/18 13:51
0-1348290		1348290	AUDUBON	12/17/18 12:51	Location	Good	Valid	N/A	0	-68.762462	41.751738	N/A		11	0	N	High	12/17/18 12:51
0-1348290		1348290	AUDUBON	12/17/18 11:55	Location	Good	Valid	N/A	3	-68.763771	41.754055	N/A		11	0	N	High	12/17/18 11:55
0-1348290		1348290	AUDUBON	12/17/18 4:49	Location	Good	Valid	N/A	0	-68.70429	41.697321	N/A		11	0	N	High	12/17/18 4:49
0-1348290		1348290	AUDUBON	12/17/18 3:51	Location	Good	Valid	N/A	0	-68.691695	41.694177	N/A		11	0	N	High	12/17/18 3:51
0-1348290		1348290	AUDUBON	12/17/18 3:05	Location	Good	Valid	N/A	0	-68.679743	41.695046	N/A		11	0	N	High	12/17/18 3:05
0-1348290		1348290	AUDUBON	12/17/18 1:48	Location	Good	Valid	N/A	0	-68.667963	41.698887	N/A		11	0	N	High	12/17/18 1:48
0-1348290		1348290	AUDUBON	12/17/18 0:48	Location	Good	Valid	N/A	0	-68.658371	41.701301	N/A		11	0	N	High	12/17/18 0:48
0-1348290		1348290	AUDUBON	12/16/18 23:35	Location	Good	Valid	N/A	0	-68.647449	41.70172	N/A		11	0	N	High	12/16/18 23:35
0-1348290		1348290	AUDUBON	12/16/18 23:06	Location	Good	Valid	N/A	0	-68.640454	41.699477	N/A		11	0	N	High	12/16/18 23:06
0-1348290		1348290	AUDUBON	12/16/18 21:48	Location	Good	Valid	N/A	1	-68.628094	41.694038	N/A		11	0	N	High	12/16/18 21:48
0-1348290		1348290	AUDUBON	12/16/18 19:43	Location	Good	Valid	N/A	0	-68.602924	41.675305	N/A		11	0	N	High	12/16/18 19:43
0-1348290		1348290	AUDUBON	12/16/18 18:57	Location	Good	Valid	N/A	0	-68.594277	41.666411	N/A		11	0	N	High	12/16/18 18:57
0-1348290		1348290	AUDUBON	12/16/18 17:53	Location	Good	Valid	N/A	0	-68.584578	41.655618	N/A		11	0	N	High	12/16/18 17:53
0-1348290		1348290	AUDUBON	12/16/18 16:36	Location	Good	Valid	N/A	0	-68.578162	41.65049	N/A		11	0	N	High	12/16/18 16:36
0-1348290		1348290	AUDUBON	12/16/18 15:38	Location	Good	Valid	N/A	0	-68.572819	41.648655	N/A		11	0	N	High	12/16/18 15:38
0-1348290		1348290	AUDUBON	12/16/18 14:40	Location	Good	Valid	N/A	0	-68.56694	41.64843	N/A		11	0	N	High	12/16/18 14:40
0-1348290		1348290	AUDUBON	12/16/18 13:48	Location	Good	Valid	N/A	0	-68.564	41.649063	N/A		11	0	N	High	12/16/18 13:48
0-1348290		1348290	AUDUBON	12/16/18 12:53	Location	Good	Valid	N/A	1	-68.563828	41.647679	N/A		11	0	N	Low	12/16/18 12:53
0-1348290		1348290	AUDUBON	12/16/18 10:42	Location	Good	Valid	N/A	0	-68.563314	41.628388	N/A		11	0	N	High	12/16/18 10:42
0-1348290		1348290	AUDUBON	12/16/18 9:38	Location	Good	Valid	N/A	0	-68.559108	41.613164	N/A		11	0	N	High	12/16/18 9:38
0-1348290		1348290	AUDUBON	12/16/18 8:53	Location	Good	Valid	N/A	3	-68.553593	41.597081	N/A		11	0	N	High	12/16/18 8:53
0-1348290		1348290	AUDUBON	12/16/18 4:42	Location	Good	Valid	N/A	0	-68.5063	41.530445	N/A		11	0	N	High	12/16/18 4:42
0-1348290		1348290	AUDUBON	12/16/18 4:00	Location	Good	Valid	N/A	0	-68.493791	41.529018	N/A		11	0	N	High	12/16/18 4:00
0-1348290		1348290	AUDUBON	12/16/18 2:56	Location	Good	Valid	N/A	0	-68.484349	41.535058	N/A		11	0	N	High	12/16/18 2:56
0-1348290		1348290	AUDUBON	12/16/18 1:57	Location	Good	Valid	N/A	0	-68.480401	41.54319	N/A		11	0	N	High	12/16/18 1:57
0-1348290		1348290	AUDUBON	12/16/18 1:01	Location	Good	Valid	N/A	1	-68.479028	41.555325	N/A		11	0	N	High	12/16/18 1:01
0-1348290		1348290	AUDUBON	12/15/18 22:32	Location	Good	Valid	N/A	0	-68.48274	41.564895	N/A		11	0	N	High	12/15/18 22:32
0-1348290		1348290	AUDUBON	12/15/18 21:35	Location	Good	Valid	N/A	0	-68.484306	41.55746	N/A		11	0	N	High	12/15/18 21:35
0-1348290		1348290	AUDUBON	12/15/18 20:43	Location	Good	Valid	N/A	0	-68.483062	41.545036	N/A		11	0	N	High	12/15/18 20:43
0-1348290		1348290	AUDUBON	12/15/18 19:47	Location	Good	Valid	N/A	0	-68.476582	41.528642	N/A		11	0	N	High	12/15/18 19:47
0-1348290		1348290	AUDUBON	12/15/18 18:50	Location	Good	Valid	N/A	0	-68.463492	41.511122	N/A		11	0	N	High	12/15/18 18:50
0-1348290		1348290	AUDUBON	12/15/18 17:42	Location	Good	Valid	N/A	0	-68.448794	41.494632	N/A		11	0	N	High	12/15/18 17:42
0-1348290		1348290	AUDUBON	12/15/18 16:45	Location	Good	Valid	N/A	0	-68.432529	41.487358	N/A		11	0	N	High	12/15/18 16:45
0-1348290		1348290	AUDUBON	12/15/18 15:42	Location	Good	Valid	N/A	0	-68.415084	41.486875	N/A		11	0	N	High	12/15/18 15:42
0-1348290		1348290	AUDUBON	12/15/18 14:40	Location	Good	Valid	N/A	0	-68.407917	41.491081	N/A		11	0	N	High	12/15/18 14:40
0-1348290		1348290	AUDUBON	12/15/18 13:36	Location	Good	Valid	N/A	0	-68.40605	41.500758	N/A		11	0	N	High	12/15/18 13:36
0-1348290		1348290	AUDUBON	12/15/18 12:50	Location	Good	Valid	N/A	0	-68.409162	41.511315	N/A		11	0	N	High	12/15/18 12:50
0-1348290		1348290	AUDUBON	12/15/18 10:46	Location	Good	Valid	N/A	0	-68.423431	41.520574	N/A		11	0	N	High	12/15/18 10:46
0-1348290		1348290	AUDUBON	12/15/18 9:38	Location	Good	Valid	N/A	0	-68.431971	41.513268	N/A		11	0	N	High	12/15/18 9:38
0-1348290		1348290	AUDUBON	12/15/18 8:48	Location	Good	Valid	N/A	0	-68.435276	41.50153	N/A		11	0	N	High	12/15/18 8:48
0-1348290		1348290	AUDUBON	12/15/18 7:50	Location	Good	Valid	N/A	0	-68.435812	41.482326	N/A		11	0	N	High	12/15/18 7:50
0-1348290		1348290	AUDUBON	12/15/18 6:50	Location	Good	Valid	N/A	0	-68.431842	41.459602	N/A		11	0	N	High	12/15/18 6:50
0-1348290		1348290	AUDUBON	12/15/18 5:44	Location	Good	Valid	N/A	0	-68.423388	41.43617	N/A		11	0	N	High	12/15/18 5:44
0-1348290		1348290	AUDUBON	12/15/18 4:35	Location	Good	Valid	N/A	0	-68.413045	41.417685	N/A		11	0	N	High	12/15/18 4:35
0-1348290		1348290	AUDUBON	12/15/18 3:46	Location	Good	Valid	N/A	0	-68.406544	41.410561	N/A		11	0	N	High	12/15/18 3:46
0-1348290		1348290	AUDUBON	12/15/18 2:48	Location	Good	Valid	N/A	0	-68.400342	41.409456	N/A		11	0	N	High	12/15/18 2:48
0-1348290		1348290	AUDUBON	12/15/18 1:51	Location	Good	Valid	N/A	0	-68.400557	41.415367	N/A		11	0	N	High	12/15/18 1:51
0-1348290		1348290	AUDUBON	12/15/18 0:46	Location	Good	Valid	N/A	0	-68.408604	41.426311	N/A		11	0	N	High	12/15/18 0:46
0-1348290		1348290	AUDUBON	12/14/18 23:36	Location	Good	Valid	N/A	0	-68.423538	41.436546	N/A		11	0	N	High	12/14/18 23:36
0-1348290		1348290	AUDUBON	12/14/18 22:33	Location	Good	Valid	N/A	0	-68.438365	41.439003	N/A		11	0	N	High	12/14/18 22:33
0-1348290		1348290	AUDUBON	12/14/18 21:51	Location	Good	Valid	N/A	0	-68.449395	41.435076	N/A		11	0	N	High	12/14/18 21:51
0-1348290		1348290	AUDUBON	12/14/18 21:08	Location	Good	Valid	N/A	0	-68.457441	41.425742	N/A		11	0	N	High	12/14/18 21:08
0-1348290		1348290	AUDUBON	12/14/18 19:35	Location	Good	Valid	N/A	0	-68.461947	41.403458	N/A		11	0	N	High	12/14/18 19:35
0-1348290		1348290	AUDUBON	12/14/18 18:43	Location	Good	Valid	N/A	0	-68.459351	41.384608	N/A		11	0	N	High	12/14/18 18:43
0-1348290		1348290	AUDUBON	12/14/18 17:42	Location	Good	Valid	N/A	0	-68.451669	41.362581	N/A		11	0	N	High	12/14/18 17:42
0-1348290		1348290	AUDUBON	12/14/18 16:43	Location	Good	Valid	N/A	0	-68.441455	41.343613	N/A		11	0	N	High	12/14/18 16:43
0-1348290		1348290	AUDUBON	12/14/18 15:33	Location	Good	Valid	N/A	0	-68.429589	41.329215	N/A		11	0	N	High	12/14/18 15:33
0-1348290		1348290	AUDUBON	12/14/18 14:34	Location	Good	Valid	N/A	0	-68.422637	41.326532	N/A		11	0	N	High	12/14/18 14:34
0-1348290		1348290	AUDUBON	12/14/18 13:47	Location	Good	Valid	N/A	0	-68.420792	41.330019	N/A		11	0	N	High	12/14/18 13:47
0-1348290		1348290	AUDUBON	12/14/18 12:39	Location	Good	Valid	N/A	0	-68.425555	41.340952	N/A		11	0	N	High	12/14/18 12:39
0-1348290		1348290	AUDUBON	12/14/18 11:40	Location	Good	Valid	N/A	0	-68.43785	41.351423	N/A		11	0	N	High	12/14/18 11:40
0-1348290		1348290	AUDUBON	12/14/18 10:35	Location	Good	Valid	N/A	0	-68.454609	41.358966	N/A		11	0	N	High	12/14/18 10:35
0-1348290		1348290	AUDUBON	12/14/18 9:37	Location	Good	Valid	N/A	0	-68.470745	41.357517	N/A		11	0	N	High	12/14/18 9:37
0-1348290		1348290	AUDUBON	12/14/18 8:49	Location	Good	Valid	N/A	0	-68.483834	41.348065	N/A		11	0	N	High	12/14/18 8:49
0-1348290		1348290	AUDUBON	12/14/18 7:47	Location	Good	Valid	N/A	0	-68.492975	41.331586	N/A		11	0	N	High	12/14/18 7:47
0-1348290		1348290	AUDUBON	12/14/18 6:54	Location	Good	Valid	N/A	0	-68.497374	41.307317	N/A		11	0	N	High	12/14/18 6:54
0-1348290		1348290	AUDUBON	12/14/18 5:47	Location	Good	Valid	N/A	0	-68.494005	41.281868	N/A		11	0	N	High	12/14/18 5:47
0-1348290		1348290	AUDUBON	12/14/18 4:49	Location	Good	Valid	N/A	0	-68.484221	41.259177	N/A		11	0	N	High	12/14/18 4:49
0-1348290		1348290	AUDUBON	12/14/18 3:36	Location	Good	Valid	N/A	0	-68.466668	41.240112	N/A		11	0	N	High	12/14/18 3:36
0-1348290		1348290	AUDUBON	12/14/18 2:41	Location	Good	Valid	N/A	0	-68.451004	41.236174	N/A		11	0	N	High	12/14/18 2:41
0-1348290		1348290	AUDUBON	12/14/18 1:36	Location	Good	Valid	N/A	0	-68.440425	41.242622	N/A		11	0	N	High	12/14/18 1:36
0-1348290		1348290	AUDUBON	12/14/18 0:45	Location	Good	Valid	N/A	0	-68.435769	41.255819	N/A		11	0	N	High	12/14/18 0:45
0-1348290		1348290	AUDUBON	12/13/18 23:49	Location	Good	Valid	N/A	0	-68.440876	41.27998	N/A		11	0	N	High	12/13/18 23:49
0-1348290		1348290	AUDUBON	12/13/18 22:42	Location	Good	Valid	N/A	0	-68.453558	41.29603	N/A		11	0	N	High	12/13/18 22:42
0-1348290		1348290	AUDUBON	12/13/18 21:41	Location	Good	Valid	N/A	0	-68.472397	41.307532	N/A		11	0	N	High	12/13/18 21:41
0-1348290		1348290	AUDUBON	12/13/18 20:45	Location	Good	Valid	N/A	0	-68.488426	41.309785	N/A		11	0	N	High	12/13/18 20:45
0-1348290		1348290	AUDUBON	12/13/18 19:48	Location	Good	Valid	N/A	0	-68.502738	41.304603	N/A		11	0	N	High	12/13/18 19:48
0-1348290		1348290	AUDUBON	12/13/18 18:32	Location	Good	Valid	N/A	0	-68.514669	41.286696	N/A		11	0	N	High	12/13/18 18:32
0-1348290		1348290	AUDUBON	12/13/18 17:31	Location	Good	Valid	N/A	0	-68.51527	41.268672	N/A		11	0	N	High	12/13/18 17:31
0-1348290		1348290	AUDUBON	12/13/18 16:48	Location	Good	Valid	N/A	0	-68.509455	41.253115	N/A		11	0	N	High	12/13/18 16:48
0-1348290		1348290	AUDUBON	12/13/18 15:49	Location	Good	Valid	N/A	0	-68.500657	41.241474	N/A		11	0	N	High	12/13/18 15:49
0-1348290		1348290	AUDUBON	12/13/18 14:43	Location	Good	Valid	N/A	0	-68.485594	41.234618	N/A		11	0	N	High	12/13/18 14:43
0-1348290		1348290	AUDUBON	12/13/18 13:41	Location	Good	Valid	N/A	0	-68.476131	41.238352	N/A		11	0	N	High	12/13/18 13:41
0-1348290		1348290	AUDUBON	12/13/18 12:33	Location	Good	Valid	N/A	0	-68.471217	41.253405	N/A		11	0	N	High	12/13/18 12:33
0-1348290		1348290	AUDUBON	12/13/18 11:43	Location	Good	Valid	N/A	0	-68.472998	41.269294	N/A		11	0	N	High	12/13/18 11:43
0-1348290		1348290	AUDUBON	12/13/18 10:51	Location	Good	Valid	N/A	0	-68.482139	41.290258	N/A		11	0	N	High	12/13/18 10:51
0-1348290		1348290	AUDUBON	12/13/18 9:47	Location	Good	Valid	N/A	0	-68.493125	41.303208	N/A		11	0	N	High	12/13/18 9:47
0-1348290		1348290	AUDUBON	12/13/18 8:44	Location	Good	Valid	N/A	0	-68.50909	41.310868	N/A		11	0	N	High	12/13/18 8:44
0-1348290		1348290	AUDUBON	12/13/18 7:51	Location	Good	Valid	N/A	0	-68.519754	41.307896	N/A		11	0	N	High	12/13/18 7:51
0-1348290		1348290	AUDUBON	12/13/18 6:39	Location	Good	Valid	N/A	0	-68.526793	41.292629	N/A		11	0	N	High	12/13/18 6:39
0-1348290		1348290	AUDUBON	12/13/18 5:49	Location	Good	Valid	N/A	0	-68.526535	41.277587	N/A		11	0	N	High	12/13/18 5:49
0-1348290		1348290	AUDUBON	12/13/18 4:41	Location	Good	Valid	N/A	0	-68.517609	41.254746	N/A		11	0	N	High	12/13/18 4:41
0-1348290		1348290	AUDUBON	12/13/18 3:39	Location	Good	Valid	N/A	0	-68.504004	41.241045	N/A		11	0	N	High	12/13/18 3:39
0-1348290		1348290	AUDUBON	12/13/18 2:55	Location	Good	Valid	N/A	3	-68.490014	41.235498	N/A		11	0	N	High	12/13/18 2:55
0-1348290		1348290	AUDUBON	12/12/18 20:41	Location	Good	Valid	N/A	0	-68.480659	41.359577	N/A		11	0	N	High	12/12/18 20:41
0-1348290		1348290	AUDUBON	12/12/18 19:50	Location	Good	Valid	N/A	0	-68.493211	41.370971	N/A		11	0	N	High	12/12/18 19:50
0-1348290		1348290	AUDUBON	12/12/18 18:46	Location	Good	Valid	N/A	0	-68.504584	41.37508	N/A		11	0	N	High	12/12/18 18:46
0-1348290		1348290	AUDUBON	12/12/18 17:48	Location	Good	Valid	N/A	0	-68.512952	41.371604	N/A		11	0	N	Low	12/12/18 17:48
0-1348290		1348290	AUDUBON	12/12/18 16:59	Location	Good	Valid	N/A	0	-68.517094	41.363257	N/A		11	0	N	High	12/12/18 16:59
0-1348290		1348290	AUDUBON	12/12/18 15:49	Location	Good	Valid	N/A	1	-68.518209	41.35461	N/A		11	0	N	Low	12/12/18 15:49
0-1348290		1348290	AUDUBON	12/12/18 11:38	Location	Good	Valid	N/A	0	-68.525741	41.366615	N/A		11	0	N	High	12/12/18 11:38
0-1348290		1348290	AUDUBON	12/12/18 9:45	Location	Good	Valid	N/A	0	-68.554773	41.389307	N/A		11	0	N	High	12/12/18 9:45
0-1348290		1348290	AUDUBON	12/12/18 8:35	Location	Good	Valid	N/A	0	-68.574536	41.39466	N/A		11	0	N	High	12/12/18 8:35
0-1348290		1348290	AUDUBON	12/12/18 7:36	Location	Good	Valid	N/A	1	-68.589449	41.390347	N/A		11	0	N	High	12/12/18 7:36
0-1348290		1348290	AUDUBON	12/12/18 5:54	Location	Good	Valid	N/A	0	-68.61052	41.363493	N/A		11	0	N	High	12/12/18 5:54
0-1348290		1348290	AUDUBON	12/12/18 4:43	Location	Good	Valid	N/A	0	-68.612924	41.343334	N/A		11	0	N	High	12/12/18 4:43
0-1348290		1348290	AUDUBON	12/12/18 3:29	Location	Good	Valid	N/A	0	-68.608224	41.324312	N/A		11	0	N	High	12/12/18 3:29
0-1348290		1348290	AUDUBON	12/12/18 2:32	Location	Good	Valid	N/A	0	-68.599384	41.310192	N/A		11	0	N	High	12/12/18 2:32
0-1348290		1348290	AUDUBON	12/12/18 1:38	Location	Good	Valid	N/A	0	-68.589728	41.303605	N/A		11	0	N	High	12/12/18 1:38
0-1348290		1348290	AUDUBON	12/12/18 0:31	Location	Good	Valid	N/A	0	-68.580544	41.30633	N/A		11	0	N	High	12/12/18 0:31
0-1348290		1348290	AUDUBON	12/11/18 23:40	Location	Good	Valid	N/A	0	-68.57724	41.315825	N/A		11	0	N	High	12/11/18 23:40
0-1348290		1348290	AUDUBON	12/11/18 22:35	Location	Good	Valid	N/A	0	-68.580565	41.333721	N/A		11	0	N	High	12/11/18 22:35
0-1348290		1348290	AUDUBON	12/11/18 21:48	Location	Good	Valid	N/A	0	-68.58696	41.346788	N/A		11	0	N	High	12/11/18 21:48
0-1348290		1348290	AUDUBON	12/11/18 20:51	Location	Good	Valid	N/A	0	-68.600392	41.360393	N/A		11	0	N	High	12/11/18 20:51
0-1348290		1348290	AUDUBON	12/11/18 19:35	Location	Good	Valid	N/A	0	-68.615584	41.3655	N/A		11	0	N	High	12/11/18 19:35
0-1348290		1348290	AUDUBON	12/11/18 18:38	Location	Good	Valid	N/A	0	-68.627794	41.360618	N/A		11	0	N	High	12/11/18 18:38
0-1348290		1348290	AUDUBON	12/11/18 17:42	Location	Good	Valid	N/A	0	-68.633866	41.351101	N/A		11	0	N	High	12/11/18 17:42
0-1348290		1348290	AUDUBON	12/11/18 16:34	Location	Good	Valid	N/A	0	-68.637192	41.331457	N/A		11	0	N	High	12/11/18 16:34
0-1348290		1348290	AUDUBON	12/11/18 15:29	Location	Good	Valid	N/A	0	-68.633695	41.309356	N/A		11	0	N	High	12/11/18 15:29
0-1348290		1348290	AUDUBON	12/11/18 14:36	Location	Good	Valid	N/A	0	-68.626871	41.293198	N/A		11	0	N	High	12/11/18 14:36
0-1348290		1348290	AUDUBON	12/11/18 13:31	Location	Good	Valid	N/A	0	-68.616014	41.279808	N/A		11	0	N	High	12/11/18 13:31
0-1348290		1348290	AUDUBON	12/11/18 12:38	Location	Good	Valid	N/A	0	-68.60846	41.277233	N/A		11	0	N	High	12/11/18 12:38
0-1348290		1348290	AUDUBON	12/11/18 11:53	Location	Good	Valid	N/A	0	-68.605177	41.282512	N/A		11	0	N	High	12/11/18 11:53
0-1348290		1348290	AUDUBON	12/11/18 10:40	Location	Good	Valid	N/A	0	-68.607345	41.297318	N/A		11	0	N	High	12/11/18 10:40
0-1348290		1348290	AUDUBON	12/11/18 9:46	Location	Good	Valid	N/A	0	-68.615069	41.310879	N/A		11	0	N	High	12/11/18 9:46
0-1348290		1348290	AUDUBON	12/11/18 8:39	Location	Good	Valid	N/A	0	-68.628502	41.324344	N/A		11	0	N	High	12/11/18 8:39
0-1348290		1348290	AUDUBON	12/11/18 7:46	Location	Good	Valid	N/A	0	-68.640389	41.328861	N/A		11	0	N	High	12/11/18 7:46
0-1348290		1348290	AUDUBON	12/11/18 6:36	Location	Good	Valid	N/A	0	-68.653436	41.324719	N/A		11	0	N	High	12/11/18 6:36
0-1348290		1348290	AUDUBON	12/11/18 5:54	Location	Good	Valid	N/A	0	-68.6585	41.313089	N/A		11	0	N	High	12/11/18 5:54
0-1348290		1348290	AUDUBON	12/11/18 3:33	Location	Good	Valid	N/A	0	-68.656139	41.259413	N/A		11	0	N	High	12/11/18 3:33
0-1348290		1348290	AUDUBON	12/11/18 2:38	Location	Good	Valid	N/A	0	-68.645024	41.237912	N/A		11	0	N	High	12/11/18 2:38
0-1348290		1348290	AUDUBON	12/11/18 1:41	Location	Good	Valid	N/A	0	-68.627558	41.221336	N/A		11	0	N	High	12/11/18 1:41
0-1348290		1348290	AUDUBON	12/11/18 0:50	Location	Good	Valid	N/A	0	-68.611572	41.217066	N/A		11	0	N	Low	12/11/18 0:50
0-1348290		1348290	AUDUBON	12/10/18 23:50	Location	Good	Valid	N/A	1	-68.596294	41.223482	N/A		11	0	N	High	12/10/18 23:50
0-1348290		1348290	AUDUBON	12/10/18 21:34	Location	Good	Valid	N/A	0	-68.588676	41.269927	N/A		11	0	N	High	12/10/18 21:34
0-1348290		1348290	AUDUBON	12/10/18 20:46	Location	Good	Valid	N/A	0	-68.59859	41.294507	N/A		11	0	N	High	12/10/18 20:46
0-1348290		1348290	AUDUBON	12/10/18 19:31	Location	Good	Valid	N/A	0	-68.614683	41.315213	N/A		11	0	N	High	12/10/18 19:31
0-1348290		1348290	AUDUBON	12/10/18 18:46	Location	Good	Valid	N/A	0	-68.625476	41.321898	N/A		11	0	N	High	12/10/18 18:46
0-1348290		1348290	AUDUBON	12/10/18 17:36	Location	Good	Valid	N/A	0	-68.641291	41.321501	N/A		11	0	N	High	12/10/18 17:36
0-1348290		1348290	AUDUBON	12/10/18 16:37	Location	Good	Valid	N/A	0	-68.650432	41.311544	N/A		11	0	N	High	12/10/18 16:37
0-1348290		1348290	AUDUBON	12/10/18 15:45	Location	Good	Valid	N/A	0	-68.654079	41.296824	N/A		11	0	N	Low	12/10/18 15:45
0-1348290		1348290	AUDUBON	12/10/18 13:36	Location	Good	Valid	N/A	0	-68.643093	41.255486	N/A		11	0	N	High	12/10/18 13:36
0-1348290		1348290	AUDUBON	12/10/18 12:30	Location	Good	Valid	N/A	0	-68.632665	41.24524	N/A		11	0	N	High	12/10/18 12:30
0-1348290		1348290	AUDUBON	12/10/18 11:48	Location	Good	Valid	N/A	0	-68.626742	41.245626	N/A		11	0	N	High	12/10/18 11:48
0-1348290		1348290	AUDUBON	12/10/18 10:30	Location	Good	Valid	N/A	0	-68.623137	41.258898	N/A		11	0	N	High	12/10/18 10:30
0-1348290		1348290	AUDUBON	12/10/18 9:44	Location	Good	Valid	N/A	0	-68.627665	41.272191	N/A		11	0	N	High	12/10/18 9:44
0-1348290		1348290	AUDUBON	12/10/18 8:44	Location	Good	Valid	N/A	0	-68.640411	41.289775	N/A		11	0	N	High	12/10/18 8:44
0-1348290		1348290	AUDUBON	12/10/18 7:44	Location	Good	Valid	N/A	0	-68.656805	41.302274	N/A		11	0	N	High	12/10/18 7:44
0-1348290		1348290	AUDUBON	12/10/18 6:30	Location	Good	Valid	N/A	0	-68.6794	41.304377	N/A		11	0	N	High	12/10/18 6:30
0-1348290		1348290	AUDUBON	12/10/18 5:44	Location	Good	Valid	N/A	0	-68.696952	41.294625	N/A		11	0	N	High	12/10/18 5:44
0-1348290		1348290	AUDUBON	12/10/18 4:34	Location	Good	Valid	N/A	0	-68.70944	41.276354	N/A		11	0	N	Low	12/10/18 4:34
0-1348290		1348290	AUDUBON	12/10/18 3:46	Location	Good	Valid	N/A	0	-68.716135	41.255121	N/A		11	0	N	High	12/10/18 3:46
0-1348290		1348290	AUDUBON	12/10/18 1:51	Location	Good	Valid	N/A	0	-68.709118	41.187272	N/A		11	0	N	High	12/10/18 1:51
0-1348290		1348290	AUDUBON	12/10/18 0:48	Location	Good	Valid	N/A	0	-68.693948	41.162918	N/A		11	0	N	Low	12/10/18 0:48
0-1348290		1348290	AUDUBON	12/9/18 23:42	Location	Good	Valid	N/A	0	-68.682296	41.155536	N/A		11	0	N	High	12/9/18 23:42
0-1348290		1348290	AUDUBON	12/9/18 22:49	Location	Good	Valid	N/A	0	-68.67204	41.162843	N/A		11	0	N	High	12/9/18 22:49
0-1348290		1348290	AUDUBON	12/9/18 21:28	Location	Good	Valid	N/A	0	-68.665559	41.185877	N/A		11	0	N	High	12/9/18 21:28
0-1348290		1348290	AUDUBON	12/9/18 20:42	Location	Good	Valid	N/A	0	-68.665903	41.205597	N/A		11	0	N	High	12/9/18 20:42
0-1348290		1348290	AUDUBON	12/9/18 19:38	Location	Good	Valid	N/A	0	-68.676031	41.232119	N/A		11	0	N	High	12/9/18 19:38
0-1348290		1348290	AUDUBON	12/9/18 18:30	Location	Good	Valid	N/A	0	-68.693175	41.251484	N/A		11	0	N	High	12/9/18 18:30
0-1348290		1348290	AUDUBON	12/9/18 17:54	Location	Good	Valid	N/A	0	-68.707488	41.255035	N/A		11	0	N	High	12/9/18 17:54
0-1348290		1348290	AUDUBON	12/9/18 16:29	Location	Good	Valid	N/A	0	-68.726134	41.246485	N/A		11	0	N	High	12/9/18 16:29
0-1348290		1348290	AUDUBON	12/9/18 15:46	Location	Good	Valid	N/A	0	-68.736777	41.231174	N/A		11	0	N	High	12/9/18 15:46
0-1348290		1348290	AUDUBON	12/9/18 14:29	Location	Good	Valid	N/A	0	-68.742828	41.203022	N/A		11	0	N	High	12/9/18 14:29
0-1348290		1348290	AUDUBON	12/9/18 13:32	Location	Good	Valid	N/A	0	-68.742056	41.180041	N/A		11	0	N	High	12/9/18 13:32
0-1348290		1348290	AUDUBON	12/9/18 12:44	Location	Good	Valid	N/A	0	-68.736327	41.163197	N/A		11	0	N	High	12/9/18 12:44
0-1348290		1348290	AUDUBON	12/9/18 11:38	Location	Good	Valid	N/A	0	-68.727851	41.156427	N/A		11	0	N	High	12/9/18 11:38
0-1348290		1348290	AUDUBON	12/9/18 10:44	Location	Good	Valid	N/A	0	-68.722079	41.160826	N/A		11	0	N	High	12/9/18 10:44
0-1348290		1348290	AUDUBON	12/9/18 8:43	Location	Good	Valid	N/A	0	-68.727937	41.194922	N/A		11	0	N	High	12/9/18 8:43
0-1348290		1348290	AUDUBON	12/9/18 7:46	Location	Good	Valid	N/A	1	-68.744738	41.21345	N/A		11	0	N	High	12/9/18 7:46
0-1348290		1348290	AUDUBON	12/9/18 5:49	Location	Good	Valid	N/A	1	-68.781345	41.219898	N/A		11	0	N	High	12/9/18 5:49
0-1348290		1348290	AUDUBON	12/9/18 3:49	Location	Good	Valid	N/A	0	-68.806686	41.182026	N/A		11	0	N	High	12/9/18 3:49
0-1348290		1348290	AUDUBON	12/9/18 2:41	Location	Good	Valid	N/A	2	-68.808875	41.153455	N/A		11	0	N	High	12/9/18 2:41
0-1348290		1348290	AUDUBON	12/8/18 22:43	Location	Good	Valid	N/A	0	-68.782439	41.114477	N/A		11	0	N	High	12/8/18 22:43
0-1348290		1348290	AUDUBON	12/8/18 21:51	Location	Good	Valid	N/A	0	-68.778598	41.12909	N/A		11	0	N	High	12/8/18 21:51
0-1348290		1348290	AUDUBON	12/8/18 20:52	Location	Good	Valid	N/A	1	-68.777053	41.159323	N/A		11	0	N	High	12/8/18 20:52
0-1348290		1348290	AUDUBON	12/8/18 18:44	Location	Good	Valid	N/A	0	-68.795486	41.207936	N/A		11	0	N	Low	12/8/18 18:44
0-1348290		1348290	AUDUBON	12/8/18 17:33	Location	Good	Valid	N/A	0	-68.812866	41.217195	N/A		11	0	N	High	12/8/18 17:33
0-1348290		1348290	AUDUBON	12/8/18 16:45	Location	Good	Valid	N/A	0	-68.829796	41.213697	N/A		11	0	N	High	12/8/18 16:45
0-1348290		1348290	AUDUBON	12/8/18 15:40	Location	Good	Valid	N/A	0	-68.843722	41.19578	N/A		11	0	N	High	12/8/18 15:40
0-1348290		1348290	AUDUBON	12/8/18 14:50	Location	Good	Valid	N/A	0	-68.84928	41.17797	N/A		11	0	N	High	12/8/18 14:50
0-1348290		1348290	AUDUBON	12/8/18 13:35	Location	Good	Valid	N/A	0	-68.852005	41.145794	N/A		11	0	N	High	12/8/18 13:35
0-1348290		1348290	AUDUBON	12/8/18 12:42	Location	Good	Valid	N/A	0	-68.848937	41.119026	N/A		11	0	N	High	12/8/18 12:42
0-1348290		1348290	AUDUBON	12/8/18 11:58	Location	Good	Valid	N/A	0	-68.844173	41.107696	N/A		11	0	N	Low	12/8/18 11:58
0-1348290		1348290	AUDUBON	12/8/18 10:52	Location	Good	Valid	N/A	3	-68.836148	41.101892	N/A		11	0	N	Low	12/8/18 10:52
0-1348290		1348290	AUDUBON	12/8/18 4:29	Location	Good	Valid	N/A	0	-68.883483	41.165589	N/A		11	0	N	High	12/8/18 4:29
0-1348290		1348290	AUDUBON	12/8/18 3:45	Location	Good	Valid	N/A	0	-68.896401	41.157349	N/A		11	0	N	Low	12/8/18 3:45
0-1348290		1348290	AUDUBON	12/8/18 2:37	Location	Good	Valid	N/A	0	-68.910005	41.131246	N/A		11	0	N	High	12/8/18 2:37
0-1348290		1348290	AUDUBON	12/8/18 1:47	Location	Good	Valid	N/A	0	-68.916292	41.108233	N/A		11	0	N	High	12/8/18 1:47
0-1348290		1348290	AUDUBON	12/8/18 0:37	Location	Good	Valid	N/A	0	-68.918202	41.077774	N/A		11	0	N	High	12/8/18 0:37
0-1348290		1348290	AUDUBON	12/7/18 23:49	Location	Good	Valid	N/A	0	-68.913975	41.059352	N/A		11	0	N	High	12/7/18 23:49
0-1348290		1348290	AUDUBON	12/7/18 22:47	Location	Good	Valid	N/A	0	-68.906658	41.053591	N/A		11	0	N	High	12/7/18 22:47
0-1348290		1348290	AUDUBON	12/7/18 21:34	Location	Good	Valid	N/A	0	-68.89462	41.066723	N/A		11	0	N	High	12/7/18 21:34
0-1348290		1348290	AUDUBON	12/7/18 20:48	Location	Good	Valid	N/A	0	-68.888676	41.09803	N/A		11	0	N	High	12/7/18 20:48
0-1348290		1348290	AUDUBON	12/7/18 19:46	Location	Good	Valid	N/A	0	-68.889084	41.121343	N/A		11	0	N	High	12/7/18 19:46
0-1348290		1348290	AUDUBON	12/7/18 18:39	Location	Good	Valid	N/A	0	-68.896787	41.154667	N/A		11	0	N	High	12/7/18 18:39
0-1348290		1348290	AUDUBON	12/7/18 15:29	Location	Good	Valid	N/A	1	-68.936548	41.183077	N/A		11	0	N	Low	12/7/18 15:29
0-1348290		1348290	AUDUBON	12/7/18 13:43	Location	Good	Valid	N/A	0	-68.957148	41.151384	N/A		11	0	N	High	12/7/18 13:43
0-1348290		1348290	AUDUBON	12/7/18 12:44	Location	Good	Valid	N/A	0	-68.95983	41.131965	N/A		11	0	N	High	12/7/18 12:44
0-1348290		1348290	AUDUBON	12/7/18 10:43	Location	Good	Valid	N/A	0	-68.954852	41.099564	N/A		11	0	N	High	12/7/18 10:43
0-1348290		1348290	AUDUBON	12/7/18 9:27	Location	Good	Valid	N/A	0	-68.948457	41.10363	N/A		11	0	N	High	12/7/18 9:27
0-1348290		1348290	AUDUBON	12/7/18 8:35	Location	Good	Valid	N/A	0	-68.944552	41.115539	N/A		11	0	N	High	12/7/18 8:35
0-1348290		1348290	AUDUBON	12/7/18 7:40	Location	Good	Valid	N/A	0	-68.941741	41.1341	N/A		11	0	N	High	12/7/18 7:40
0-1348290		1348290	AUDUBON	12/7/18 6:28	Location	Good	Valid	N/A	0	-68.942513	41.158476	N/A		11	0	N	High	12/7/18 6:28
0-1348290		1348290	AUDUBON	12/7/18 5:48	Location	Good	Valid	N/A	0	-68.945646	41.171157	N/A		11	0	N	High	12/7/18 5:48
0-1348290		1348290	AUDUBON	12/7/18 3:43	Location	Good	Valid	N/A	0	-68.966632	41.174011	N/A		11	0	N	High	12/7/18 3:43
0-1348290		1348290	AUDUBON	12/7/18 2:44	Location	Good	Valid	N/A	1	-68.975666	41.162843	N/A		11	0	N	High	12/7/18 2:44
0-1348290		1348290	AUDUBON	12/7/18 0:30	Location	Good	Valid	N/A	0	-68.995149	41.108694	N/A		11	0	N	Low	12/7/18 0:30
0-1348290		1348290	AUDUBON	12/6/18 23:40	Location	Good	Valid	N/A	0	-68.994141	41.088352	N/A		11	0	N	High	12/6/18 23:40
0-1348290		1348290	AUDUBON	12/6/18 22:45	Location	Good	Valid	N/A	0	-68.988583	41.078289	N/A		11	0	N	High	12/6/18 22:45
0-1348290		1348290	AUDUBON	12/6/18 21:33	Location	Good	Valid	N/A	0	-68.97352	41.080767	N/A		11	0	N	High	12/6/18 21:33
0-1348290		1348290	AUDUBON	12/6/18 20:01	Location	Good	Valid	N/A	0	-68.957877	41.114734	N/A		11	0	N	Low	12/6/18 20:01
0-1348290		1348290	AUDUBON	12/6/18 18:31	Location	Good	Valid	N/A	0	-68.956397	41.149657	N/A		11	0	N	High	12/6/18 18:31
0-1348290		1348290	AUDUBON	12/6/18 17:34	Location	Good	Valid	N/A	1	-68.96307	41.176693	N/A		11	0	N	High	12/6/18 17:34
0-1348290		1348290	AUDUBON	12/6/18 15:44	Location	Good	Valid	N/A	0	-68.983004	41.196821	N/A		11	0	N	High	12/6/18 15:44
0-1348290		1348290	AUDUBON	12/6/18 14:45	Location	Good	Valid	N/A	0	-68.995149	41.190426	N/A		11	0	N	High	12/6/18 14:45
0-1348290		1348290	AUDUBON	12/6/18 13:41	Location	Good	Valid	N/A	0	-69.00635	41.171908	N/A		11	0	N	High	12/6/18 13:41
0-1348290		1348290	AUDUBON	12/6/18 12:37	Location	Good	Valid	N/A	0	-69.012315	41.144432	N/A		11	0	N	High	12/6/18 12:37
0-1348290		1348290	AUDUBON	12/6/18 11:51	Location	Good	Valid	N/A	1	-69.012208	41.121569	N/A		11	0	N	High	12/6/18 11:51
0-1348290		1348290	AUDUBON	12/6/18 9:42	Location	Good	Valid	N/A	0	-69.000213	41.095337	N/A		11	0	N	High	12/6/18 9:42
0-1348290		1348290	AUDUBON	12/6/18 8:34	Location	Good	Valid	N/A	0	-68.991523	41.102064	N/A		11	0	N	High	12/6/18 8:34
0-1348290		1348290	AUDUBON	12/6/18 7:40	Location	Good	Valid	N/A	1	-68.985987	41.117449	N/A		11	0	N	High	12/6/18 7:40
0-1348290		1348290	AUDUBON	12/6/18 5:29	Location	Good	Valid	N/A	0	-68.987596	41.163486	N/A		11	0	N	High	12/6/18 5:29
0-1348290		1348290	AUDUBON	12/6/18 4:36	Location	Good	Valid	N/A	0	-68.996844	41.17443	N/A		11	0	N	High	12/6/18 4:36
0-1348290		1348290	AUDUBON	12/6/18 3:27	Location	Good	Valid	N/A	0	-69.012122	41.174998	N/A		11	0	N	High	12/6/18 3:27
0-1348290		1348290	AUDUBON	12/6/18 2:29	Location	Good	Valid	N/A	0	-69.024181	41.162564	N/A		11	0	N	High	12/6/18 2:29
0-1348290		1348290	AUDUBON	12/6/18 1:25	Location	Good	Valid	N/A	0	-69.034073	41.136278	N/A		11	0	N	High	12/6/18 1:25
0-1348290		1348290	AUDUBON	12/6/18 0:43	Location	Good	Valid	N/A	0	-69.038043	41.115453	N/A		11	0	N	High	12/6/18 0:43
0-1348290		1348290	AUDUBON	12/5/18 23:37	Location	Good	Valid	N/A	0	-69.040124	41.078278	N/A		11	0	N	High	12/5/18 23:37
0-1348290		1348290	AUDUBON	12/5/18 22:47	Location	Good	Valid	N/A	0	-69.036777	41.061659	N/A		11	0	N	High	12/5/18 22:47
0-1348290		1348290	AUDUBON	12/5/18 21:35	Location	Good	Valid	N/A	0	-69.026928	41.049868	N/A		11	0	N	High	12/5/18 21:35
0-1348290		1348290	AUDUBON	12/5/18 20:27	Location	Good	Valid	N/A	0	-69.014246	41.055168	N/A		11	0	N	High	12/5/18 20:27
0-1348290		1348290	AUDUBON	12/5/18 19:31	Location	Good	Valid	N/A	0	-69.003561	41.075209	N/A		11	0	N	High	12/5/18 19:31
0-1348290		1348290	AUDUBON	12/5/18 18:34	Location	Good	Valid	N/A	0	-68.996072	41.10289	N/A		11	0	N	High	12/5/18 18:34
0-1348290		1348290	AUDUBON	12/5/18 17:34	Location	Good	Valid	N/A	0	-68.994355	41.13396	N/A		11	0	N	High	12/5/18 17:34
0-1348290		1348290	AUDUBON	12/5/18 16:35	Location	Good	Valid	N/A	0	-68.997874	41.159656	N/A		11	0	N	High	12/5/18 16:35
0-1348290		1348290	AUDUBON	12/5/18 15:39	Location	Good	Valid	N/A	0	-69.006329	41.174912	N/A		11	0	N	High	12/5/18 15:39
0-1348290		1348290	AUDUBON	12/5/18 14:29	Location	Good	Valid	N/A	0	-69.018624	41.176994	N/A		11	0	N	High	12/5/18 14:29
0-1348290		1348290	AUDUBON	12/5/18 13:52	Location	Good	Valid	N/A	0	-69.027379	41.167145	N/A		11	0	N	High	12/5/18 13:52
0-1348290		1348290	AUDUBON	12/5/18 12:39	Location	Good	Valid	N/A	0	-69.034374	41.148251	N/A		11	0	N	High	12/5/18 12:39
0-1348290		1348290	AUDUBON	12/5/18 11:23	Location	Good	Valid	N/A	0	-69.041991	41.116859	N/A		11	0	N	High	12/5/18 11:23
0-1348290		1348290	AUDUBON	12/5/18 10:25	Location	Good	Valid	N/A	0	-69.043365	41.096324	N/A		11	0	N	High	12/5/18 10:25
0-1348290		1348290	AUDUBON	12/5/18 9:32	Location	Good	Valid	N/A	0	-69.040146	41.084758	N/A		11	0	N	High	12/5/18 9:32
0-1348290		1348290	AUDUBON	12/5/18 6:28	Location	Good	Valid	N/A	3	-69.013667	41.11717	N/A		11	0	N	High	12/5/18 6:28
0-1348290		1348290	AUDUBON	12/4/18 23:30	Location	Good	Valid	N/A	0	-69.050725	41.118629	N/A		11	0	N	High	12/4/18 23:30
0-1348290		1348290	AUDUBON	12/4/18 22:25	Location	Good	Valid	N/A	0	-69.049566	41.09495	N/A		11	0	N	High	12/4/18 22:25
0-1348290		1348290	AUDUBON	12/4/18 21:26	Location	Good	Valid	N/A	0	-69.041433	41.081872	N/A		11	0	N	High	12/4/18 21:26
0-1348290		1348290	AUDUBON	12/4/18 20:33	Location	Good	Valid	N/A	0	-69.031134	41.080327	N/A		11	0	N	High	12/4/18 20:33
0-1348290		1348290	AUDUBON	12/4/18 19:49	Location	Good	Valid	N/A	0	-69.019504	41.08964	N/A		11	0	N	High	12/4/18 19:49
0-1348290		1348290	AUDUBON	12/4/18 18:32	Location	Good	Valid	N/A	0	-69.005127	41.116719	N/A		11	0	N	High	12/4/18 18:32
0-1348290		1348290	AUDUBON	12/4/18 17:50	Location	Good	Valid	N/A	1	-68.999076	41.143059	N/A		11	0	N	High	12/4/18 17:50
0-1348290		1348290	AUDUBON	12/4/18 15:33	Location	Good	Valid	N/A	0	-69.006929	41.205286	N/A		11	0	N	High	12/4/18 15:33
0-1348290		1348290	AUDUBON	12/4/18 14:40	Location	Good	Valid	N/A	0	-69.012787	41.217227	N/A		11	0	N	High	12/4/18 14:40
0-1348290		1348290	AUDUBON	12/4/18 13:39	Location	Good	Valid	N/A	0	-69.017959	41.218032	N/A		11	0	N	High	12/4/18 13:39
0-1348290		1348290	AUDUBON	12/4/18 12:46	Location	Good	Valid	N/A	0	-69.025362	41.206348	N/A		11	0	N	High	12/4/18 12:46
0-1348290		1348290	AUDUBON	12/4/18 11:43	Location	Good	Valid	N/A	0	-69.028344	41.189364	N/A		11	0	N	Low	12/4/18 11:43
0-1348290		1348290	AUDUBON	12/4/18 9:27	Location	Good	Valid	N/A	0	-69.023688	41.142018	N/A		11	0	N	High	12/4/18 9:27
0-1348290		1348290	AUDUBON	12/4/18 8:52	Location	Good	Valid	N/A	1	-69.018302	41.133649	N/A		11	0	N	High	12/4/18 8:52
0-1348290		1348290	AUDUBON	12/4/18 6:27	Location	Good	Valid	N/A	0	-69.001801	41.146953	N/A		11	0	N	High	12/4/18 6:27
0-1348290		1348290	AUDUBON	12/4/18 5:32	Location	Good	Valid	N/A	0	-69.000256	41.168979	N/A		11	0	N	High	12/4/18 5:32
0-1348290		1348290	AUDUBON	12/4/18 4:30	Location	Good	Valid	N/A	0	-69.002423	41.190287	N/A		11	0	N	High	12/4/18 4:30
0-1348290		1348290	AUDUBON	12/4/18 3:37	Location	Good	Valid	N/A	0	-69.008431	41.209148	N/A		11	0	N	High	12/4/18 3:37
0-1348290		1348290	AUDUBON	12/4/18 2:42	Location	Good	Valid	N/A	0	-69.014955	41.220649	N/A		11	0	N	High	12/4/18 2:42
0-1348290		1348290	AUDUBON	12/4/18 1:26	Location	Good	Valid	N/A	0	-69.023945	41.222409	N/A		11	0	N	High	12/4/18 1:26
0-1348290		1348290	AUDUBON	12/4/18 0:36	Location	Good	Valid	N/A	0	-69.033344	41.209234	N/A		11	0	N	High	12/4/18 0:36
0-1348290		1348290	AUDUBON	12/3/18 23:43	Location	Good	Valid	N/A	0	-69.039717	41.190534	N/A		11	0	N	High	12/3/18 23:43
0-1348290		1348290	AUDUBON	12/3/18 22:46	Location	Good	Valid	N/A	0	-69.044287	41.16752	N/A		11	0	N	High	12/3/18 22:46
0-1348290		1348290	AUDUBON	12/3/18 20:35	Location	Good	Valid	N/A	0	-69.04639	41.121622	N/A		11	0	N	High	12/3/18 20:35
0-1348290		1348290	AUDUBON	12/3/18 18:24	Location	Good	Valid	N/A	0	-69.03933	41.123114	N/A		11	0	N	High	12/3/18 18:24
0-1348290		1348290	AUDUBON	12/3/18 16:33	Location	Good	Valid	N/A	0	-69.038858	41.163733	N/A		11	0	N	High	12/3/18 16:33
0-1348290		1348290	AUDUBON	12/3/18 15:40	Location	Good	Valid	N/A	0	-69.041476	41.187165	N/A		11	0	N	High	12/3/18 15:40
0-1348290		1348290	AUDUBON	12/3/18 14:56	Location	Good	Valid	N/A	0	-69.049544	41.207689	N/A		11	0	N	High	12/3/18 14:56
0-1348290		1348290	AUDUBON	12/3/18 13:26	Location	Good	Valid	N/A	0	-69.059823	41.221744	N/A		11	0	N	High	12/3/18 13:26
0-1348290		1348290	AUDUBON	12/3/18 12:33	Location	Good	Valid	N/A	0	-69.066989	41.223675	N/A		11	0	N	High	12/3/18 12:33
0-1348290		1348290	AUDUBON	12/3/18 11:21	Location	Good	Valid	N/A	0	-69.081323	41.214888	N/A		11	0	N	High	12/3/18 11:21
0-1348290		1348290	AUDUBON	12/3/18 10:46	Location	Good	Valid	N/A	0	-69.093919	41.200275	N/A		11	0	N	High	12/3/18 10:46
0-1348290		1348290	AUDUBON	12/3/18 9:41	Location	Good	Valid	N/A	2	-69.11087	41.167542	N/A		11	0	N	High	12/3/18 9:41
0-1348290		1348290	AUDUBON	12/3/18 6:31	Location	Good	Valid	N/A	0	-69.117801	41.121966	N/A		11	0	N	High	12/3/18 6:31
0-1348290		1348290	AUDUBON	12/3/18 5:31	Location	Good	Valid	N/A	1	-69.117136	41.132115	N/A		11	0	N	High	12/3/18 5:31
0-1348290		1348290	AUDUBON	12/3/18 3:27	Location	Good	Valid	N/A	0	-69.119732	41.178539	N/A		11	0	N	High	12/3/18 3:27
0-1348290		1348290	AUDUBON	12/3/18 2:39	Location	Good	Valid	N/A	0	-69.123917	41.194417	N/A		11	0	N	High	12/3/18 2:39
0-1348290		1348290	AUDUBON	12/3/18 1:28	Location	Good	Valid	N/A	0	-69.133337	41.207582	N/A		11	0	N	High	12/3/18 1:28
0-1348290		1348290	AUDUBON	12/3/18 0:39	Location	Good	Valid	N/A	1	-69.141812	41.207711	N/A		11	0	N	High	12/3/18 0:39
0-1348290		1348290	AUDUBON	12/2/18 22:22	Location	Good	Valid	N/A	0	-69.16563	41.169655	N/A		11	0	N	High	12/2/18 22:22
0-1348290		1348290	AUDUBON	12/2/18 21:34	Location	Good	Valid	N/A	0	-69.172153	41.146331	N/A		11	0	N	High	12/2/18 21:34
0-1348290		1348290	AUDUBON	12/2/18 20:30	Location	Good	Valid	N/A	1	-69.177668	41.115164	N/A		11	0	N	High	12/2/18 20:30
0-1348290		1348290	AUDUBON	12/2/18 18:38	Location	Good	Valid	N/A	1	-69.166639	41.082151	N/A		11	0	N	High	12/2/18 18:38
0-1348290		1348290	AUDUBON	12/2/18 16:24	Location	Good	Valid	N/A	1	-69.139817	41.10584	N/A		11	0	N	High	12/2/18 16:24
0-1348290		1348290	AUDUBON	12/2/18 14:28	Location	Good	Valid	N/A	0	-69.125054	41.153294	N/A		11	0	N	High	12/2/18 14:28
0-1348290		1348290	AUDUBON	12/2/18 13:50	Location	Good	Valid	N/A	0	-69.123187	41.165471	N/A		11	0	N	High	12/2/18 13:50
0-1348290		1348290	AUDUBON	12/2/18 12:38	Location	Good	Valid	N/A	0	-69.125204	41.174827	N/A		11	0	N	High	12/2/18 12:38
0-1348290		1348290	AUDUBON	12/2/18 11:41	Location	Good	Valid	N/A	0	-69.129989	41.170009	N/A		11	0	N	High	12/2/18 11:41
0-1348290		1348290	AUDUBON	12/2/18 10:24	Location	Good	Valid	N/A	0	-69.138401	41.150494	N/A		11	0	N	High	12/2/18 10:24
0-1348290		1348290	AUDUBON	12/2/18 9:37	Location	Good	Valid	N/A	0	-69.145503	41.130281	N/A		11	0	N	High	12/2/18 9:37
0-1348290		1348290	AUDUBON	12/2/18 8:40	Location	Good	Valid	N/A	0	-69.155095	41.095916	N/A		11	0	N	High	12/2/18 8:40
0-1348290		1348290	AUDUBON	12/2/18 7:40	Location	Good	Valid	N/A	0	-69.159558	41.071315	N/A		11	0	N	High	12/2/18 7:40
0-1348290		1348290	AUDUBON	12/2/18 6:34	Location	Good	Valid	N/A	0	-69.157112	41.049922	N/A		11	0	N	High	12/2/18 6:34
0-1348290		1348290	AUDUBON	12/2/18 5:21	Location	Good	Valid	N/A	0	-69.147413	41.048527	N/A		11	0	N	High	12/2/18 5:21
0-1348290		1348290	AUDUBON	12/2/18 3:45	Location	Good	Valid	N/A	0	-69.12735	41.081958	N/A		11	0	N	High	12/2/18 3:45
0-1348290		1348290	AUDUBON	12/2/18 2:28	Location	Good	Valid	N/A	0	-69.119153	41.111934	N/A		11	0	N	High	12/2/18 2:28
0-1348290		1348290	AUDUBON	12/2/18 1:38	Location	Good	Valid	N/A	0	-69.117908	41.131182	N/A		11	0	N	High	12/2/18 1:38
0-1348290		1348290	AUDUBON	12/2/18 0:28	Location	Good	Valid	N/A	0	-69.118831	41.149775	N/A		11	0	N	High	12/2/18 0:28
0-1348290		1348290	AUDUBON	12/1/18 23:24	Location	Good	Valid	N/A	0	-69.121192	41.15059	N/A		11	0	N	High	12/1/18 23:24
0-1348290		1348290	AUDUBON	12/1/18 22:31	Location	Good	Valid	N/A	0	-69.123552	41.143563	N/A		11	0	N	High	12/1/18 22:31
0-1348290		1348290	AUDUBON	12/1/18 21:32	Location	Good	Valid	N/A	0	-69.127586	41.126118	N/A		11	0	N	High	12/1/18 21:32
0-1348290		1348290	AUDUBON	12/1/18 20:29	Location	Good	Valid	N/A	0	-69.129667	41.102289	N/A		11	0	N	High	12/1/18 20:29
0-1348290		1348290	AUDUBON	12/1/18 19:47	Location	Good	Valid	N/A	0	-69.130161	41.083127	N/A		11	0	N	High	12/1/18 19:47
0-1348290		1348290	AUDUBON	12/1/18 18:21	Location	Good	Valid	N/A	0	-69.125419	41.062657	N/A		11	0	N	High	12/1/18 18:21
0-1348290		1348290	AUDUBON	12/1/18 17:37	Location	Good	Valid	N/A	0	-69.120483	41.058934	N/A		11	0	N	High	12/1/18 17:37
0-1348290		1348290	AUDUBON	12/1/18 16:40	Location	Good	Valid	N/A	0	-69.112995	41.063451	N/A		11	0	N	High	12/1/18 16:40
0-1348290		1348290	AUDUBON	12/1/18 15:20	Location	Good	Valid	N/A	0	-69.104433	41.085724	N/A		11	0	N	High	12/1/18 15:20
0-1348290		1348290	AUDUBON	12/1/18 14:26	Location	Good	Valid	N/A	0	-69.101493	41.109982	N/A		11	0	N	High	12/1/18 14:26
0-1348290		1348290	AUDUBON	12/1/18 13:31	Location	Good	Valid	N/A	0	-69.105163	41.137147	N/A		11	0	N	High	12/1/18 13:31
0-1348290		1348290	AUDUBON	12/1/18 12:24	Location	Good	Valid	N/A	0	-69.112351	41.154871	N/A		11	0	N	High	12/1/18 12:24
0-1348290		1348290	AUDUBON	12/1/18 11:33	Location	Good	Valid	N/A	0	-69.119089	41.159077	N/A		11	0	N	High	12/1/18 11:33
0-1348290		1348290	AUDUBON	12/1/18 10:36	Location	Good	Valid	N/A	0	-69.127328	41.152124	N/A		11	0	N	High	12/1/18 10:36
0-1348290		1348290	AUDUBON	12/1/18 9:24	Location	Good	Valid	N/A	0	-69.134989	41.134239	N/A		11	0	N	High	12/1/18 9:24
0-1348290		1348290	AUDUBON	12/1/18 8:24	Location	Good	Valid	N/A	0	-69.141254	41.111763	N/A		11	0	N	High	12/1/18 8:24
0-1348290		1348290	AUDUBON	12/1/18 7:37	Location	Good	Valid	N/A	0	-69.146168	41.091968	N/A		11	0	N	High	12/1/18 7:37
0-1348290		1348290	AUDUBON	12/1/18 6:38	Location	Good	Valid	N/A	0	-69.150631	41.070414	N/A		11	0	N	High	12/1/18 6:38
0-1348290		1348290	AUDUBON	12/1/18 5:32	Location	Good	Valid	N/A	0	-69.149344	41.059223	N/A		11	0	N	High	12/1/18 5:32
0-1348290		1348290	AUDUBON	12/1/18 4:22	Location	Good	Valid	N/A	0	-69.142671	41.066326	N/A		11	0	N	High	12/1/18 4:22
0-1348290		1348290	AUDUBON	12/1/18 3:33	Location	Good	Valid	N/A	0	-69.137864	41.082398	N/A		11	0	N	High	12/1/18 3:33
0-1348290		1348290	AUDUBON	12/1/18 2:32	Location	Good	Valid	N/A	0	-69.136577	41.110432	N/A		11	0	N	High	12/1/18 2:32
0-1348290		1348290	AUDUBON	12/1/18 1:28	Location	Good	Valid	N/A	0	-69.14001	41.143402	N/A		11	0	N	High	12/1/18 1:28
0-1348290		1348290	AUDUBON	12/1/18 0:25	Location	Good	Valid	N/A	0	-69.144237	41.171297	N/A		11	0	N	High	12/1/18 0:25
0-1348290		1348290	AUDUBON	11/30/18 22:19	Location	Good	Valid	N/A	0	-69.156361	41.201584	N/A		11	0	N	High	11/30/18 22:19
0-1348290		1348290	AUDUBON	11/30/18 21:33	Location	Good	Valid	N/A	0	-69.162691	41.201327	N/A		11	0	N	High	11/30/18 21:33
0-1348290		1348290	AUDUBON	11/30/18 20:34	Location	Good	Valid	N/A	0	-69.174922	41.190405	N/A		11	0	N	High	11/30/18 20:34
0-1348290		1348290	AUDUBON	11/30/18 19:23	Location	Good	Valid	N/A	0	-69.179578	41.173292	N/A		11	0	N	High	11/30/18 19:23
0-1348290		1348290	AUDUBON	11/30/18 18:27	Location	Good	Valid	N/A	0	-69.183483	41.16015	N/A		11	0	N	High	11/30/18 18:27
0-1348290		1348290	AUDUBON	11/30/18 17:36	Location	Good	Valid	N/A	0	-69.187174	41.152414	N/A		11	0	N	High	11/30/18 17:36
0-1348290		1348290	AUDUBON	11/30/18 16:42	Location	Good	Valid	N/A	0	-69.189878	41.149807	N/A		11	0	N	High	11/30/18 16:42
0-1348290		1348290	AUDUBON	11/30/18 15:26	Location	Good	Valid	N/A	0	-69.187861	41.160064	N/A		11	0	N	High	11/30/18 15:26
0-1348290		1348290	AUDUBON	11/30/18 14:40	Location	Good	Valid	N/A	0	-69.185994	41.183109	N/A		11	0	N	High	11/30/18 14:40
0-1348290		1348290	AUDUBON	11/30/18 13:31	Location	Good	Valid	N/A	0	-69.18726	41.20991	N/A		11	0	N	High	11/30/18 13:31
0-1348290		1348290	AUDUBON	11/30/18 12:30	Location	Good	Valid	N/A	0	-69.192538	41.239125	N/A		11	0	N	High	11/30/18 12:30
0-1348290		1348290	AUDUBON	11/30/18 11:30	Location	Good	Valid	N/A	0	-69.200242	41.262556	N/A		11	0	N	High	11/30/18 11:30
0-1348290		1348290	AUDUBON	11/30/18 10:33	Location	Good	Valid	N/A	0	-69.209254	41.277974	N/A		11	0	N	High	11/30/18 10:33
0-1348290		1348290	AUDUBON	11/30/18 9:28	Location	Good	Valid	N/A	1	-69.218845	41.281332	N/A		11	0	N	High	11/30/18 9:28
0-1348290		1348290	AUDUBON	11/30/18 7:27	Location	Good	Valid	N/A	0	-69.247148	41.258512	N/A		11	0	N	High	11/30/18 7:27
0-1348290		1348290	AUDUBON	11/30/18 6:46	Location	Good	Valid	N/A	0	-69.260108	41.239736	N/A		11	0	N	High	11/30/18 6:46
0-1348290		1348290	AUDUBON	11/30/18 5:40	Location	Good	Valid	N/A	0	-69.274871	41.214663	N/A		11	0	N	High	11/30/18 5:40
0-1348290		1348290	AUDUBON	11/30/18 4:33	Location	Good	Valid	N/A	0	-69.286072	41.190834	N/A		11	0	N	High	11/30/18 4:33
0-1348290		1348290	AUDUBON	11/30/18 3:44	Location	Good	Valid	N/A	0	-69.287446	41.183002	N/A		11	0	N	High	11/30/18 3:44
0-1348290		1348290	AUDUBON	11/30/18 2:36	Location	Good	Valid	N/A	0	-69.28339	41.192636	N/A		11	0	N	Low	11/30/18 2:36
0-1348290		1348290	AUDUBON	11/30/18 1:27	Location	Good	Valid	N/A	0	-69.276781	41.218472	N/A		11	0	N	High	11/30/18 1:27
0-1348290		1348290	AUDUBON	11/30/18 0:29	Location	Good	Valid	N/A	0	-69.274828	41.250207	N/A		11	0	N	High	11/30/18 0:29
0-1348290		1348290	AUDUBON	11/29/18 23:24	Location	Good	Valid	N/A	0	-69.278498	41.287565	N/A		11	0	N	High	11/29/18 23:24
0-1348290		1348290	AUDUBON	11/29/18 22:37	Location	Good	Valid	N/A	0	-69.283626	41.311673	N/A		11	0	N	Low	11/29/18 22:37
0-1348290		1348290	AUDUBON	11/29/18 21:26	Location	Good	Valid	N/A	0	-69.294999	41.337787	N/A		11	0	N	High	11/29/18 21:26
0-1348290		1348290	AUDUBON	11/29/18 20:30	Location	Good	Valid	N/A	0	-69.309311	41.350962	N/A		11	0	N	High	11/29/18 20:30
0-1348290		1348290	AUDUBON	11/29/18 19:44	Location	Good	Valid	N/A	0	-69.32092	41.353387	N/A		11	0	N	High	11/29/18 19:44
0-1348290		1348290	AUDUBON	11/29/18 18:22	Location	Good	Valid	N/A	0	-69.332528	41.348698	N/A		11	0	N	High	11/29/18 18:22
0-1348290		1348290	AUDUBON	11/29/18 17:21	Location	Good	Valid	N/A	1	-69.345789	41.338581	N/A		11	0	N	High	11/29/18 17:21
0-1348290		1348290	AUDUBON	11/29/18 15:25	Location	Good	Valid	N/A	0	-69.364994	41.326318	N/A		11	0	N	High	11/29/18 15:25
0-1348290		1348290	AUDUBON	11/29/18 14:41	Location	Good	Valid	N/A	1	-69.367955	41.33298	N/A		11	0	N	High	11/29/18 14:41
0-1348290		1348290	AUDUBON	11/29/18 13:27	Diagnostics	3	Battery Ok	Ok	Ok	Ok	121	83	1467	11/29/18 13:27
0-1348290		1348290	AUDUBON	11/29/18 12:18	Location	Good	Valid	N/A	0	-69.371088	41.383749	N/A		11	0	N	High	11/29/18 12:18
0-1348290		1348290	AUDUBON	11/29/18 11:21	Location	Good	Valid	N/A	0	-69.376495	41.416419	N/A		11	0	N	High	11/29/18 11:21
0-1348290		1348290	AUDUBON	11/29/18 10:38	Location	Good	Valid	N/A	3	-69.38658	41.446663	N/A		11	0	N	High	11/29/18 10:38
0-1348290		1348290	AUDUBON	11/29/18 6:33	Location	Good	Valid	N/A	0	-69.431727	41.518117	N/A		11	0	N	High	11/29/18 6:33
0-1348290		1348290	AUDUBON	11/29/18 5:29	Location	Good	Valid	N/A	0	-69.438722	41.509427	N/A		11	0	N	High	11/29/18 5:29
0-1348290		1348290	AUDUBON	11/29/18 3:37	Location	Good	Valid	N/A	1	-69.446812	41.485416	N/A		11	0	N	High	11/29/18 3:37
0-1348290		1348290	AUDUBON	11/29/18 1:40	Location	Good	Valid	N/A	0	-69.462454	41.473936	N/A		11	0	N	High	11/29/18 1:40
0-1348290		1348290	AUDUBON	11/29/18 0:32	Location	Good	Valid	N/A	0	-69.469085	41.48253	N/A		11	0	N	High	11/29/18 0:32
0-1348290		1348290	AUDUBON	11/28/18 23:44	Location	Good	Valid	N/A	0	-69.477689	41.500919	N/A		11	0	N	High	11/28/18 23:44
0-1348290		1348290	AUDUBON	11/28/18 22:26	Location	Good	Valid	N/A	0	-69.492002	41.529157	N/A		11	0	N	High	11/28/18 22:26
0-1348290		1348290	AUDUBON	11/28/18 21:33	Location	Good	Valid	N/A	0	-69.50479	41.554466	N/A		11	0	N	High	11/28/18 21:33
0-1348290		1348290	AUDUBON	11/28/18 20:35	Location	Good	Valid	N/A	0	-69.513609	41.571311	N/A		11	0	N	High	11/28/18 20:35
0-1348290		1348290	AUDUBON	11/28/18 19:32	Location	Good	Valid	N/A	0	-69.52466	41.585977	N/A		11	0	N	High	11/28/18 19:32
0-1348290		1348290	AUDUBON	11/28/18 18:22	Location	Good	Valid	N/A	0	-69.530926	41.587619	N/A		11	0	N	High	11/28/18 18:22
0-1348290		1348290	AUDUBON	11/28/18 17:35	Location	Good	Valid	N/A	0	-69.534144	41.583692	N/A		11	0	N	High	11/28/18 17:35
0-1348290		1348290	AUDUBON	11/28/18 16:34	Location	Good	Valid	N/A	0	-69.536741	41.568661	N/A		11	0	N	High	11/28/18 16:34
0-1348290		1348290	AUDUBON	11/28/18 15:24	Location	Good	Valid	N/A	0	-69.537985	41.553136	N/A		11	0	N	High	11/28/18 15:24
0-1348290		1348290	AUDUBON	11/28/18 14:41	Location	Good	Valid	N/A	0	-69.53968	41.539178	N/A		11	0	N	High	11/28/18 14:41
0-1348290		1348290	AUDUBON	11/28/18 12:39	Location	Good	Valid	N/A	0	-69.545388	41.536732	N/A		11	0	N	High	11/28/18 12:39
0-1348290		1348290	AUDUBON	11/28/18 11:32	Location	Good	Valid	N/A	0	-69.549809	41.549413	N/A		11	0	N	High	11/28/18 11:32
0-1348290		1348290	AUDUBON	11/28/18 10:45	Location	Good	Valid	N/A	1	-69.555774	41.566697	N/A		11	0	N	High	11/28/18 10:45
0-1348290		1348290	AUDUBON	11/28/18 8:17	Location	Good	Valid	N/A	0	-69.571695	41.61413	N/A		11	0	N	High	11/28/18 8:17
0-1348290		1348290	AUDUBON	11/28/18 7:26	Location	Good	Valid	N/A	0	-69.575601	41.625481	N/A		11	0	N	High	11/28/18 7:26
0-1348290		1348290	AUDUBON	11/28/18 6:33	Location	Good	Valid	N/A	0	-69.579077	41.631628	N/A		11	0	N	High	11/28/18 6:33
0-1348290		1348290	AUDUBON	11/28/18 5:20	Location	Good	Valid	N/A	0	-69.581051	41.62856	N/A		11	0	N	High	11/28/18 5:20
0-1348290		1348290	AUDUBON	11/28/18 4:37	Location	Good	Valid	N/A	0	-69.580429	41.620299	N/A		11	0	N	High	11/28/18 4:37
0-1348290		1348290	AUDUBON	11/28/18 3:29	Location	Good	Valid	N/A	0	-69.579527	41.603122	N/A		11	0	N	High	11/28/18 3:29
0-1348290		1348290	AUDUBON	11/28/18 2:35	Location	Good	Valid	N/A	0	-69.579871	41.589528	N/A		11	0	N	High	11/28/18 2:35
0-1348290		1348290	AUDUBON	11/28/18 0:37	Location	Good	Valid	N/A	0	-69.584978	41.566697	N/A		11	0	N	High	11/28/18 0:37
0-1348290		1348290	AUDUBON	11/27/18 23:41	Location	Good	Valid	N/A	0	-69.590385	41.569787	N/A		11	0	N	High	11/27/18 23:41
0-1348290		1348290	AUDUBON	11/27/18 22:35	Location	Good	Valid	N/A	0	-69.596822	41.579647	N/A		11	0	N	High	11/27/18 22:35
0-1348290		1348290	AUDUBON	11/27/18 20:25	Location	Good	Valid	N/A	0	-69.61637	41.619483	N/A		11	0	N	High	11/27/18 20:25
0-1348290		1348290	AUDUBON	11/27/18 19:41	Location	Good	Valid	N/A	0	-69.624138	41.633688	N/A		11	0	N	High	11/27/18 19:41
0-1348290		1348290	AUDUBON	11/27/18 16:19	Location	Good	Valid	N/A	0	-69.646797	41.645715	N/A		11	0	N	High	11/27/18 16:19
0-1348290		1348290	AUDUBON	11/27/18 14:33	Location	Good	Valid	N/A	0	-69.65714	41.621404	N/A		11	0	N	High	11/27/18 14:33
0-1348290		1348290	AUDUBON	11/27/18 13:26	Location	Good	Valid	N/A	0	-69.663599	41.59971	N/A		11	0	N	High	11/27/18 13:26
0-1348290		1348290	AUDUBON	11/27/18 12:34	Location	Good	Valid	N/A	0	-69.667933	41.585612	N/A		11	0	N	High	11/27/18 12:34
0-1348290		1348290	AUDUBON	11/27/18 11:35	Location	Good	Valid	N/A	0	-69.672053	41.5763	N/A		11	0	N	High	11/27/18 11:35
0-1348290		1348290	AUDUBON	11/27/18 10:29	Location	Good	Valid	N/A	1	-69.673297	41.578252	N/A		11	0	N	Low	11/27/18 10:29
0-1348290		1348290	AUDUBON	11/27/18 8:39	Location	Good	Valid	N/A	0	-69.665937	41.600944	N/A		11	0	N	High	11/27/18 8:39
0-1348290		1348290	AUDUBON	11/27/18 7:18	Location	Good	Valid	N/A	0	-69.657869	41.615964	N/A		11	0	N	High	11/27/18 7:18
0-1348290		1348290	AUDUBON	11/27/18 6:25	Location	Good	Valid	N/A	1	-69.651775	41.622766	N/A		11	0	N	High	11/27/18 6:25
0-1348290		1348290	AUDUBON	11/27/18 4:22	Location	Good	Valid	N/A	1	-69.631755	41.616093	N/A		11	0	N	Low	11/27/18 4:22
0-1348290		1348290	AUDUBON	11/27/18 2:26	Location	Good	Valid	N/A	0	-69.611778	41.580784	N/A		11	0	N	High	11/27/18 2:26
0-1348290		1348290	AUDUBON	11/27/18 1:20	Location	Good	Valid	N/A	0	-69.603817	41.550261	N/A		11	0	N	High	11/27/18 1:20
0-1348290		1348290	AUDUBON	11/27/18 0:42	Location	Good	Valid	N/A	0	-69.600384	41.530734	N/A		11	0	N	High	11/27/18 0:42
0-1348290		1348290	AUDUBON	11/26/18 23:28	Location	Good	Valid	N/A	0	-69.594677	41.51257	N/A		11	0	N	Low	11/26/18 23:28
0-1348290		1348290	AUDUBON	11/26/18 22:19	Location	Good	Valid	N/A	1	-69.587853	41.511358	N/A		11	0	N	High	11/26/18 22:19
0-1348290		1348290	AUDUBON	11/26/18 20:28	Location	Good	Valid	N/A	0	-69.580321	41.540176	N/A		11	0	N	High	11/26/18 20:28
0-1348290		1348290	AUDUBON	11/26/18 19:31	Location	Good	Valid	N/A	0	-69.579914	41.562009	N/A		11	0	N	High	11/26/18 19:31
0-1348290		1348290	AUDUBON	11/26/18 18:27	Location	Good	Valid	N/A	0	-69.581201	41.581857	N/A		11	0	N	High	11/26/18 18:27
0-1348290		1348290	AUDUBON	11/26/18 17:31	Location	Good	Valid	N/A	0	-69.581544	41.591492	N/A		11	0	N	High	11/26/18 17:31
0-1348290		1348290	AUDUBON	11/26/18 16:27	Location	Good	Valid	N/A	0	-69.580836	41.592758	N/A		11	0	N	High	11/26/18 16:27
0-1348290		1348290	AUDUBON	11/26/18 15:39	Location	Good	Valid	N/A	0	-69.579034	41.585784	N/A		11	0	N	High	11/26/18 15:39
0-1348290		1348290	AUDUBON	11/26/18 13:23	Location	Good	Valid	N/A	0	-69.570665	41.546849	N/A		11	0	N	High	11/26/18 13:23
0-1348290		1348290	AUDUBON	11/26/18 12:19	Location	Good	Valid	N/A	0	-69.567833	41.526636	N/A		11	0	N	High	11/26/18 12:19
0-1348290		1348290	AUDUBON	11/26/18 11:37	Location	Good	Valid	N/A	0	-69.566052	41.518385	N/A		11	0	N	High	11/26/18 11:37
0-1348290		1348290	AUDUBON	11/26/18 10:33	Location	Good	Valid	N/A	0	-69.564335	41.517077	N/A		11	0	N	High	11/26/18 10:33
0-1348290		1348290	AUDUBON	11/26/18 9:26	Location	Good	Valid	N/A	0	-69.564142	41.529715	N/A		11	0	N	High	11/26/18 9:26
0-1348290		1348290	AUDUBON	11/26/18 8:16	Location	Good	Valid	N/A	0	-69.565687	41.554359	N/A		11	0	N	High	11/26/18 8:16
0-1348290		1348290	AUDUBON	11/26/18 7:31	Location	Good	Valid	N/A	0	-69.56794	41.574637	N/A		11	0	N	High	11/26/18 7:31
0-1348290		1348290	AUDUBON	11/26/18 6:21	Location	Good	Valid	N/A	0	-69.570987	41.593938	N/A		11	0	N	High	11/26/18 6:21
0-1348290		1348290	AUDUBON	11/26/18 5:26	Location	Good	Valid	N/A	0	-69.572854	41.604763	N/A		11	0	N	High	11/26/18 5:26
0-1348290		1348290	AUDUBON	11/26/18 4:31	Location	Good	Valid	N/A	0	-69.574571	41.607628	N/A		11	0	N	High	11/26/18 4:31
0-1348290		1348290	AUDUBON	11/26/18 2:33	Location	Good	Valid	N/A	0	-69.574764	41.587168	N/A		11	0	N	High	11/26/18 2:33
0-1348290		1348290	AUDUBON	11/26/18 1:22	Location	Good	Valid	N/A	0	-69.57294	41.560582	N/A		11	0	N	Low	11/26/18 1:22
0-1348290		1348290	AUDUBON	11/26/18 0:18	Location	Good	Valid	N/A	0	-69.570065	41.533856	N/A		11	0	N	High	11/26/18 0:18
0-1348290		1348290	AUDUBON	11/25/18 23:34	Location	Good	Valid	N/A	3	-69.569185	41.520081	N/A		11	0	N	High	11/25/18 23:34
0-1348290		1348290	AUDUBON	11/25/18 16:25	Location	Good	Valid	N/A	0	-69.544294	41.600386	N/A		11	0	N	Low	11/25/18 16:25
0-1348290		1348290	AUDUBON	11/25/18 15:25	Location	Good	Valid	N/A	1	-69.531655	41.597961	N/A		11	0	N	Low	11/25/18 15:25
0-1348290		1348290	AUDUBON	11/25/18 13:28	Location	Good	Valid	N/A	0	-69.504962	41.56997	N/A		11	0	N	High	11/25/18 13:28
0-1348290		1348290	AUDUBON	11/25/18 12:43	Location	Good	Valid	N/A	0	-69.490843	41.54804	N/A		11	0	N	High	11/25/18 12:43
0-1348290		1348290	AUDUBON	11/25/18 11:40	Location	Good	Valid	N/A	0	-69.477839	41.526926	N/A		11	0	N	High	11/25/18 11:40
0-1348290		1348290	AUDUBON	11/25/18 10:24	Location	Good	Valid	N/A	0	-69.462326	41.515553	N/A		11	0	N	High	11/25/18 10:24
0-1348290		1348290	AUDUBON	11/25/18 9:46	Location	Good	Valid	N/A	1	-69.453807	41.518064	N/A		11	0	N	High	11/25/18 9:46
0-1348290		1348290	AUDUBON	11/25/18 7:38	Location	Good	Valid	N/A	0	-69.44591	41.548287	N/A		11	0	N	High	11/25/18 7:38
0-1348290		1348290	AUDUBON	11/25/18 6:23	Location	Good	Valid	N/A	0	-69.446383	41.562706	N/A		11	0	N	High	11/25/18 6:23
0-1348290		1348290	AUDUBON	11/25/18 5:18	Location	Good	Valid	N/A	0	-69.446511	41.571075	N/A		11	0	N	High	11/25/18 5:18
0-1348290		1348290	AUDUBON	11/25/18 4:30	Location	Good	Valid	N/A	0	-69.44428	41.570892	N/A		11	0	N	High	11/25/18 4:30
0-1348290		1348290	AUDUBON	11/25/18 3:25	Location	Good	Valid	N/A	0	-69.439259	41.558715	N/A		11	0	N	High	11/25/18 3:25
0-1348290		1348290	AUDUBON	11/25/18 2:38	Location	Good	Valid	N/A	0	-69.435246	41.543609	N/A		11	0	N	High	11/25/18 2:38
0-1348290		1348290	AUDUBON	11/25/18 1:14	Location	Good	Valid	N/A	0	-69.427779	41.509094	N/A		11	0	N	High	11/25/18 1:14
0-1348290		1348290	AUDUBON	11/25/18 0:23	Location	Good	Valid	N/A	0	-69.423058	41.47989	N/A		11	0	N	High	11/25/18 0:23
0-1348290		1348290	AUDUBON	11/24/18 23:21	Location	Good	Valid	N/A	0	-69.419732	41.456373	N/A		11	0	N	High	11/24/18 23:21
0-1348290		1348290	AUDUBON	11/24/18 22:33	Location	Good	Valid	N/A	0	-69.417543	41.445386	N/A		11	0	N	High	11/24/18 22:33
0-1348290		1348290	AUDUBON	11/24/18 21:31	Location	Good	Valid	N/A	0	-69.416106	41.444871	N/A		11	0	N	High	11/24/18 21:31
0-1348290		1348290	AUDUBON	11/24/18 20:32	Location	Good	Valid	N/A	0	-69.416664	41.457574	N/A		11	0	N	High	11/24/18 20:32
0-1348290		1348290	AUDUBON	11/24/18 19:22	Location	Good	Valid	N/A	0	-69.422479	41.485362	N/A		11	0	N	High	11/24/18 19:22
0-1348290		1348290	AUDUBON	11/24/18 18:22	Location	Good	Valid	N/A	0	-69.430633	41.513	N/A		11	0	N	High	11/24/18 18:22
0-1348290		1348290	AUDUBON	11/24/18 17:40	Location	Good	Valid	N/A	0	-69.438443	41.533352	N/A		11	0	N	High	11/24/18 17:40
0-1348290		1348290	AUDUBON	11/24/18 16:15	Location	Good	Valid	N/A	0	-69.448442	41.554209	N/A		11	0	N	High	11/24/18 16:15
0-1348290		1348290	AUDUBON	11/24/18 15:15	Location	Good	Valid	N/A	0	-69.454472	41.559026	N/A		11	0	N	High	11/24/18 15:15
0-1348290		1348290	AUDUBON	11/24/18 14:36	Location	Good	Valid	N/A	0	-69.45812	41.555582	N/A		11	0	N	High	11/24/18 14:36
0-1348290		1348290	AUDUBON	11/24/18 13:19	Location	Good	Valid	N/A	1	-69.46033	41.540862	N/A		11	0	N	High	11/24/18 13:19
0-1348290		1348290	AUDUBON	11/24/18 11:24	Location	Good	Valid	N/A	0	-69.462776	41.504867	N/A		11	0	N	High	11/24/18 11:24
0-1348290		1348290	AUDUBON	11/24/18 10:16	Location	Good	Valid	N/A	0	-69.467411	41.494728	N/A		11	0	N	High	11/24/18 10:16
0-1348290		1348290	AUDUBON	11/24/18 9:21	Location	Good	Valid	N/A	0	-69.472904	41.495479	N/A		11	0	N	High	11/24/18 9:21
0-1348290		1348290	AUDUBON	11/24/18 8:16	Location	Good	Valid	N/A	0	-69.481723	41.508451	N/A		11	0	N	High	11/24/18 8:16
0-1348290		1348290	AUDUBON	11/24/18 6:16	Location	Good	Valid	N/A	0	-69.507644	41.554134	N/A		11	0	N	High	11/24/18 6:16
0-1348290		1348290	AUDUBON	11/24/18 5:34	Location	Good	Valid	N/A	1	-69.518716	41.572706	N/A		11	0	N	High	11/24/18 5:34
0-1348290		1348290	AUDUBON	11/24/18 3:25	Location	Good	Valid	N/A	0	-69.54541	41.599334	N/A		11	0	N	High	11/24/18 3:25
0-1348290		1348290	AUDUBON	11/24/18 1:20	Location	Good	Valid	N/A	0	-69.565258	41.587254	N/A		11	0	N	High	11/24/18 1:20
0-1348290		1348290	AUDUBON	11/24/18 0:32	Location	Good	Valid	N/A	0	-69.57309	41.573457	N/A		11	0	N	High	11/24/18 0:32
0-1348290		1348290	AUDUBON	11/23/18 23:40	Location	Good	Valid	N/A	0	-69.581373	41.549917	N/A		11	0	N	High	11/23/18 23:40
0-1348290		1348290	AUDUBON	11/23/18 22:26	Location	Good	Valid	N/A	0	-69.590063	41.522634	N/A		11	0	N	High	11/23/18 22:26
0-1348290		1348290	AUDUBON	11/23/18 21:39	Location	Good	Valid	N/A	0	-69.594398	41.511669	N/A		11	0	N	High	11/23/18 21:39
0-1348290		1348290	AUDUBON	11/23/18 20:24	Location	Good	Valid	N/A	0	-69.599054	41.509963	N/A		11	0	N	High	11/23/18 20:24
0-1348290		1348290	AUDUBON	11/23/18 19:28	Location	Good	Valid	N/A	0	-69.602809	41.52051	N/A		11	0	N	High	11/23/18 19:28
0-1348290		1348290	AUDUBON	11/23/18 18:32	Location	Good	Valid	N/A	0	-69.606371	41.539339	N/A		11	0	N	High	11/23/18 18:32
0-1348290		1348290	AUDUBON	11/23/18 17:29	Location	Good	Valid	N/A	0	-69.617207	41.572008	N/A		11	0	N	High	11/23/18 17:29
0-1348290		1348290	AUDUBON	11/23/18 16:13	Location	Good	Valid	N/A	0	-69.630682	41.598798	N/A		11	0	N	High	11/23/18 16:13
0-1348290		1348290	AUDUBON	11/23/18 15:34	Location	Good	Valid	N/A	0	-69.639995	41.614398	N/A		11	0	N	Low	11/23/18 15:34
0-1348290		1348290	AUDUBON	11/23/18 14:20	Location	Good	Valid	N/A	1	-69.651046	41.629729	N/A		11	0	N	High	11/23/18 14:20
0-1348290		1348290	AUDUBON	11/23/18 12:23	Location	Good	Valid	N/A	0	-69.67113	41.637808	N/A		11	0	N	High	11/23/18 12:23
0-1348290		1348290	AUDUBON	11/23/18 10:23	Location	Good	Valid	N/A	0	-69.692867	41.633098	N/A		11	0	N	High	11/23/18 10:23
0-1348290		1348290	AUDUBON	11/23/18 9:33	Location	Good	Valid	N/A	0	-69.702072	41.633313	N/A		11	0	N	High	11/23/18 9:33
0-1348290		1348290	AUDUBON	11/23/18 8:26	Location	Good	Valid	N/A	0	-69.716792	41.639439	N/A		11	0	N	High	11/23/18 8:26
0-1348290		1348290	AUDUBON	11/23/18 7:19	Location	Good	Valid	N/A	0	-69.731877	41.653461	N/A		11	0	N	High	11/23/18 7:19
0-1348290		1348290	AUDUBON	11/23/18 6:23	Location	Good	Valid	N/A	0	-69.744065	41.671947	N/A		11	0	N	High	11/23/18 6:23
0-1348290		1348290	AUDUBON	11/23/18 5:41	Location	Good	Valid	N/A	0	-69.757111	41.696827	N/A		11	0	N	High	11/23/18 5:41
0-1348290		1348290	AUDUBON	11/23/18 4:34	Location	Good	Valid	N/A	0	-69.767969	41.717749	N/A		11	0	N	High	11/23/18 4:34
0-1348290		1348290	AUDUBON	11/23/18 3:23	Location	Good	Valid	N/A	0	-69.78447	41.74912	N/A		11	0	N	High	11/23/18 3:23
0-1348290		1348290	AUDUBON	11/23/18 2:19	Location	Good	Valid	N/A	0	-69.795971	41.766329	N/A		11	0	N	High	11/23/18 2:19
0-1348290		1348290	AUDUBON	11/23/18 1:32	Location	Good	Valid	N/A	1	-69.805691	41.777251	N/A		11	0	N	High	11/23/18 1:32
0-1348290		1348290	AUDUBON	11/22/18 23:33	Location	Good	Valid	N/A	0	-69.817729	41.792035	N/A		11	0	N	Low	11/22/18 23:33
0-1348290		1348290	AUDUBON	11/22/18 22:34	Location	Good	Valid	N/A	0	-69.823179	41.798515	N/A		11	0	N	High	11/22/18 22:34
0-1348290		1348290	AUDUBON	11/22/18 21:31	Location	Good	Valid	N/A	0	-69.830561	41.80756	N/A		11	0	N	High	11/22/18 21:31
0-1348290		1348290	AUDUBON	11/22/18 20:21	Location	Good	Valid	N/A	0	-69.839466	41.819533	N/A		11	0	N	Low	11/22/18 20:21
0-1348290		1348290	AUDUBON	11/22/18 19:30	Location	Good	Valid	N/A	0	-69.846139	41.831678	N/A		11	0	N	Low	11/22/18 19:30
0-1348290		1348290	AUDUBON	11/22/18 18:34	Location	Good	Valid	N/A	0	-69.857018	41.851966	N/A		11	0	N	High	11/22/18 18:34
0-1348290		1348290	AUDUBON	11/22/18 17:27	Location	Good	Valid	N/A	0	-69.867318	41.873328	N/A		11	0	N	High	11/22/18 17:27
0-1348290		1348290	AUDUBON	11/22/18 16:35	Location	Good	Valid	N/A	0	-69.880772	41.896459	N/A		11	0	N	High	11/22/18 16:35
0-1348290		1348290	AUDUBON	11/22/18 15:16	Location	Good	Valid	N/A	0	-69.895127	41.922154	N/A		11	0	N	Low	11/22/18 15:16
0-1348290		1348290	AUDUBON	11/22/18 14:26	Location	Good	Valid	N/A	0	-69.905555	41.93916	N/A		11	0	N	Low	11/22/18 14:26
0-1348290		1348290	AUDUBON	11/22/18 13:26	Location	Good	Valid	N/A	0	-69.913065	41.952302	N/A		11	0	N	High	11/22/18 13:26
0-1348290		1348290	AUDUBON	11/22/18 12:43	Location	Good	Valid	N/A	0	-69.918408	41.960939	N/A		11	0	N	High	11/22/18 12:43
0-1348290		1348290	AUDUBON	11/22/18 11:35	Location	Good	Valid	N/A	0	-69.922013	41.966861	N/A		11	0	N	High	11/22/18 11:35
0-1348290		1348290	AUDUBON	11/22/18 8:24	Location	Good	Valid	N/A	0	-69.935489	41.980562	N/A		11	0	N	High	11/22/18 8:24
0-1348290		1348290	AUDUBON	11/22/18 7:18	Location	Good	Valid	N/A	0	-69.948556	41.991913	N/A		11	0	N	High	11/22/18 7:18
0-1348290		1348290	AUDUBON	11/22/18 6:12	Location	Good	Valid	N/A	0	-69.9648	42.008779	N/A		11	0	N	High	11/22/18 6:12
0-1348290		1348290	AUDUBON	11/22/18 5:32	Location	Good	Valid	N/A	0	-69.977331	42.021353	N/A		11	0	N	High	11/22/18 5:32
0-1348290		1348290	AUDUBON	11/22/18 4:31	Location	Good	Valid	N/A	0	-69.998939	42.041287	N/A		11	0	N	High	11/22/18 4:31
0-1348290		1348290	AUDUBON	11/22/18 3:28	Location	Good	Valid	N/A	1	-70.01662	42.054366	N/A		11	0	N	High	11/22/18 3:28
0-1348290		1348290	AUDUBON	11/22/18 1:28	Location	Good	Valid	N/A	0	-70.036833	42.06708	N/A		11	0	N	High	11/22/18 1:28
0-1348290		1348290	AUDUBON	11/22/18 0:24	Location	Good	Valid	N/A	0	-70.035095	42.066221	N/A		11	0	N	High	11/22/18 0:24
0-1348290		1348290	AUDUBON	11/21/18 23:13	Location	Good	Valid	N/A	1	-70.02928	42.059569	N/A		11	0	N	High	11/21/18 23:13
0-1348290		1348290	AUDUBON	11/21/18 21:19	Location	Good	Valid	N/A	0	-70.021126	42.047628	N/A		11	0	N	High	11/21/18 21:19
0-1348290		1348290	AUDUBON	11/21/18 20:27	Location	Good	Valid	N/A	0	-70.022993	42.045493	N/A		11	0	N	High	11/21/18 20:27
0-1348290		1348290	AUDUBON	11/21/18 19:38	Location	Good	Valid	N/A	0	-70.03031	42.047553	N/A		11	0	N	High	11/21/18 19:38
0-1348290		1348290	AUDUBON	11/21/18 18:21	Location	Good	Valid	N/A	0	-70.046446	42.054795	N/A		11	0	N	High	11/21/18 18:21
0-1348290		1348290	AUDUBON	11/21/18 17:36	Location	Good	Valid	N/A	0	-70.063913	42.062155	N/A		11	0	N	High	11/21/18 17:36
0-1348290		1348290	AUDUBON	11/21/18 16:17	Location	Good	Valid	N/A	0	-70.091915	42.073152	N/A		11	0	N	High	11/21/18 16:17
0-1348290		1348290	AUDUBON	11/21/18 15:23	Location	Good	Valid	N/A	0	-70.117815	42.079729	N/A		11	0	N	High	11/21/18 15:23
0-1348290		1348290	AUDUBON	11/21/18 14:26	Location	Good	Valid	N/A	0	-70.13526	42.0824	N/A		11	0	N	High	11/21/18 14:26
0-1348290		1348290	AUDUBON	11/21/18 13:29	Location	Good	Valid	N/A	0	-70.146267	42.083259	N/A		11	0	N	High	11/21/18 13:29
0-1348290		1348290	AUDUBON	11/21/18 12:34	Location	Good	Valid	N/A	0	-70.144959	42.081885	N/A		11	0	N	High	11/21/18 12:34
0-1348290		1348290	AUDUBON	11/21/18 11:21	Location	Good	Valid	N/A	0	-70.134594	42.08019	N/A		11	0	N	High	11/21/18 11:21
0-1348290		1348290	AUDUBON	11/21/18 9:33	Location	Good	Valid	N/A	0	-70.114832	42.07592	N/A		11	0	N	High	11/21/18 9:33
0-1348290		1348290	AUDUBON	11/21/18 8:31	Location	Good	Valid	N/A	1	-70.108652	42.07547	N/A		11	0	N	Low	11/21/18 8:31
0-1348290		1348290	AUDUBON	11/21/18 5:12	Location	Good	Valid	N/A	0	-70.132899	42.081456	N/A		11	0	N	High	11/21/18 5:12
0-1348290		1348290	AUDUBON	11/21/18 4:37	Location	Good	Valid	N/A	0	-70.151696	42.085651	N/A		11	0	N	High	11/21/18 4:37
0-1348290		1348290	AUDUBON	11/21/18 3:28	Location	Good	Valid	N/A	0	-70.175385	42.089471	N/A		11	0	N	High	11/21/18 3:28
0-1348290		1348290	AUDUBON	11/21/18 2:20	Location	Good	Valid	N/A	0	-70.198667	42.092217	N/A		11	0	N	High	11/21/18 2:20
0-1348290		1348290	AUDUBON	11/21/18 1:26	Location	Good	Valid	N/A	0	-70.205534	42.09432	N/A		11	0	N	High	11/21/18 1:26
0-1348290		1348290	AUDUBON	11/21/18 0:34	Location	Good	Valid	N/A	0	-70.199268	42.099835	N/A		11	0	N	High	11/21/18 0:34
0-1348290		1348290	AUDUBON	11/20/18 23:26	Location	Good	Valid	N/A	0	-70.184677	42.105156	N/A		11	0	N	High	11/20/18 23:26
0-1348290		1348290	AUDUBON	11/20/18 22:30	Location	Good	Valid	N/A	0	-70.163584	42.11448	N/A		11	0	N	High	11/20/18 22:30
0-1348290		1348290	AUDUBON	11/20/18 21:24	Location	Good	Valid	N/A	0	-70.152941	42.123556	N/A		11	0	N	High	11/20/18 21:24
0-1348290		1348290	AUDUBON	11/20/18 20:36	Location	Good	Valid	N/A	0	-70.152104	42.1292	N/A		11	0	N	High	11/20/18 20:36
0-1348290		1348290	AUDUBON	11/20/18 19:21	Location	Good	Valid	N/A	0	-70.166094	42.131624	N/A		11	0	N	High	11/20/18 19:21
0-1348290		1348290	AUDUBON	11/20/18 18:20	Location	Good	Valid	N/A	0	-70.187423	42.128266	N/A		11	0	N	High	11/20/18 18:20
0-1348290		1348290	AUDUBON	11/20/18 17:26	Location	Good	Valid	N/A	2	-70.207036	42.122419	N/A		11	0	N	High	11/20/18 17:26
0-1348290		1348290	AUDUBON	11/20/18 14:24	Location	Good	Valid	N/A	0	-70.254951	42.074246	N/A		11	0	N	High	11/20/18 14:24
0-1348290		1348290	AUDUBON	11/20/18 13:12	Location	Good	Valid	N/A	0	-70.241733	42.051812	N/A		11	0	N	High	11/20/18 13:12
0-1348290		1348290	AUDUBON	11/20/18 12:14	Location	Good	Valid	N/A	0	-70.244608	42.046899	N/A		11	0	N	High	11/20/18 12:14
0-1348290		1348290	AUDUBON	11/20/18 11:21	Location	Good	Valid	N/A	0	-70.252869	42.056351	N/A		11	0	N	High	11/20/18 11:21
0-1348290		1348290	AUDUBON	11/20/18 10:32	Location	Good	Valid	N/A	0	-70.249178	42.072186	N/A		11	0	N	High	11/20/18 10:32
0-1348290		1348290	AUDUBON	11/20/18 9:28	Location	Good	Valid	N/A	0	-70.235145	42.086821	N/A		11	0	N	High	11/20/18 9:28
0-1348290		1348290	AUDUBON	11/20/18 8:12	Location	Good	Valid	N/A	0	-70.216584	42.095286	N/A		11	0	N	High	11/20/18 8:12
0-1348290		1348290	AUDUBON	11/20/18 6:25	Location	Good	Valid	N/A	0	-70.231004	42.094556	N/A		11	0	N	High	11/20/18 6:25
0-1348290		1348290	AUDUBON	11/20/18 5:41	Location	Good	Valid	N/A	0	-70.245638	42.083184	N/A		11	0	N	Low	11/20/18 5:41
0-1348290		1348290	AUDUBON	11/20/18 4:19	Location	Good	Valid	N/A	0	-70.246046	42.06002	N/A		11	0	N	High	11/20/18 4:19
0-1348290		1348290	AUDUBON	11/20/18 3:23	Location	Good	Valid	N/A	0	-70.236754	42.055203	N/A		11	0	N	High	11/20/18 3:23
0-1348290		1348290	AUDUBON	11/20/18 2:14	Location	Good	Valid	N/A	0	-70.226219	42.049291	N/A		11	0	N	High	11/20/18 2:14
0-1348290		1348290	AUDUBON	11/20/18 1:21	Location	Good	Valid	N/A	0	-70.22212	42.045622	N/A		11	0	N	High	11/20/18 1:21
0-1348290		1348290	AUDUBON	11/20/18 0:25	Location	Good	Valid	N/A	0	-70.220704	42.044495	N/A		11	0	N	High	11/20/18 0:25
0-1348290		1348290	AUDUBON	11/19/18 23:26	Location	Good	Valid	N/A	0	-70.222464	42.046716	N/A		11	0	N	High	11/19/18 23:26
0-1348290		1348290	AUDUBON	11/19/18 22:29	Location	Good	Valid	N/A	0	-70.225511	42.04913	N/A		11	0	N	High	11/19/18 22:29
0-1348290		1348290	AUDUBON	11/19/18 21:21	Location	Good	Valid	N/A	0	-70.233257	42.053497	N/A		11	0	N	High	11/19/18 21:21
0-1348290		1348290	AUDUBON	11/19/18 20:13	Location	Good	Valid	N/A	0	-70.242312	42.058303	N/A		11	0	N	High	11/19/18 20:13
0-1348290		1348290	AUDUBON	11/19/18 19:26	Location	Good	Valid	N/A	0	-70.24802	42.062101	N/A		11	0	N	High	11/19/18 19:26
0-1348290		1348290	AUDUBON	11/19/18 18:25	Location	Good	Valid	N/A	0	-70.24802	42.065374	N/A		11	0	N	High	11/19/18 18:25
0-1348290		1348290	AUDUBON	11/19/18 17:17	Location	Good	Valid	N/A	0	-70.244157	42.056834	N/A		11	0	N	High	11/19/18 17:17
0-1348290		1348290	AUDUBON	11/19/18 16:33	Location	Good	Valid	N/A	0	-70.23566	42.051802	N/A		11	0	N	High	11/19/18 16:33
0-1348290		1348290	AUDUBON	11/19/18 15:15	Location	Good	Valid	N/A	0	-70.224459	42.044774	N/A		11	0	N	High	11/19/18 15:15
0-1348290		1348290	AUDUBON	11/19/18 14:18	Location	Good	Valid	N/A	0	-70.218151	42.038058	N/A		11	0	N	High	11/19/18 14:18
0-1348290		1348290	AUDUBON	11/19/18 13:10	Location	Good	Valid	N/A	0	-70.210383	42.029089	N/A		11	0	N	High	11/19/18 13:10
0-1348290		1348290	AUDUBON	11/19/18 12:29	Location	Good	Valid	N/A	0	-70.206242	42.025677	N/A		11	0	N	High	11/19/18 12:29
0-1348290		1348290	AUDUBON	11/19/18 11:23	Location	Good	Valid	N/A	0	-70.203795	42.024636	N/A		11	0	N	High	11/19/18 11:23
0-1348290		1348290	AUDUBON	11/19/18 10:12	Location	Good	Valid	N/A	0	-70.206821	42.026203	N/A		11	0	N	High	11/19/18 10:12
0-1348290		1348290	AUDUBON	11/19/18 9:24	Location	Good	Valid	N/A	0	-70.211499	42.028306	N/A		11	0	N	High	11/19/18 9:24
0-1348290		1348290	AUDUBON	11/19/18 8:25	Location	Good	Valid	N/A	0	-70.216949	42.030923	N/A		11	0	N	High	11/19/18 8:25
0-1348290		1348290	AUDUBON	11/19/18 7:13	Location	Good	Valid	N/A	0	-70.221133	42.03721	N/A		11	0	N	High	11/19/18 7:13
0-1348290		1348290	AUDUBON	11/19/18 6:09	Location	Good	Valid	N/A	0	-70.22388	42.039646	N/A		11	0	N	High	11/19/18 6:09
0-1348290		1348290	AUDUBON	11/19/18 5:26	Location	Good	Valid	N/A	0	-70.223815	42.038369	N/A		11	0	N	High	11/19/18 5:26
0-1348290		1348290	AUDUBON	11/19/18 4:36	Location	Good	Valid	N/A	0	-70.220339	42.032533	N/A		11	0	N	High	11/19/18 4:36
0-1348290		1348290	AUDUBON	11/19/18 3:23	Location	Good	Valid	N/A	0	-70.211091	42.02425	N/A		11	0	N	High	11/19/18 3:23
0-1348290		1348290	AUDUBON	11/19/18 2:27	Location	Good	Valid	N/A	0	-70.200534	42.019819	N/A		11	0	N	High	11/19/18 2:27
0-1348290		1348290	AUDUBON	11/19/18 1:10	Location	Good	Valid	N/A	0	-70.191286	42.015356	N/A		11	0	N	High	11/19/18 1:10
0-1348290		1348290	AUDUBON	11/19/18 0:14	Location	Good	Valid	N/A	0	-70.186908	42.01291	N/A		11	0	N	High	11/19/18 0:14
0-1348290		1348290	AUDUBON	11/18/18 23:22	Location	Good	Valid	N/A	0	-70.185556	42.011118	N/A		11	0	N	High	11/18/18 23:22
0-1348290		1348290	AUDUBON	11/18/18 22:25	Location	Good	Valid	N/A	0	-70.186908	42.010914	N/A		11	0	N	High	11/18/18 22:25
0-1348290		1348290	AUDUBON	11/18/18 21:19	Location	Good	Valid	N/A	0	-70.189505	42.01159	N/A		11	0	N	High	11/18/18 21:19
0-1348290		1348290	AUDUBON	11/18/18 20:11	Location	Good	Valid	N/A	0	-70.191715	42.013317	N/A		11	0	N	High	11/18/18 20:11
0-1348290		1348290	AUDUBON	11/18/18 19:09	Location	Good	Valid	N/A	0	-70.193131	42.014776	N/A		11	0	N	High	11/18/18 19:09
0-1348290		1348290	AUDUBON	11/18/18 18:20	Location	Good	Valid	N/A	0	-70.190899	42.015903	N/A		11	0	N	High	11/18/18 18:20
0-1348290		1348290	AUDUBON	11/18/18 17:22	Location	Good	Valid	N/A	0	-70.182338	42.015946	N/A		11	0	N	High	11/18/18 17:22
0-1348290		1348290	AUDUBON	11/18/18 16:16	Location	Good	Valid	N/A	0	-70.172961	42.014723	N/A		11	0	N	High	11/18/18 16:16
0-1348290		1348290	AUDUBON	11/18/18 15:26	Location	Good	Valid	N/A	0	-70.165236	42.015238	N/A		11	0	N	High	11/18/18 15:26
0-1348290		1348290	AUDUBON	11/18/18 14:21	Location	Good	Valid	N/A	0	-70.159335	42.016375	N/A		11	0	N	High	11/18/18 14:21
0-1348290		1348290	AUDUBON	11/18/18 13:13	Location	Good	Valid	N/A	0	-70.154507	42.016472	N/A		11	0	N	High	11/18/18 13:13
0-1348290		1348290	AUDUBON	11/18/18 12:27	Location	Good	Valid	N/A	0	-70.152104	42.016203	N/A		11	0	N	High	11/18/18 12:27
0-1348290		1348290	AUDUBON	11/18/18 11:31	Location	Good	Valid	N/A	0	-70.150795	42.016171	N/A		11	0	N	High	11/18/18 11:31
0-1348290		1348290	AUDUBON	11/18/18 10:31	Location	Good	Valid	N/A	0	-70.153241	42.016053	N/A		11	0	N	High	11/18/18 10:31
0-1348290		1348290	AUDUBON	11/18/18 9:27	Location	Good	Valid	N/A	0	-70.156074	42.015356	N/A		11	0	N	High	11/18/18 9:27
0-1348290		1348290	AUDUBON	11/18/18 8:18	Location	Good	Valid	N/A	0	-70.158327	42.01395	N/A		11	0	N	High	11/18/18 8:18
0-1348290		1348290	AUDUBON	11/18/18 7:08	Location	Good	Valid	N/A	0	-70.160408	42.011987	N/A		11	0	N	High	11/18/18 7:08
0-1348290		1348290	AUDUBON	11/18/18 6:22	Location	Good	Valid	N/A	1	-70.161266	42.010893	N/A		11	0	N	High	11/18/18 6:22
0-1348290		1348290	AUDUBON	11/18/18 4:13	Location	Good	Valid	N/A	0	-70.162597	42.003672	N/A		11	0	N	High	11/18/18 4:13
0-1348290		1348290	AUDUBON	11/18/18 3:31	Location	Good	Valid	N/A	0	-70.162146	42.001451	N/A		11	0	N	High	11/18/18 3:31
0-1348290		1348290	AUDUBON	11/18/18 2:20	Location	Good	Valid	N/A	0	-70.159013	42.001977	N/A		11	0	N	High	11/18/18 2:20
0-1348290		1348290	AUDUBON	11/18/18 1:09	Location	Good	Valid	N/A	0	-70.154743	42.002138	N/A		11	0	N	High	11/18/18 1:09
0-1348290		1348290	AUDUBON	11/18/18 0:09	Location	Good	Valid	N/A	0	-70.152104	42.001719	N/A		11	0	N	High	11/18/18 0:09
0-1348290		1348290	AUDUBON	11/17/18 23:30	Location	Good	Valid	N/A	0	-70.150838	42.00129	N/A		11	0	N	High	11/17/18 23:30
0-1348290		1348290	AUDUBON	11/17/18 22:22	Location	Good	Valid	N/A	0	-70.151074	42.001151	N/A		11	0	N	High	11/17/18 22:22
0-1348290		1348290	AUDUBON	11/17/18 21:37	Location	Good	Valid	N/A	0	-70.15249	42.00188	N/A		11	0	N	High	11/17/18 21:37
0-1348290		1348290	AUDUBON	11/17/18 20:23	Location	Good	Valid	N/A	0	-70.154357	42.002374	N/A		11	0	N	High	11/17/18 20:23
0-1348290		1348290	AUDUBON	11/17/18 19:34	Location	Good	Valid	N/A	0	-70.155344	42.00291	N/A		11	0	N	High	11/17/18 19:34
0-1348290		1348290	AUDUBON	11/17/18 18:08	Location	Good	Valid	N/A	0	-70.154228	42.002782	N/A		11	0	N	High	11/17/18 18:08
0-1348290		1348290	AUDUBON	11/17/18 17:15	Location	Good	Valid	N/A	0	-70.151761	42.002825	N/A		11	0	N	High	11/17/18 17:15
0-1348290		1348290	AUDUBON	11/17/18 16:24	Location	Good	Valid	N/A	0	-70.148156	42.002342	N/A		11	0	N	High	11/17/18 16:24
0-1348290		1348290	AUDUBON	11/17/18 15:17	Location	Good	Valid	N/A	0	-70.143671	42.000797	N/A		11	0	N	High	11/17/18 15:17
0-1348290		1348290	AUDUBON	11/17/18 14:20	Location	Good	Valid	N/A	0	-70.140345	41.999305	N/A		11	0	N	High	11/17/18 14:20
0-1348290		1348290	AUDUBON	11/17/18 13:24	Location	Good	Valid	N/A	0	-70.136654	41.99746	N/A		11	0	N	High	11/17/18 13:24
0-1348290		1348290	AUDUBON	11/17/18 12:29	Location	Good	Valid	N/A	0	-70.133994	41.995926	N/A		11	0	N	Low	11/17/18 12:29
0-1348290		1348290	AUDUBON	11/17/18 10:24	Location	Good	Valid	N/A	0	-70.13468	41.993866	N/A		11	0	N	High	11/17/18 10:24
0-1348290		1348290	AUDUBON	11/17/18 9:28	Location	Good	Valid	N/A	0	-70.139079	41.99363	N/A		11	0	N	High	11/17/18 9:28
0-1348290		1348290	AUDUBON	11/17/18 8:18	Location	Good	Valid	N/A	1	-70.143971	41.994295	N/A		11	0	N	High	11/17/18 8:18
0-1348290		1348290	AUDUBON	11/17/18 6:10	Location	Good	Valid	N/A	0	-70.149915	41.993179	N/A		11	0	N	High	11/17/18 6:10
0-1348290		1348290	AUDUBON	11/17/18 5:19	Location	Good	Valid	N/A	0	-70.151675	41.992933	N/A		11	0	N	High	11/17/18 5:19
0-1348290		1348290	AUDUBON	11/17/18 4:21	Location	Good	Valid	N/A	0	-70.153434	41.991838	N/A		11	0	N	Low	11/17/18 4:21
0-1348290		1348290	AUDUBON	11/17/18 3:28	Location	Good	Valid	N/A	0	-70.152683	41.990765	N/A		11	0	N	High	11/17/18 3:28
0-1348290		1348290	AUDUBON	11/17/18 2:21	Location	Good	Valid	N/A	0	-70.15116	41.989725	N/A		11	0	N	High	11/17/18 2:21
0-1348290		1348290	AUDUBON	11/17/18 1:25	Location	Good	Valid	N/A	0	-70.151246	41.989274	N/A		11	0	N	High	11/17/18 1:25
0-1348290		1348290	AUDUBON	11/17/18 0:27	Location	Good	Valid	N/A	0	-70.151761	41.989414	N/A		11	0	N	High	11/17/18 0:27
0-1348290		1348290	AUDUBON	11/16/18 23:29	Location	Good	Valid	N/A	1	-70.15249	41.990089	N/A		11	0	N	High	11/16/18 23:29
0-1348290		1348290	AUDUBON	11/16/18 21:35	Location	Good	Valid	N/A	0	-70.158477	41.993802	N/A		11	0	N	High	11/16/18 21:35
0-1348290		1348290	AUDUBON	11/16/18 20:33	Location	Good	Valid	N/A	0	-70.164249	41.99614	N/A		11	0	N	High	11/16/18 20:33
0-1348290		1348290	AUDUBON	11/16/18 19:12	Location	Good	Valid	N/A	0	-70.171716	41.999681	N/A		11	0	N	High	11/16/18 19:12
0-1348290		1348290	AUDUBON	11/16/18 18:16	Location	Good	Valid	N/A	0	-70.178111	42.002041	N/A		11	0	N	High	11/16/18 18:16
0-1348290		1348290	AUDUBON	11/16/18 17:34	Location	Good	Valid	N/A	0	-70.184977	42.005453	N/A		11	0	N	High	11/16/18 17:34
0-1348290		1348290	AUDUBON	11/16/18 16:24	Location	Good	Valid	N/A	0	-70.193474	42.0107	N/A		11	0	N	High	11/16/18 16:24
0-1348290		1348290	AUDUBON	11/16/18 15:32	Location	Good	Valid	N/A	0	-70.19532	42.009348	N/A		11	0	N	High	11/16/18 15:32
0-1348290		1348290	AUDUBON	11/16/18 14:29	Location	Good	Valid	N/A	0	-70.193388	42.004391	N/A		11	0	N	High	11/16/18 14:29
0-1348290		1348290	AUDUBON	11/16/18 13:17	Location	Good	Valid	N/A	0	-70.188389	42.000529	N/A		11	0	N	High	11/16/18 13:17
0-1348290		1348290	AUDUBON	11/16/18 12:17	Location	Good	Valid	N/A	0	-70.185363	42.00025	N/A		11	0	N	High	11/16/18 12:17
0-1348290		1348290	AUDUBON	11/16/18 10:25	Location	Good	Valid	N/A	0	-70.177209	42.000153	N/A		11	0	N	High	11/16/18 10:25
0-1348290		1348290	AUDUBON	11/16/18 9:24	Location	Good	Valid	N/A	0	-70.176716	42.00128	N/A		11	0	N	High	11/16/18 9:24
0-1348290		1348290	AUDUBON	11/16/18 8:16	Location	Good	Valid	N/A	0	-70.177059	42.002867	N/A		11	0	N	High	11/16/18 8:16
0-1348290		1348290	AUDUBON	11/16/18 7:30	Location	Good	Valid	N/A	0	-70.177531	42.005099	N/A		11	0	N	High	11/16/18 7:30
0-1348290		1348290	AUDUBON	11/16/18 6:17	Location	Good	Valid	N/A	0	-70.179484	42.006794	N/A		11	0	N	High	11/16/18 6:17
0-1348290		1348290	AUDUBON	11/16/18 5:32	Location	Good	Valid	N/A	0	-70.183325	42.00717	N/A		11	0	N	High	11/16/18 5:32
0-1348290		1348290	AUDUBON	11/16/18 4:32	Location	Good	Valid	N/A	0	-70.18738	42.006741	N/A		11	0	N	High	11/16/18 4:32
0-1348290		1348290	AUDUBON	11/16/18 3:16	Location	Good	Valid	N/A	0	-70.188732	42.002202	N/A		11	0	N	Low	11/16/18 3:16
0-1348290		1348290	AUDUBON	11/16/18 1:15	Location	Good	Valid	N/A	0	-70.185256	41.991119	N/A		11	0	N	High	11/16/18 1:15
0-1348290		1348290	AUDUBON	11/16/18 0:24	Location	Good	Valid	N/A	0	-70.183668	41.986935	N/A		11	0	N	High	11/16/18 0:24
0-1348290		1348290	AUDUBON	11/15/18 23:16	Location	Good	Valid	N/A	0	-70.182359	41.982075	N/A		11	0	N	High	11/15/18 23:16
0-1348290		1348290	AUDUBON	11/15/18 22:17	Location	Good	Valid	N/A	0	-70.181437	41.978652	N/A		11	0	N	High	11/15/18 22:17
0-1348290		1348290	AUDUBON	11/15/18 21:22	Location	Good	Valid	N/A	0	-70.182874	41.977054	N/A		11	0	N	High	11/15/18 21:22
0-1348290		1348290	AUDUBON	11/15/18 20:19	Location	Good	Valid	N/A	0	-70.185621	41.977118	N/A		11	0	N	High	11/15/18 20:19
0-1348290		1348290	AUDUBON	11/15/18 19:09	Location	Good	Valid	N/A	0	-70.1912	41.978266	N/A		11	0	N	High	11/15/18 19:09
0-1348290		1348290	AUDUBON	11/15/18 18:15	Location	Good	Valid	N/A	0	-70.195491	41.978771	N/A		11	0	N	High	11/15/18 18:15
0-1348290		1348290	AUDUBON	11/15/18 17:11	Location	Good	Valid	N/A	0	-70.199697	41.978502	N/A		11	0	N	High	11/15/18 17:11
0-1348290		1348290	AUDUBON	11/15/18 16:24	Location	Good	Valid	N/A	0	-70.202036	41.978095	N/A		11	0	N	High	11/15/18 16:24
0-1348290		1348290	AUDUBON	11/15/18 15:26	Location	Good	Valid	N/A	0	-70.204053	41.977054	N/A		11	0	N	High	11/15/18 15:26
0-1348290		1348290	AUDUBON	11/15/18 14:09	Location	Good	Valid	N/A	0	-70.203195	41.973331	N/A		11	0	N	High	11/15/18 14:09
0-1348290		1348290	AUDUBON	11/15/18 13:39	Location	Good	Valid	N/A	0	-70.201993	41.97052	N/A		11	0	N	High	11/15/18 13:39
0-1348290		1348290	AUDUBON	11/15/18 12:10	Location	Good	Valid	N/A	0	-70.198925	41.965606	N/A		11	0	N	High	11/15/18 12:10
0-1348290		1348290	AUDUBON	11/15/18 11:17	Location	Good	Valid	N/A	0	-70.197144	41.962978	N/A		11	0	N	High	11/15/18 11:17
0-1348290		1348290	AUDUBON	11/15/18 10:07	Location	Good	Valid	N/A	0	-70.195963	41.960585	N/A		11	0	N	High	11/15/18 10:07
0-1348290		1348290	AUDUBON	11/15/18 9:06	Location	Good	Valid	N/A	0	-70.196435	41.960446	N/A		11	0	N	High	11/15/18 9:06
0-1348290		1348290	AUDUBON	11/15/18 8:24	Location	Good	Valid	N/A	0	-70.198882	41.961937	N/A		11	0	N	High	11/15/18 8:24
0-1348290		1348290	AUDUBON	11/15/18 7:19	Location	Good	Valid	N/A	0	-70.204031	41.964941	N/A		11	0	N	High	11/15/18 7:19
0-1348290		1348290	AUDUBON	11/15/18 6:09	Location	Good	Valid	N/A	0	-70.208881	41.968428	N/A		11	0	N	High	11/15/18 6:09
0-1348290		1348290	AUDUBON	11/15/18 5:22	Location	Good	Valid	N/A	0	-70.212057	41.970831	N/A		11	0	N	High	11/15/18 5:22
0-1348290		1348290	AUDUBON	11/15/18 4:12	Location	Good	Valid	N/A	0	-70.216434	41.974404	N/A		11	0	N	High	11/15/18 4:12
0-1348290		1348290	AUDUBON	11/15/18 3:16	Location	Good	Valid	N/A	1	-70.219245	41.975616	N/A		11	0	N	High	11/15/18 3:16
0-1348290		1348290	AUDUBON	11/15/18 1:15	Location	Good	Valid	N/A	0	-70.21888	41.972162	N/A		11	0	N	High	11/15/18 1:15
0-1348290		1348290	AUDUBON	11/15/18 0:21	Location	Good	Valid	N/A	0	-70.217142	41.969469	N/A		11	0	N	High	11/15/18 0:21
0-1348290		1348290	AUDUBON	11/14/18 23:27	Location	Good	Valid	N/A	0	-70.217078	41.967044	N/A		11	0	N	High	11/14/18 23:27
0-1348290		1348290	AUDUBON	11/14/18 22:15	Location	Good	Valid	N/A	0	-70.217936	41.964887	N/A		11	0	N	High	11/14/18 22:15
0-1348290		1348290	AUDUBON	11/14/18 21:19	Location	Good	Valid	N/A	0	-70.219138	41.963772	N/A		11	0	N	High	11/14/18 21:19
0-1348290		1348290	AUDUBON	11/14/18 19:28	Location	Good	Valid	N/A	0	-70.224824	41.966776	N/A		11	0	N	High	11/14/18 19:28
0-1348290		1348290	AUDUBON	11/14/18 18:07	Location	Good	Valid	N/A	0	-70.230682	41.970713	N/A		11	0	N	High	11/14/18 18:07
0-1348290		1348290	AUDUBON	11/14/18 17:26	Location	Good	Valid	N/A	0	-70.232935	41.972945	N/A		11	0	N	High	11/14/18 17:26
0-1348290		1348290	AUDUBON	11/14/18 16:16	Location	Good	Valid	N/A	0	-70.239673	41.97685	N/A		11	0	N	High	11/14/18 16:16
0-1348290		1348290	AUDUBON	11/14/18 15:19	Location	Good	Valid	N/A	0	-70.243256	41.979049	N/A		11	0	N	High	11/14/18 15:19
0-1348290		1348290	AUDUBON	11/14/18 14:25	Location	Good	Valid	N/A	0	-70.245638	41.9795	N/A		11	0	N	Low	11/14/18 14:25
0-1348290		1348290	AUDUBON	11/14/18 13:10	Location	Good	Valid	N/A	1	-70.247097	41.975917	N/A		11	0	N	High	11/14/18 13:10
0-1348290		1348290	AUDUBON	11/14/18 10:14	Location	Good	Valid	N/A	0	-70.245359	41.964555	N/A		11	0	N	High	11/14/18 10:14
0-1348290		1348290	AUDUBON	11/14/18 8:20	Location	Good	Valid	N/A	0	-70.248363	41.964651	N/A		11	0	N	High	11/14/18 8:20
0-1348290		1348290	AUDUBON	11/14/18 7:14	Location	Good	Valid	N/A	0	-70.253513	41.969233	N/A		11	0	N	High	11/14/18 7:14
0-1348290		1348290	AUDUBON	11/14/18 6:13	Location	Good	Valid	N/A	0	-70.258663	41.975809	N/A		11	0	N	High	11/14/18 6:13
0-1348290		1348290	AUDUBON	11/14/18 5:19	Location	Good	Valid	N/A	1	-70.263019	41.980884	N/A		11	0	N	Low	11/14/18 5:19
0-1348290		1348290	AUDUBON	11/14/18 3:06	Location	Good	Valid	N/A	0	-70.274692	41.990004	N/A		11	0	N	High	11/14/18 3:06
0-1348290		1348290	AUDUBON	11/14/18 2:36	Location	Good	Valid	N/A	0	-70.277073	41.990937	N/A		11	0	N	High	11/14/18 2:36
0-1348290		1348290	AUDUBON	11/14/18 1:28	Location	Good	Valid	N/A	0	-70.279069	41.989038	N/A		11	0	N	High	11/14/18 1:28
0-1348290		1348290	AUDUBON	11/14/18 0:22	Location	Good	Valid	N/A	2	-70.27967	41.984189	N/A		11	0	N	High	11/14/18 0:22
0-1348290		1348290	AUDUBON	11/13/18 21:10	Location	Good	Valid	N/A	0	-70.285399	41.9717	N/A		11	0	N	High	11/13/18 21:10
0-1348290		1348290	AUDUBON	11/13/18 20:19	Location	Good	Valid	N/A	0	-70.291901	41.970874	N/A		11	0	N	High	11/13/18 20:19
0-1348290		1348290	AUDUBON	11/13/18 19:04	Location	Good	Valid	N/A	0	-70.297565	41.970145	N/A		11	0	N	High	11/13/18 19:04
0-1348290		1348290	AUDUBON	11/13/18 18:19	Location	Good	Valid	N/A	0	-70.301042	41.971314	N/A		11	0	N	High	11/13/18 18:19
0-1348290		1348290	AUDUBON	11/13/18 17:21	Location	Good	Valid	N/A	1	-70.303681	41.973492	N/A		11	0	N	High	11/13/18 17:21
0-1348290		1348290	AUDUBON	11/13/18 15:33	Location	Good	Valid	N/A	0	-70.303659	41.974211	N/A		11	0	N	High	11/13/18 15:33
0-1348290		1348290	AUDUBON	11/13/18 14:34	Location	Good	Valid	N/A	0	-70.304303	41.972859	N/A		11	0	N	High	11/13/18 14:34
0-1348290		1348290	AUDUBON	11/13/18 13:20	Location	Good	Valid	N/A	0	-70.304153	41.967902	N/A		11	0	N	High	11/13/18 13:20
0-1348290		1348290	AUDUBON	11/13/18 12:13	Location	Good	Valid	N/A	0	-70.301793	41.959426	N/A		11	0	N	High	11/13/18 12:13
0-1348290		1348290	AUDUBON	11/13/18 11:16	Location	Good	Valid	N/A	0	-70.298295	41.952045	N/A		11	0	N	High	11/13/18 11:16
0-1348290		1348290	AUDUBON	11/13/18 10:33	Location	Good	Valid	N/A	0	-70.295205	41.944782	N/A		11	0	N	High	11/13/18 10:33
0-1348290		1348290	AUDUBON	11/13/18 9:09	Location	Good	Valid	N/A	0	-70.290034	41.935984	N/A		11	0	N	High	11/13/18 9:09
0-1348290		1348290	AUDUBON	11/13/18 8:30	Location	Good	Valid	N/A	0	-70.286	41.931939	N/A		11	0	N	High	11/13/18 8:30
0-1348290		1348290	AUDUBON	11/13/18 7:22	Location	Good	Valid	N/A	0	-70.282695	41.930437	N/A		11	0	N	High	11/13/18 7:22
0-1348290		1348290	AUDUBON	11/13/18 6:05	Location	Good	Valid	N/A	0	-70.281193	41.933302	N/A		11	0	N	High	11/13/18 6:05
0-1348290		1348290	AUDUBON	11/13/18 5:17	Location	Good	Valid	N/A	0	-70.281966	41.936327	N/A		11	0	N	High	11/13/18 5:17
0-1348290		1348290	AUDUBON	11/13/18 4:12	Location	Good	Valid	N/A	0	-70.282609	41.938827	N/A		11	0	N	High	11/13/18 4:12
0-1348290		1348290	AUDUBON	11/13/18 3:21	Location	Good	Valid	N/A	0	-70.28321	41.94079	N/A		11	0	N	High	11/13/18 3:21
0-1348290		1348290	AUDUBON	11/13/18 2:20	Location	Good	Valid	N/A	0	-70.283811	41.941627	N/A		11	0	N	High	11/13/18 2:20
0-1348290		1348290	AUDUBON	11/13/18 1:14	Location	Good	Valid	N/A	0	-70.284004	41.939267	N/A		11	0	N	High	11/13/18 1:14
0-1348290		1348290	AUDUBON	11/13/18 0:05	Location	Good	Valid	N/A	0	-70.282588	41.9346	N/A		11	0	N	High	11/13/18 0:05
0-1348290		1348290	AUDUBON	11/12/18 22:12	Location	Good	Valid	N/A	0	-70.281193	41.92297	N/A		11	0	N	High	11/12/18 22:12
0-1348290		1348290	AUDUBON	11/12/18 21:10	Location	Good	Valid	N/A	0	-70.281343	41.916307	N/A		11	0	N	High	11/12/18 21:10
0-1348290		1348290	AUDUBON	11/12/18 20:21	Location	Good	Valid	N/A	0	-70.281837	41.911715	N/A		11	0	N	High	11/12/18 20:21
0-1348290		1348290	AUDUBON	11/12/18 19:17	Location	Good	Valid	N/A	0	-70.282631	41.908325	N/A		11	0	N	High	11/12/18 19:17
0-1348290		1348290	AUDUBON	11/12/18 18:18	Location	Good	Valid	N/A	0	-70.28394	41.908164	N/A		11	0	N	High	11/12/18 18:18
0-1348290		1348290	AUDUBON	11/12/18 17:05	Location	Good	Valid	N/A	0	-70.286965	41.911876	N/A		11	0	N	High	11/12/18 17:05
0-1348290		1348290	AUDUBON	11/12/18 16:15	Location	Good	Valid	N/A	0	-70.288961	41.914859	N/A		11	0	N	High	11/12/18 16:15
0-1348290		1348290	AUDUBON	11/12/18 15:21	Location	Good	Valid	N/A	0	-70.291085	41.918335	N/A		11	0	N	High	11/12/18 15:21
0-1348290		1348290	AUDUBON	11/12/18 14:08	Location	Good	Valid	N/A	0	-70.29351	41.923013	N/A		11	0	N	High	11/12/18 14:08
0-1348290		1348290	AUDUBON	11/12/18 13:03	Location	Good	Valid	N/A	0	-70.295291	41.925341	N/A		11	0	N	High	11/12/18 13:03
0-1348290		1348290	AUDUBON	11/12/18 12:04	Location	Good	Valid	N/A	0	-70.295506	41.923935	N/A		11	0	N	High	11/12/18 12:04
0-1348290		1348290	AUDUBON	11/12/18 11:16	Location	Good	Valid	N/A	0	-70.294948	41.921253	N/A		11	0	N	High	11/12/18 11:16
0-1348290		1348290	AUDUBON	11/12/18 9:18	Location	Good	Valid	N/A	1	-70.291729	41.915685	N/A		11	0	N	High	11/12/18 9:18
0-1348290		1348290	AUDUBON	11/12/18 7:07	Location	Good	Valid	N/A	0	-70.291171	41.913528	N/A		11	0	N	High	11/12/18 7:07
0-1348290		1348290	AUDUBON	11/12/18 6:09	Location	Good	Valid	N/A	0	-70.293059	41.916211	N/A		11	0	N	High	11/12/18 6:09
0-1348290		1348290	AUDUBON	11/12/18 5:20	Location	Good	Valid	N/A	0	-70.296814	41.921597	N/A		11	0	N	High	11/12/18 5:20
0-1348290		1348290	AUDUBON	11/12/18 4:17	Location	Good	Valid	N/A	0	-70.300248	41.926425	N/A		11	0	N	High	11/12/18 4:17
0-1348290		1348290	AUDUBON	11/12/18 3:27	Location	Good	Valid	N/A	0	-70.303938	41.931145	N/A		11	0	N	High	11/12/18 3:27
0-1348290		1348290	AUDUBON	11/12/18 2:26	Location	Good	Valid	N/A	0	-70.30735	41.936574	N/A		11	0	N	High	11/12/18 2:26
0-1348290		1348290	AUDUBON	11/12/18 1:21	Location	Good	Valid	N/A	0	-70.310526	41.939149	N/A		11	0	N	High	11/12/18 1:21
0-1348290		1348290	AUDUBON	11/12/18 0:29	Location	Good	Valid	N/A	0	-70.31441	41.93843	N/A		11	0	N	High	11/12/18 0:29
0-1348290		1348290	AUDUBON	11/11/18 23:04	Location	Good	Valid	N/A	0	-70.316556	41.933151	N/A		11	0	N	High	11/11/18 23:04
0-1348290		1348290	AUDUBON	11/11/18 22:24	Location	Good	Valid	N/A	0	-70.317435	41.928077	N/A		11	0	N	High	11/11/18 22:24
0-1348290		1348290	AUDUBON	11/11/18 21:04	Location	Good	Valid	N/A	0	-70.31765	41.923141	N/A		11	0	N	High	11/11/18 21:04
0-1348290		1348290	AUDUBON	11/11/18 20:09	Location	Good	Valid	N/A	0	-70.317371	41.920084	N/A		11	0	N	High	11/11/18 20:09
0-1348290		1348290	AUDUBON	11/11/18 19:17	Location	Good	Valid	N/A	0	-70.3175	41.918077	N/A		11	0	N	High	11/11/18 19:17
0-1348290		1348290	AUDUBON	11/11/18 18:23	Location	Good	Valid	N/A	0	-70.31986	41.918346	N/A		11	0	N	High	11/11/18 18:23
0-1348290		1348290	AUDUBON	11/11/18 17:18	Location	Good	Valid	N/A	1	-70.322413	41.921028	N/A		11	0	N	High	11/11/18 17:18
0-1348290		1348290	AUDUBON	11/11/18 15:09	Location	Good	Valid	N/A	0	-70.329645	41.931424	N/A		11	0	N	High	11/11/18 15:09
0-1348290		1348290	AUDUBON	11/11/18 14:26	Location	Good	Valid	N/A	0	-70.332992	41.936274	N/A		11	0	N	High	11/11/18 14:26
0-1348290		1348290	AUDUBON	11/11/18 13:05	Location	Good	Valid	N/A	0	-70.337541	41.942346	N/A		11	0	N	High	11/11/18 13:05
0-1348290		1348290	AUDUBON	11/11/18 12:22	Location	Good	Valid	N/A	0	-70.339944	41.944245	N/A		11	0	N	High	11/11/18 12:22
0-1348290		1348290	AUDUBON	11/11/18 11:06	Location	Good	Valid	N/A	1	-70.344322	41.941788	N/A		11	0	N	High	11/11/18 11:06
0-1348290		1348290	AUDUBON	11/11/18 9:07	Location	Good	Valid	N/A	0	-70.349193	41.935308	N/A		11	0	N	Low	11/11/18 9:07
0-1348290		1348290	AUDUBON	11/11/18 8:05	Location	Good	Valid	N/A	0	-70.351918	41.932787	N/A		11	0	N	High	11/11/18 8:05
0-1348290		1348290	AUDUBON	11/11/18 6:15	Location	Good	Valid	N/A	1	-70.357261	41.931006	N/A		11	0	N	High	11/11/18 6:15
0-1348290		1348290	AUDUBON	11/11/18 3:38	Location	Good	Valid	N/A	0	-70.36902	41.945039	N/A		11	0	N	High	11/11/18 3:38
0-1348290		1348290	AUDUBON	11/11/18 2:19	Location	Good	Valid	N/A	0	-70.372796	41.950371	N/A		11	0	N	High	11/11/18 2:19
0-1348290		1348290	AUDUBON	11/11/18 1:06	Location	Good	Valid	N/A	0	-70.377131	41.954974	N/A		11	0	N	High	11/11/18 1:06
0-1348290		1348290	AUDUBON	11/11/18 0:10	Location	Good	Valid	N/A	0	-70.380628	41.956851	N/A		11	0	N	High	11/11/18 0:10
0-1348290		1348290	AUDUBON	11/10/18 23:19	Location	Good	Valid	N/A	0	-70.383847	41.955811	N/A		11	0	N	High	11/10/18 23:19
0-1348290		1348290	AUDUBON	11/10/18 22:16	Location	Good	Valid	N/A	0	-70.387709	41.951391	N/A		11	0	N	High	11/10/18 22:16
0-1348290		1348290	AUDUBON	11/10/18 20:28	Location	Good	Valid	N/A	1	-70.392859	41.946552	N/A		11	0	N	High	11/10/18 20:28
0-1348290		1348290	AUDUBON	11/10/18 18:01	Location	Good	Valid	N/A	0	-70.401721	41.947528	N/A		11	0	N	High	11/10/18 18:01
0-1348290		1348290	AUDUBON	11/10/18 17:16	Location	Good	Valid	N/A	0	-70.406978	41.950768	N/A		11	0	N	High	11/10/18 17:16
0-1348290		1348290	AUDUBON	11/10/18 16:09	Location	Good	Valid	N/A	0	-70.413265	41.956648	N/A		11	0	N	High	11/10/18 16:09
0-1348290		1348290	AUDUBON	11/10/18 15:17	Location	Good	Valid	N/A	0	-70.418201	41.962055	N/A		11	0	N	High	11/10/18 15:17
0-1348290		1348290	AUDUBON	11/10/18 14:18	Location	Good	Valid	N/A	0	-70.421677	41.965177	N/A		11	0	N	High	11/10/18 14:18
0-1348290		1348290	AUDUBON	11/10/18 13:02	Location	Good	Valid	N/A	0	-70.426183	41.96875	N/A		11	0	N	High	11/10/18 13:02
0-1348290		1348290	AUDUBON	11/10/18 12:07	Location	Good	Valid	N/A	0	-70.428629	41.969769	N/A		11	0	N	High	11/10/18 12:07
0-1348290		1348290	AUDUBON	11/10/18 11:19	Location	Good	Valid	N/A	0	-70.430024	41.968095	N/A		11	0	N	High	11/10/18 11:19
0-1348290		1348290	AUDUBON	11/10/18 10:20	Location	Good	Valid	N/A	0	-70.429637	41.961422	N/A		11	0	N	High	11/10/18 10:20
0-1348290		1348290	AUDUBON	11/10/18 9:08	Location	Good	Valid	N/A	0	-70.427513	41.954985	N/A		11	0	N	High	11/10/18 9:08
0-1348290		1348290	AUDUBON	11/10/18 8:06	Location	Good	Valid	N/A	0	-70.424144	41.948901	N/A		11	0	N	High	11/10/18 8:06
0-1348290		1348290	AUDUBON	11/10/18 7:19	Location	Good	Valid	N/A	0	-70.420303	41.945683	N/A		11	0	N	High	11/10/18 7:19
0-1348290		1348290	AUDUBON	11/10/18 6:29	Location	Good	Valid	N/A	0	-70.41157	41.94241	N/A		11	0	N	High	11/10/18 6:29
0-1348290		1348290	AUDUBON	11/10/18 5:19	Location	Good	Valid	N/A	0	-70.401657	41.941767	N/A		11	0	N	High	11/10/18 5:19
0-1348290		1348290	AUDUBON	11/10/18 4:04	Location	Good	Valid	N/A	0	-70.391486	41.944782	N/A		11	0	N	High	11/10/18 4:04
0-1348290		1348290	AUDUBON	11/10/18 4:04	Location	Good	Valid	N/A	0	-70.391486	41.944782	N/A		11	0	N	High	11/10/18 4:04
0-1348290		1348290	AUDUBON	11/10/18 4:04	Location	Good	Valid	N/A	0	-70.391486	41.944782	N/A		11	0	N	High	11/10/18 4:04
0-1348290		1348290	AUDUBON	11/10/18 3:11	Location	Good	Valid	N/A	0	-70.383976	41.950221	N/A		11	0	N	High	11/10/18 3:11
0-1348290		1348290	AUDUBON	11/10/18 2:07	Location	Good	Valid	N/A	0	-70.377603	41.955585	N/A		11	0	N	High	11/10/18 2:07
0-1348290		1348290	AUDUBON	11/10/18 1:15	Location	Good	Valid	N/A	0	-70.373611	41.959856	N/A		11	0	N	High	11/10/18 1:15
0-1348290		1348290	AUDUBON	11/10/18 0:15	Location	Good	Valid	N/A	0	-70.369535	41.963332	N/A		11	0	N	High	11/10/18 0:15
0-1348290		1348290	AUDUBON	11/9/18 23:26	Location	Good	Valid	N/A	0	-70.365994	41.964018	N/A		11	0	N	High	11/9/18 23:26
0-1348290		1348290	AUDUBON	11/9/18 22:11	Location	Good	Valid	N/A	0	-70.361788	41.959931	N/A		11	0	N	High	11/9/18 22:11
0-1348290		1348290	AUDUBON	11/9/18 21:09	Location	Good	Valid	N/A	0	-70.358591	41.954244	N/A		11	0	N	High	11/9/18 21:09
0-1348290		1348290	AUDUBON	11/9/18 20:10	Location	Good	Valid	N/A	0	-70.355158	41.945575	N/A		11	0	N	High	11/9/18 20:10
0-1348290		1348290	AUDUBON	11/9/18 19:08	Location	Good	Valid	N/A	0	-70.352604	41.938988	N/A		11	0	N	High	11/9/18 19:08
0-1348290		1348290	AUDUBON	11/9/18 18:12	Location	Good	Valid	N/A	0	-70.349042	41.932808	N/A		11	0	N	High	11/9/18 18:12
0-1348290		1348290	AUDUBON	11/9/18 17:08	Location	Good	Valid	N/A	0	-70.345137	41.929482	N/A		11	0	N	High	11/9/18 17:08
0-1348290		1348290	AUDUBON	11/9/18 16:29	Location	Good	Valid	N/A	0	-70.340223	41.928431	N/A		11	0	N	High	11/9/18 16:29
0-1348290		1348290	AUDUBON	11/9/18 15:28	Location	Good	Valid	N/A	0	-70.33443	41.929729	N/A		11	0	N	High	11/9/18 15:28
0-1348290		1348290	AUDUBON	11/9/18 14:19	Location	Good	Valid	N/A	0	-70.32752	41.933205	N/A		11	0	N	High	11/9/18 14:19
0-1348290		1348290	AUDUBON	11/9/18 13:07	Location	Good	Valid	N/A	0	-70.318444	41.938602	N/A		11	0	N	High	11/9/18 13:07
0-1348290		1348290	AUDUBON	11/9/18 12:16	Location	Good	Valid	N/A	0	-70.312285	41.942271	N/A		11	0	N	High	11/9/18 12:16
0-1348290		1348290	AUDUBON	11/9/18 11:27	Location	Good	Valid	N/A	0	-70.306041	41.946048	N/A		11	0	N	High	11/9/18 11:27
0-1348290		1348290	AUDUBON	11/9/18 10:06	Location	Good	Valid	N/A	0	-70.296106	41.945726	N/A		11	0	N	High	11/9/18 10:06
0-1348290		1348290	AUDUBON	11/9/18 9:17	Location	Good	Valid	N/A	0	-70.288253	41.94314	N/A		11	0	N	High	11/9/18 9:17
0-1348290		1348290	AUDUBON	11/9/18 8:20	Location	Good	Valid	N/A	0	-70.279284	41.940115	N/A		11	0	N	High	11/9/18 8:20
0-1348290		1348290	AUDUBON	11/9/18 7:03	Location	Good	Valid	N/A	0	-70.267954	41.938816	N/A		11	0	N	High	11/9/18 7:03
0-1348290		1348290	AUDUBON	11/9/18 6:14	Location	Good	Valid	N/A	0	-70.261109	41.939546	N/A		11	0	N	High	11/9/18 6:14
0-1348290		1348290	AUDUBON	11/9/18 5:21	Location	Good	Valid	N/A	0	-70.254693	41.941767	N/A		11	0	N	High	11/9/18 5:21
0-1348290		1348290	AUDUBON	11/9/18 4:16	Location	Good	Valid	N/A	0	-70.251668	41.946273	N/A		11	0	N	High	11/9/18 4:16
0-1348290		1348290	AUDUBON	11/9/18 3:03	Location	Good	Valid	N/A	0	-70.250981	41.956594	N/A		11	0	N	High	11/9/18 3:03
0-1348290		1348290	AUDUBON	11/9/18 2:15	Location	Good	Valid	N/A	0	-70.252032	41.964362	N/A		11	0	N	High	11/9/18 2:15
0-1348290		1348290	AUDUBON	11/9/18 1:14	Location	Good	Valid	N/A	0	-70.253749	41.973814	N/A		11	0	N	High	11/9/18 1:14
0-1348290		1348290	AUDUBON	11/9/18 0:02	Location	Good	Valid	N/A	0	-70.255294	41.983094	N/A		11	0	N	High	11/9/18 0:02
0-1348290		1348290	AUDUBON	11/8/18 23:05	Location	Good	Valid	N/A	0	-70.254972	41.986742	N/A		11	0	N	High	11/8/18 23:05
0-1348290		1348290	AUDUBON	11/8/18 22:19	Location	Good	Valid	N/A	0	-70.252676	41.986581	N/A		11	0	N	High	11/8/18 22:19
0-1348290		1348290	AUDUBON	11/8/18 21:15	Location	Good	Valid	N/A	0	-70.246325	41.981903	N/A		11	0	N	High	11/8/18 21:15
0-1348290		1348290	AUDUBON	11/8/18 20:04	Location	Good	Valid	N/A	0	-70.237291	41.973492	N/A		11	0	N	High	11/8/18 20:04
0-1348290		1348290	AUDUBON	11/8/18 19:17	Location	Good	Valid	N/A	0	-70.231454	41.967902	N/A		11	0	N	High	11/8/18 19:17
0-1348290		1348290	AUDUBON	11/8/18 18:05	Location	Good	Valid	N/A	0	-70.222657	41.960499	N/A		11	0	N	High	11/8/18 18:05
0-1348290		1348290	AUDUBON	11/8/18 17:14	Location	Good	Valid	N/A	0	-70.216477	41.956337	N/A		11	0	N	High	11/8/18 17:14
0-1348290		1348290	AUDUBON	11/8/18 16:16	Location	Good	Valid	N/A	0	-70.210319	41.95536	N/A		11	0	N	High	11/8/18 16:16
0-1348290		1348290	AUDUBON	11/8/18 15:15	Location	Good	Valid	N/A	0	-70.209589	41.958718	N/A		11	0	N	High	11/8/18 15:15
0-1348290		1348290	AUDUBON	11/8/18 13:00	Location	Good	Valid	N/A	0	-70.214138	41.974844	N/A		11	0	N	High	11/8/18 13:00
0-1348290		1348290	AUDUBON	11/8/18 11:08	Location	Good	Valid	N/A	0	-70.219567	41.989821	N/A		11	0	N	High	11/8/18 11:08
0-1348290		1348290	AUDUBON	11/8/18 10:00	Location	Good	Valid	N/A	0	-70.218086	41.994134	N/A		11	0	N	High	11/8/18 10:00
0-1348290		1348290	AUDUBON	11/8/18 8:03	Location	Good	Valid	N/A	0	-70.20534	41.994821	N/A		11	0	N	High	11/8/18 8:03
0-1348290		1348290	AUDUBON	11/8/18 7:12	Location	Good	Valid	N/A	0	-70.198131	41.993405	N/A		11	0	N	High	11/8/18 7:12
0-1348290		1348290	AUDUBON	11/8/18 6:19	Location	Good	Valid	N/A	0	-70.190663	41.992235	N/A		11	0	N	High	11/8/18 6:19
0-1348290		1348290	AUDUBON	11/8/18 4:27	Location	Good	Valid	N/A	0	-70.179892	41.985422	N/A		11	0	N	High	11/8/18 4:27
0-1348290		1348290	AUDUBON	11/8/18 3:16	Location	Good	Valid	N/A	0	-70.178068	41.984231	N/A		11	0	N	High	11/8/18 3:16
0-1348290		1348290	AUDUBON	11/8/18 2:22	Location	Good	Valid	N/A	0	-70.179935	41.987064	N/A		11	0	N	High	11/8/18 2:22
0-1348290		1348290	AUDUBON	11/8/18 1:11	Location	Good	Valid	N/A	0	-70.183947	41.992589	N/A		11	0	N	High	11/8/18 1:11
0-1348290		1348290	AUDUBON	11/8/18 0:19	Location	Good	Valid	N/A	0	-70.187488	41.995014	N/A		11	0	N	High	11/8/18 0:19
0-1348290		1348290	AUDUBON	11/7/18 23:14	Location	Good	Valid	N/A	0	-70.192401	41.996312	N/A		11	0	N	High	11/7/18 23:14
0-1348290		1348290	AUDUBON	11/7/18 21:58	Location	Good	Valid	N/A	0	-70.196049	41.995572	N/A		11	0	N	High	11/7/18 21:58
0-1348290		1348290	AUDUBON	11/7/18 21:24	Location	Good	Valid	N/A	0	-70.195448	41.992997	N/A		11	0	N	High	11/7/18 21:24
0-1348290		1348290	AUDUBON	11/7/18 20:14	Location	Good	Valid	N/A	0	-70.190642	41.984929	N/A		11	0	N	High	11/7/18 20:14
0-1348290		1348290	AUDUBON	11/7/18 19:09	Location	Good	Valid	N/A	0	-70.188882	41.974994	N/A		11	0	N	High	11/7/18 19:09
0-1348290		1348290	AUDUBON	11/7/18 18:13	Location	Good	Valid	N/A	0	-70.189183	41.967645	N/A		11	0	N	High	11/7/18 18:13
0-1348290		1348290	AUDUBON	11/7/18 16:09	Location	Good	Valid	N/A	0	-70.190942	41.953547	N/A		11	0	N	High	11/7/18 16:09
0-1348290		1348290	AUDUBON	11/7/18 15:22	Location	Good	Valid	N/A	0	-70.193539	41.950929	N/A		11	0	N	High	11/7/18 15:22
0-1348290		1348290	AUDUBON	11/7/18 14:03	Location	Good	Valid	N/A	0	-70.200126	41.95242	N/A		11	0	N	High	11/7/18 14:03
0-1348290		1348290	AUDUBON	11/7/18 13:15	Location	Good	Valid	N/A	0	-70.206027	41.955349	N/A		11	0	N	High	11/7/18 13:15
0-1348290		1348290	AUDUBON	11/7/18 12:23	Location	Good	Valid	N/A	0	-70.21107	41.958375	N/A		11	0	N	High	11/7/18 12:23
0-1348290		1348290	AUDUBON	11/7/18 11:17	Location	Good	Valid	N/A	0	-70.216327	41.962162	N/A		11	0	N	High	11/7/18 11:17
0-1348290		1348290	AUDUBON	11/7/18 10:08	Location	Good	Valid	N/A	0	-70.221198	41.965284	N/A		11	0	N	High	11/7/18 10:08
0-1348290		1348290	AUDUBON	11/7/18 9:10	Location	Good	Valid	N/A	0	-70.222421	41.964909	N/A		11	0	N	High	11/7/18 9:10
0-1348290		1348290	AUDUBON	11/7/18 8:15	Location	Good	Valid	N/A	0	-70.219975	41.961079	N/A		11	0	N	High	11/7/18 8:15
0-1348290		1348290	AUDUBON	11/7/18 7:10	Location	Good	Valid	N/A	0	-70.215833	41.953536	N/A		11	0	N	High	11/7/18 7:10
0-1348290		1348290	AUDUBON	11/7/18 6:03	Location	Good	Valid	N/A	0	-70.213065	41.94814	N/A		11	0	N	High	11/7/18 6:03
0-1348290		1348290	AUDUBON	11/7/18 5:14	Location	Good	Valid	N/A	0	-70.211821	41.944739	N/A		11	0	N	High	11/7/18 5:14
0-1348290		1348290	AUDUBON	11/7/18 4:18	Location	Good	Valid	N/A	0	-70.211971	41.942518	N/A		11	0	N	High	11/7/18 4:18
0-1348290		1348290	AUDUBON	11/7/18 3:07	Location	Good	Valid	N/A	0	-70.21534	41.944567	N/A		11	0	N	High	11/7/18 3:07
0-1348290		1348290	AUDUBON	11/7/18 2:04	Location	Good	Valid	N/A	0	-70.222099	41.949695	N/A		11	0	N	High	11/7/18 2:04
0-1348290		1348290	AUDUBON	11/7/18 1:11	Location	Good	Valid	N/A	0	-70.23036	41.955918	N/A		11	0	N	High	11/7/18 1:11
0-1348290		1348290	AUDUBON	11/7/18 0:21	Location	Good	Valid	N/A	0	-70.240295	41.962463	N/A		11	0	N	High	11/7/18 0:21
0-1348290		1348290	AUDUBON	11/6/18 23:25	Location	Good	Valid	N/A	0	-70.250959	41.966336	N/A		11	0	N	Low	11/6/18 23:25
0-1348290		1348290	AUDUBON	11/6/18 22:18	Location	Good	Valid	N/A	0	-70.257998	41.96802	N/A		11	0	N	High	11/6/18 22:18
0-1348290		1348290	AUDUBON	11/6/18 21:26	Location	Good	Valid	N/A	0	-70.260487	41.967098	N/A		11	0	N	High	11/6/18 21:26
0-1348290		1348290	AUDUBON	11/6/18 20:10	Location	Good	Valid	N/A	0	-70.260251	41.960757	N/A		11	0	N	High	11/6/18 20:10
0-1348290		1348290	AUDUBON	11/6/18 19:06	Location	Good	Valid	N/A	0	-70.257161	41.951176	N/A		11	0	N	High	11/6/18 19:06
0-1348290		1348290	AUDUBON	11/6/18 18:09	Location	Good	Valid	N/A	0	-70.253534	41.942915	N/A		11	0	N	High	11/6/18 18:09
0-1348290		1348290	AUDUBON	11/6/18 17:05	Location	Good	Valid	N/A	0	-70.250423	41.936628	N/A		11	0	N	High	11/6/18 17:05
0-1348290		1348290	AUDUBON	11/6/18 16:10	Location	Good	Valid	N/A	0	-70.248084	41.932529	N/A		11	0	N	High	11/6/18 16:10
0-1348290		1348290	AUDUBON	11/6/18 15:15	Location	Good	Valid	N/A	0	-70.246797	41.931478	N/A		11	0	N	High	11/6/18 15:15
0-1348290		1348290	AUDUBON	11/6/18 14:25	Location	Good	Valid	N/A	0	-70.246518	41.932765	N/A		11	0	N	High	11/6/18 14:25
0-1348290		1348290	AUDUBON	11/6/18 13:02	Location	Good	Valid	N/A	0	-70.248964	41.938516	N/A		11	0	N	High	11/6/18 13:02
0-1348290		1348290	AUDUBON	11/6/18 12:13	Location	Good	Valid	N/A	0	-70.251088	41.943483	N/A		11	0	N	High	11/6/18 12:13
0-1348290		1348290	AUDUBON	11/6/18 11:10	Location	Good	Valid	N/A	0	-70.253427	41.950275	N/A		11	0	N	High	11/6/18 11:10
0-1348290		1348290	AUDUBON	11/6/18 10:13	Location	Good	Valid	N/A	0	-70.254543	41.954405	N/A		11	0	N	High	11/6/18 10:13
0-1348290		1348290	AUDUBON	11/6/18 9:09	Location	Good	Valid	N/A	0	-70.254157	41.958364	N/A		11	0	N	High	11/6/18 9:09
0-1348290		1348290	AUDUBON	11/6/18 8:07	Location	Good	Valid	N/A	0	-70.251067	41.958847	N/A		11	0	N	High	11/6/18 8:07
0-1348290		1348290	AUDUBON	11/6/18 7:11	Location	Good	Valid	N/A	0	-70.245616	41.954695	N/A		11	0	N	High	11/6/18 7:11
0-1348290		1348290	AUDUBON	11/6/18 5:59	Location	Good	Valid	N/A	0	-70.236261	41.946938	N/A		11	0	N	High	11/6/18 5:59
0-1348290		1348290	AUDUBON	11/6/18 4:57	Location	Good	Valid	N/A	0	-70.227292	41.941209	N/A		11	0	N	High	11/6/18 4:57
0-1348290		1348290	AUDUBON	11/6/18 4:25	Location	Good	Valid	N/A	0	-70.221412	41.938398	N/A		11	0	N	High	11/6/18 4:25
0-1348290		1348290	AUDUBON	11/6/18 2:58	Location	Good	Valid	N/A	0	-70.211949	41.935501	N/A		11	0	N	High	11/6/18 2:58
0-1348290		1348290	AUDUBON	11/6/18 2:09	Location	Good	Valid	N/A	0	-70.207636	41.936338	N/A		11	0	N	High	11/6/18 2:09
0-1348290		1348290	AUDUBON	11/6/18 1:12	Location	Good	Valid	N/A	0	-70.204933	41.940973	N/A		11	0	N	High	11/6/18 1:12
0-1348290		1348290	AUDUBON	11/6/18 0:15	Location	Good	Valid	N/A	0	-70.205319	41.94667	N/A		11	0	N	High	11/6/18 0:15
0-1348290		1348290	AUDUBON	11/5/18 23:13	Location	Good	Valid	N/A	0	-70.206928	41.954523	N/A		11	0	N	High	11/5/18 23:13
0-1348290		1348290	AUDUBON	11/5/18 22:14	Location	Good	Valid	N/A	0	-70.209031	41.96243	N/A		11	0	N	High	11/5/18 22:14
0-1348290		1348290	AUDUBON	11/5/18 21:11	Location	Good	Valid	N/A	0	-70.21004	41.966883	N/A		11	0	N	High	11/5/18 21:11
0-1348290		1348290	AUDUBON	11/5/18 20:07	Location	Good	Valid	N/A	0	-70.210147	41.969694	N/A		11	0	N	High	11/5/18 20:07
0-1348290		1348290	AUDUBON	11/5/18 19:09	Location	Good	Valid	N/A	0	-70.205684	41.966314	N/A		11	0	N	High	11/5/18 19:09
0-1348290		1348290	AUDUBON	11/5/18 18:17	Location	Good	Valid	N/A	0	-70.201285	41.962366	N/A		11	0	N	High	11/5/18 18:17
0-1348290		1348290	AUDUBON	11/5/18 17:12	Location	Good	Valid	N/A	0	-70.193367	41.956261	N/A		11	0	N	High	11/5/18 17:12
0-1348290		1348290	AUDUBON	11/5/18 16:17	Location	Good	Valid	N/A	0	-70.187187	41.952292	N/A		11	0	N	High	11/5/18 16:17
0-1348290		1348290	AUDUBON	11/5/18 15:22	Location	Good	Valid	N/A	0	-70.181673	41.950082	N/A		11	0	N	High	11/5/18 15:22
0-1348290		1348290	AUDUBON	11/5/18 14:10	Location	Good	Valid	N/A	0	-70.178218	41.949642	N/A		11	0	N	High	11/5/18 14:10
0-1348290		1348290	AUDUBON	11/5/18 12:57	Location	Good	Valid	N/A	0	-70.177853	41.953257	N/A		11	0	N	High	11/5/18 12:57
0-1348290		1348290	AUDUBON	11/5/18 12:21	Location	Good	Valid	N/A	0	-70.179183	41.956894	N/A		11	0	N	High	11/5/18 12:21
0-1348290		1348290	AUDUBON	11/5/18 11:01	Location	Good	Valid	N/A	0	-70.183046	41.96434	N/A		11	0	N	High	11/5/18 11:01
0-1348290		1348290	AUDUBON	11/5/18 9:59	Location	Good	Valid	N/A	0	-70.186758	41.970241	N/A		11	0	N	High	11/5/18 9:59
0-1348290		1348290	AUDUBON	11/5/18 9:00	Location	Good	Valid	N/A	0	-70.19032	41.975091	N/A		11	0	N	High	11/5/18 9:00
0-1348290		1348290	AUDUBON	11/5/18 8:09	Location	Good	Valid	N/A	0	-70.191844	41.977912	N/A		11	0	N	High	11/5/18 8:09
0-1348290		1348290	AUDUBON	11/5/18 7:16	Location	Good	Valid	N/A	0	-70.191457	41.978298	N/A		11	0	N	High	11/5/18 7:16
0-1348290		1348290	AUDUBON	11/5/18 5:57	Location	Good	Valid	N/A	0	-70.184526	41.974672	N/A		11	0	N	High	11/5/18 5:57
0-1348290		1348290	AUDUBON	11/5/18 5:06	Location	Good	Valid	N/A	0	-70.17854	41.971561	N/A		11	0	N	High	11/5/18 5:06
0-1348290		1348290	AUDUBON	11/5/18 4:00	Location	Good	Valid	N/A	0	-70.170085	41.967816	N/A		11	0	N	High	11/5/18 4:00
0-1348290		1348290	AUDUBON	11/5/18 3:03	Location	Good	Valid	N/A	0	-70.16279	41.964276	N/A		11	0	N	High	11/5/18 3:03
0-1348290		1348290	AUDUBON	11/5/18 2:12	Location	Good	Valid	N/A	0	-70.156181	41.960092	N/A		11	0	N	High	11/5/18 2:12
0-1348290		1348290	AUDUBON	11/5/18 1:13	Location	Good	Valid	N/A	0	-70.149872	41.957034	N/A		11	0	N	High	11/5/18 1:13
0-1348290		1348290	AUDUBON	11/5/18 0:06	Location	Good	Valid	N/A	0	-70.145066	41.956841	N/A		11	0	N	High	11/5/18 0:06
0-1348290		1348290	AUDUBON	11/4/18 23:06	Location	Good	Valid	N/A	0	-70.142319	41.958439	N/A		11	0	N	High	11/4/18 23:06
0-1348290		1348290	AUDUBON	11/4/18 22:14	Location	Good	Valid	N/A	0	-70.139895	41.960585	N/A		11	0	N	High	11/4/18 22:14
0-1348290		1348290	AUDUBON	11/4/18 21:29	Location	Good	Valid	N/A	0	-70.137019	41.963718	N/A		11	0	N	High	11/4/18 21:29
0-1348290		1348290	AUDUBON	11/4/18 20:10	Location	Good	Valid	N/A	0	-70.133801	41.967537	N/A		11	0	N	High	11/4/18 20:10
0-1348290		1348290	AUDUBON	11/4/18 18:56	Location	Good	Valid	N/A	0	-70.128779	41.970348	N/A		11	0	N	High	11/4/18 18:56
0-1348290		1348290	AUDUBON	11/4/18 18:04	Location	Good	Valid	N/A	0	-70.124273	41.970627	N/A		11	0	N	High	11/4/18 18:04
0-1348290		1348290	AUDUBON	11/4/18 17:01	Location	Good	Valid	N/A	0	-70.118802	41.969565	N/A		11	0	N	High	11/4/18 17:01
0-1348290		1348290	AUDUBON	11/4/18 16:07	Location	Good	Valid	N/A	0	-70.11421	41.969962	N/A		11	0	N	High	11/4/18 16:07
0-1348290		1348290	AUDUBON	11/4/18 15:00	Location	Good	Valid	N/A	0	-70.110669	41.969415	N/A		11	0	N	High	11/4/18 15:00
0-1348290		1348290	AUDUBON	11/4/18 14:15	Location	Good	Valid	N/A	0	-70.109124	41.967602	N/A		11	0	N	High	11/4/18 14:15
0-1348290		1348290	AUDUBON	11/4/18 13:07	Location	Good	Valid	N/A	0	-70.108395	41.965595	N/A		11	0	N	High	11/4/18 13:07
0-1348290		1348290	AUDUBON	11/4/18 12:12	Location	Good	Valid	N/A	0	-70.10906	41.964716	N/A		11	0	N	High	11/4/18 12:12
0-1348290		1348290	AUDUBON	11/4/18 11:09	Location	Good	Valid	N/A	0	-70.111678	41.965746	N/A		11	0	N	High	11/4/18 11:09
0-1348290		1348290	AUDUBON	11/4/18 9:16	Location	Good	Valid	N/A	0	-70.117235	41.965756	N/A		11	0	N	High	11/4/18 9:16
0-1348290		1348290	AUDUBON	11/4/18 6:57	Location	Good	Valid	N/A	0	-70.123737	41.962624	N/A		11	0	N	High	11/4/18 6:57
0-1348290		1348290	AUDUBON	11/4/18 5:02	Location	Good	Valid	N/A	0	-70.126226	41.950843	N/A		11	0	N	High	11/4/18 5:02
0-1348290		1348290	AUDUBON	11/4/18 3:55	Location	Good	Valid	N/A	0	-70.127127	41.940393	N/A		11	0	N	High	11/4/18 3:55
0-1348290		1348290	AUDUBON	11/4/18 3:12	Location	Good	Valid	N/A	0	-70.128243	41.931607	N/A		11	0	N	High	11/4/18 3:12
0-1348290		1348290	AUDUBON	11/4/18 2:14	Location	Good	Valid	N/A	0	-70.129724	41.922101	N/A		11	0	N	High	11/4/18 2:14
0-1348290		1348290	AUDUBON	11/4/18 1:05	Location	Good	Valid	N/A	1	-70.133371	41.911254	N/A		11	0	N	High	11/4/18 1:05
0-1348290		1348290	AUDUBON	11/3/18 22:58	Location	Good	Valid	N/A	0	-70.146976	41.900858	N/A		11	0	N	High	11/3/18 22:58
0-1348290		1348290	AUDUBON	11/3/18 22:08	Location	Good	Valid	N/A	1	-70.155687	41.899066	N/A		11	0	N	High	11/3/18 22:08
0-1348290		1348290	AUDUBON	11/3/18 19:17	Location	Good	Valid	N/A	0	-70.182123	41.895826	N/A		11	0	N	High	11/3/18 19:17
0-1348290		1348290	AUDUBON	11/3/18 17:59	Location	Good	Valid	N/A	0	-70.190535	41.89147	N/A		11	0	N	High	11/3/18 17:59
0-1348290		1348290	AUDUBON	11/3/18 17:17	Location	Good	Valid	N/A	0	-70.193775	41.885891	N/A		11	0	N	High	11/3/18 17:17
0-1348290		1348290	AUDUBON	11/3/18 16:00	Location	Good	Valid	N/A	0	-70.195363	41.876267	N/A		11	0	N	High	11/3/18 16:00
0-1348290		1348290	AUDUBON	11/3/18 14:13	Location	Good	Valid	N/A	0	-70.195878	41.861891	N/A		11	0	N	High	11/3/18 14:13
0-1348290		1348290	AUDUBON	11/3/18 13:25	Location	Good	Valid	N/A	0	-70.195985	41.857889	N/A		11	0	N	High	11/3/18 13:25
0-1348290		1348290	AUDUBON	11/3/18 11:05	Location	Good	Valid	N/A	0	-70.200813	41.85555	N/A		11	0	N	High	11/3/18 11:05
0-1348290		1348290	AUDUBON	11/3/18 10:00	Location	Good	Valid	N/A	0	-70.206499	41.859176	N/A		11	0	N	High	11/3/18 10:00
0-1348290		1348290	AUDUBON	11/3/18 9:30	Location	Good	Valid	N/A	0	-70.210018	41.861944	N/A		11	0	N	High	11/3/18 9:30
0-1348290		1348290	AUDUBON	11/3/18 8:09	Location	Good	Valid	N/A	1	-70.214074	41.866611	N/A		11	0	N	High	11/3/18 8:09
0-1348290		1348290	AUDUBON	11/3/18 5:56	Location	Good	Valid	N/A	0	-70.219524	41.871707	N/A		11	0	N	High	11/3/18 5:56
0-1348290		1348290	AUDUBON	11/3/18 4:54	Location	Good	Valid	N/A	0	-70.220876	41.869272	N/A		11	0	N	High	11/3/18 4:54
0-1348290		1348290	AUDUBON	11/3/18 4:12	Location	Good	Valid	N/A	0	-70.22064	41.864862	N/A		11	0	N	High	11/3/18 4:12
0-1348290		1348290	AUDUBON	11/3/18 3:05	Location	Good	Valid	N/A	0	-70.218322	41.859305	N/A		11	0	N	High	11/3/18 3:05
0-1348290		1348290	AUDUBON	11/3/18 2:04	Location	Good	Valid	N/A	0	-70.215833	41.854638	N/A		11	0	N	High	11/3/18 2:04
0-1348290		1348290	AUDUBON	11/3/18 0:58	Location	Good	Valid	N/A	0	-70.213151	41.851816	N/A		11	0	N	High	11/3/18 0:58
0-1348290		1348290	AUDUBON	11/3/18 0:18	Location	Good	Valid	N/A	0	-70.211413	41.850196	N/A		11	0	N	High	11/3/18 0:18
0-1348290		1348290	AUDUBON	11/2/18 22:55	Location	Good	Valid	N/A	0	-70.210748	41.851054	N/A		11	0	N	High	11/2/18 22:55
0-1348290		1348290	AUDUBON	11/2/18 22:03	Location	Good	Valid	N/A	1	-70.212786	41.85482	N/A		11	0	N	High	11/2/18 22:03
0-1348290		1348290	AUDUBON	11/2/18 20:05	Location	Good	Valid	N/A	0	-70.219567	41.864938	N/A		11	0	N	High	11/2/18 20:05
0-1348290		1348290	AUDUBON	11/2/18 18:56	Location	Good	Valid	N/A	0	-70.222614	41.870109	N/A		11	0	N	High	11/2/18 18:56
0-1348290		1348290	AUDUBON	11/2/18 18:12	Location	Good	Valid	N/A	1	-70.225639	41.873767	N/A		11	0	N	High	11/2/18 18:12
0-1348290		1348290	AUDUBON	11/2/18 16:05	Location	Good	Valid	N/A	0	-70.228622	41.873692	N/A		11	0	N	High	11/2/18 16:05
0-1348290		1348290	AUDUBON	11/2/18 13:55	Location	Good	Valid	N/A	0	-70.225854	41.863714	N/A		11	0	N	High	11/2/18 13:55
0-1348290		1348290	AUDUBON	11/2/18 12:58	Location	Good	Valid	N/A	0	-70.225747	41.86056	N/A		11	0	N	High	11/2/18 12:58
0-1348290		1348290	AUDUBON	11/2/18 12:17	Location	Good	Valid	N/A	0	-70.225489	41.858189	N/A		11	0	N	High	11/2/18 12:17
0-1348290		1348290	AUDUBON	11/2/18 11:11	Location	Good	Valid	N/A	0	-70.225832	41.856365	N/A		11	0	N	High	11/2/18 11:11
0-1348290		1348290	AUDUBON	11/2/18 10:01	Location	Good	Valid	N/A	0	-70.229223	41.856848	N/A		11	0	N	High	11/2/18 10:01
0-1348290		1348290	AUDUBON	11/2/18 9:09	Location	Good	Valid	N/A	0	-70.23257	41.858608	N/A		11	0	N	High	11/2/18 9:09
0-1348290		1348290	AUDUBON	11/2/18 8:25	Location	Good	Valid	N/A	0	-70.237098	41.860968	N/A		11	0	N	High	11/2/18 8:25
0-1348290		1348290	AUDUBON	11/2/18 7:01	Location	Good	Valid	N/A	0	-70.241282	41.862963	N/A		11	0	N	High	11/2/18 7:01
0-1348290		1348290	AUDUBON	11/2/18 6:11	Location	Good	Valid	N/A	0	-70.243492	41.863983	N/A		11	0	N	High	11/2/18 6:11
0-1348290		1348290	AUDUBON	11/2/18 5:10	Location	Good	Valid	N/A	0	-70.244908	41.864412	N/A		11	0	N	High	11/2/18 5:10
0-1348290		1348290	AUDUBON	11/2/18 4:03	Location	Good	Valid	N/A	0	-70.244157	41.862996	N/A		11	0	N	High	11/2/18 4:03
0-1348290		1348290	AUDUBON	11/2/18 4:03	Location	Good	Valid	N/A	0	-70.244157	41.862996	N/A		11	0	N	High	11/2/18 4:03
0-1348290		1348290	AUDUBON	11/2/18 4:03	Location	Good	Valid	N/A	0	-70.244157	41.862996	N/A		11	0	N	High	11/2/18 4:03
0-1348290		1348290	AUDUBON	11/2/18 4:03	Location	Good	Valid	N/A	0	-70.244157	41.862996	N/A		11	0	N	High	11/2/18 4:03
0-1348290		1348290	AUDUBON	11/2/18 3:10	Location	Good	Valid	N/A	0	-70.241883	41.860077	N/A		11	0	N	High	11/2/18 3:10
0-1348290		1348290	AUDUBON	11/2/18 2:04	Location	Good	Valid	N/A	0	-70.238214	41.855968	N/A		11	0	N	High	11/2/18 2:04
0-1348290		1348290	AUDUBON	11/2/18 1:08	Location	Good	Valid	N/A	0	-70.23551	41.853747	N/A		11	0	N	High	11/2/18 1:08
0-1348290		1348290	AUDUBON	11/2/18 0:03	Location	Good	Valid	N/A	0	-70.233793	41.853211	N/A		11	0	N	High	11/2/18 0:03
0-1348290		1348290	AUDUBON	11/1/18 23:02	Location	Good	Valid	N/A	0	-70.23418	41.853426	N/A		11	0	N	High	11/1/18 23:02
0-1348290		1348290	AUDUBON	11/1/18 22:21	Location	Good	Valid	N/A	0	-70.235853	41.854219	N/A		11	0	N	High	11/1/18 22:21
0-1348290		1348290	AUDUBON	11/1/18 21:09	Location	Good	Valid	N/A	0	-70.239759	41.856784	N/A		11	0	N	High	11/1/18 21:09
0-1348290		1348290	AUDUBON	11/1/18 20:07	Location	Good	Valid	N/A	0	-70.244651	41.861515	N/A		11	0	N	High	11/1/18 20:07
0-1348290		1348290	AUDUBON	11/1/18 19:06	Location	Good	Valid	N/A	0	-70.250037	41.867405	N/A		11	0	N	High	11/1/18 19:06
0-1348290		1348290	AUDUBON	11/1/18 18:00	Location	Good	Valid	N/A	0	-70.256732	41.873928	N/A		11	0	N	High	11/1/18 18:00
0-1348290		1348290	AUDUBON	11/1/18 16:53	Location	Good	Valid	N/A	0	-70.261688	41.878252	N/A		11	0	N	High	11/1/18 16:53
0-1348290		1348290	AUDUBON	11/1/18 15:59	Location	Good	Valid	N/A	0	-70.265272	41.880151	N/A		11	0	N	High	11/1/18 15:59
0-1348290		1348290	AUDUBON	11/1/18 14:54	Location	Good	Valid	N/A	0	-70.267911	41.878864	N/A		11	0	N	High	11/1/18 14:54
0-1348290		1348290	AUDUBON	11/1/18 14:07	Location	Good	Valid	N/A	0	-70.268769	41.876042	N/A		11	0	N	High	11/1/18 14:07
0-1348290		1348290	AUDUBON	11/1/18 13:04	Location	Good	Valid	N/A	0	-70.269456	41.87218	N/A		11	0	N	High	11/1/18 13:04
0-1348290		1348290	AUDUBON	11/1/18 11:59	Location	Good	Valid	N/A	0	-70.27055	41.869218	N/A		11	0	N	High	11/1/18 11:59
0-1348290		1348290	AUDUBON	11/1/18 11:04	Location	Good	Valid	N/A	0	-70.272009	41.867148	N/A		11	0	N	High	11/1/18 11:04
0-1348290		1348290	AUDUBON	11/1/18 9:53	Location	Good	Valid	N/A	0	-70.274241	41.865227	N/A		11	0	N	High	11/1/18 9:53
0-1348290		1348290	AUDUBON	11/1/18 8:58	Location	Good	Valid	N/A	0	-70.276945	41.865882	N/A		11	0	N	High	11/1/18 8:58
0-1348290		1348290	AUDUBON	11/1/18 7:59	Location	Good	Valid	N/A	0	-70.281086	41.869293	N/A		11	0	N	High	11/1/18 7:59
0-1348290		1348290	AUDUBON	11/1/18 7:08	Location	Good	Valid	N/A	0	-70.284734	41.872609	N/A		11	0	N	High	11/1/18 7:08
0-1348290		1348290	AUDUBON	11/1/18 5:55	Location	Good	Valid	N/A	0	-70.288918	41.876203	N/A		11	0	N	High	11/1/18 5:55
0-1348290		1348290	AUDUBON	11/1/18 4:55	Location	Good	Valid	N/A	0	-70.292373	41.879003	N/A		11	0	N	High	11/1/18 4:55
0-1348290		1348290	AUDUBON	11/1/18 4:17	Location	Good	Valid	N/A	0	-70.29484	41.880108	N/A		11	0	N	High	11/1/18 4:17
0-1348290		1348290	AUDUBON	11/1/18 2:57	Location	Good	Valid	N/A	0	-70.296729	41.878982	N/A		11	0	N	High	11/1/18 2:57
0-1348290		1348290	AUDUBON	11/1/18 2:00	Location	Good	Valid	N/A	0	-70.29645	41.875023	N/A		11	0	N	High	11/1/18 2:00
0-1348290		1348290	AUDUBON	11/1/18 1:12	Location	Good	Valid	N/A	0	-70.294926	41.869712	N/A		11	0	N	High	11/1/18 1:12
0-1348290		1348290	AUDUBON	11/1/18 0:05	Location	Good	Valid	N/A	0	-70.293188	41.863714	N/A		11	0	N	High	11/1/18 0:05
0-1348290		1348290	AUDUBON	10/31/18 23:01	Location	Good	Valid	N/A	0	-70.29278	41.859187	N/A		11	0	N	High	10/31/18 23:01
0-1348290		1348290	AUDUBON	10/31/18 22:14	Location	Good	Valid	N/A	0	-70.291879	41.855453	N/A		11	0	N	High	10/31/18 22:14
0-1348290		1348290	AUDUBON	10/31/18 20:53	Location	Good	Valid	N/A	0	-70.291514	41.852599	N/A		11	0	N	High	10/31/18 20:53
0-1348290		1348290	AUDUBON	10/31/18 20:08	Location	Good	Valid	N/A	0	-70.291965	41.852503	N/A		11	0	N	High	10/31/18 20:08
0-1348290		1348290	AUDUBON	10/31/18 19:17	Location	Good	Valid	N/A	0	-70.293295	41.854477	N/A		11	0	N	High	10/31/18 19:17
0-1348290		1348290	AUDUBON	10/31/18 18:05	Location	Good	Valid	N/A	0	-70.293961	41.85732	N/A		11	0	N	High	10/31/18 18:05
0-1348290		1348290	AUDUBON	10/31/18 17:27	Location	Good	Valid	N/A	0	-70.294862	41.861258	N/A		11	0	N	High	10/31/18 17:27
0-1348290		1348290	AUDUBON	10/31/18 15:54	Location	Good	Valid	N/A	0	-70.278404	41.854541	N/A		11	0	N	High	10/31/18 15:54
0-1348290		1348290	AUDUBON	10/31/18 15:02	Location	Good	Valid	N/A	0	-70.153413	41.752381	N/A		11	0	N	High	10/31/18 15:02
0-1348290		1348290	AUDUBON	10/31/18 13:04	Location	Good	Valid	N/A	0	-69.994969	41.882458	N/A		11	0	N	High	10/31/18 13:04
0-1348290		1348290	AUDUBON	10/31/18 12:07	Location	Good	Valid	N/A	0	-69.992588	41.881986	N/A		11	0	N	High	10/31/18 12:07
0-1348290		1348290	AUDUBON	10/31/18 11:08	Location	Good	Valid	N/A	0	-69.992545	41.881857	N/A		11	0	N	High	10/31/18 11:08
0-1348290		1348290	AUDUBON	10/31/18 9:59	Location	Good	Valid	N/A	0	-69.992588	41.882007	N/A		11	0	N	High	10/31/18 9:59
0-1348290		1348290	AUDUBON	10/31/18 9:06	Location	Good	Valid	N/A	0	-69.992459	41.882114	N/A		11	0	N	High	10/31/18 9:06
0-1348290		1348290	AUDUBON	10/31/18 7:55	Location	Good	Valid	N/A	0	-69.992566	41.882007	N/A		11	0	N	High	10/31/18 7:55
0-1348290		1348290	AUDUBON	10/31/18 6:58	Location	Good	Valid	N/A	0	-69.992502	41.882018	N/A		11	0	N	High	10/31/18 6:58
0-1348290		1348290	AUDUBON	10/31/18 6:11	Location	Good	Valid	N/A	0	-69.99248	41.88205	N/A		11	0	N	High	10/31/18 6:11
0-1348290		1348290	AUDUBON	10/31/18 4:51	Location	Good	Valid	N/A	0	-69.99263	41.882018	N/A		11	0	N	High	10/31/18 4:51
