# Supplementary material for: Developing bottom drifters to better understand the stranding locations of cold-stunned sea turtles in Cape Cod Bay, Massachusetts
Source: PeerJ. 2023 Aug 30;11:e15866. doi: 10.7717/peerj.15866 (PMC10474834; doi:10.7717/peerj.15866)
Supplement: Supplemental Information 25 [file peerj-11-15866-s025.py]

#!/usr/bin/env python3
# -*- coding: utf-8 -*-
"""
Created on Tue Feb 16 13:59:05 2021

@author: feliciawoods13
"""

"""
Calculating compass direction between two points
"""
import math

#create bracketed list of direction you want to use
compass_brackets = ["N", "NbE", "NNE", "NEbN", "NE", "NEbE", "ENE", "EbN", "E", "EbS", "ESE", "SEbE", "SE", "SEbS", "SSE", "SbE", "S", "SbW","SSW", "SWbS", "SW", "SWBW", "WSW", "WbS", "W", "WbN", "WNW", "NWbW", "NW", "NWbN", "NNW", "NbW", "N" ]


"""
### Base code###

origin_lon = 
destination_lon = 
origin_lat = 
destination_lat = 

#calculate difference
delta_lon = destination_lon-origin_lon
delta_lat = destination_lat-origin_lat

#find tangent. Tangent is radiens so it is divided by pi*180 to give degrees

degrees_temp = math.atan2(delta_lon, delta_lat)/math.pi*180

if degrees_temp<0:
    degrees_final = 360 + degrees_temp
else:
    degrees_final = degrees_temp
       

#create a score to fit the degree value into one if the brackets
#The cardinal directions used here are 11.25 degrees apart

compass_lookup = round(degrees_final/11.25)

#look up the value

print (compass_brackets[compass_lookup], degrees_final)

print (" ")   # to add space between dates


"""


################   Nov 14, 2019   ########################

print ("November 14, 2019")

### Miniboat ###
###15:46-18:41

origin_lon1 = -70.132148
destination_lon1 = -70.126097
origin_lat1 = 41.898358
destination_lat1 = 41.977097

delta_lon1 = destination_lon1-origin_lon1
delta_lat1 = destination_lat1-origin_lat1

degrees_temp1 = math.atan2(delta_lon1, delta_lat1)/math.pi*180

if degrees_temp1<0:
    degrees_final1 = 360 + degrees_temp1
else:
    degrees_final1 = degrees_temp1
    
compass_lookup1 = round(degrees_final1/11.25)

print ("MB2", compass_brackets[compass_lookup1], degrees_final1)


### Surface Turtle 21 ###
###15:45-18:45

origin_lon2 = -70.1326
destination_lon2 = -70.1386
origin_lat2 = 41.8982
destination_lat2 = 41.9072

delta_lon2 = destination_lon2-origin_lon2
delta_lat2 = destination_lat2-origin_lat2

degrees_temp2 = math.atan2(delta_lon2, delta_lat2)/math.pi*180

if degrees_temp2<0:
    degrees_final2 = 360 + degrees_temp2
else:
    degrees_final2 = degrees_temp2
    

compass_lookup2 = round(degrees_final2/11.25)

print ("ST21", compass_brackets[compass_lookup2], degrees_final2)


### Surface turtle 22 ###
###15:45-18:45

origin_lon3 = -70.1325
destination_lon3 = -70.1381
origin_lat3 = 41.8981
destination_lat3 = 41.9083

delta_lon3 = destination_lon3-origin_lon3
delta_lat3 = destination_lat3-origin_lat3

degrees_temp3 = math.atan2(delta_lon3, delta_lat3)/math.pi*180

if degrees_temp3<0:
    degrees_final3 = 360 + degrees_temp3
else:
    degrees_final3 = degrees_temp3
    

compass_lookup3 = round(degrees_final3/11.25)

print ("ST22", compass_brackets[compass_lookup3], degrees_final3)


### Surface Turtle 23 ###
###15:45-18:45

origin_lon4 = -70.1326
destination_lon4 = -70.1410
origin_lat4 = 41.8982
destination_lat4 = 41.9083

delta_lon4 = destination_lon4-origin_lon4
delta_lat4 = destination_lat4-origin_lat4

degrees_temp4 = math.atan2(delta_lon4, delta_lat4)/math.pi*180

if degrees_temp4<0:
    degrees_final4 = 360 + degrees_temp4
else:
    degrees_final4 = degrees_temp4
    
compass_lookup4 = round(degrees_final4/11.25)

print ("ST23", compass_brackets[compass_lookup4], degrees_final4)


### Irina ###
###16:30-18:37

origin_lon5 = -70.131569
destination_lon5 = -70.138028
origin_lat5 = 41.896148
destination_lat5 = 41.901963

delta_lon5 = destination_lon5-origin_lon5
delta_lat5 = destination_lat5-origin_lat5

degrees_temp5 = math.atan2(delta_lon5, delta_lat5)/math.pi*180

if degrees_temp5<0:
    degrees_final5 = 360 + degrees_temp5
else:
    degrees_final5 = degrees_temp5
    
compass_lookup5 = round(degrees_final5/11.25)

print ("S2", compass_brackets[compass_lookup5], degrees_final5)


### Drogued Turtle ###
###16:12-18:10

origin_lon6 = -70.131998
destination_lon6 = -70.136547
origin_lat6 = 41.896942
destination_lat6 = 41.900225

delta_lon6 = destination_lon6-origin_lon6
delta_lat6 = destination_lat6-origin_lat6

degrees_temp6 = math.atan2(delta_lon6, delta_lat6)/math.pi*180

if degrees_temp6<0:
    degrees_final6 = 360 + degrees_temp6
else:
    degrees_final6 = degrees_temp6
    
compass_lookup6 = round(degrees_final6/11.25)

print ("SST2", compass_brackets[compass_lookup6], degrees_final6)


print (" ") #to add space between dates


################   Nov 19, 2019   ########################

print ("November 19, 2019")

### Miniboat ###
###15:26-18:22

origin_lon1 = -70.134423
destination_lon1 = -70.088096
origin_lat1 = 41.896877
destination_lat1 = 41.89971

delta_lon1 = destination_lon1-origin_lon1
delta_lat1 = destination_lat1-origin_lat1

degrees_temp1 = math.atan2(delta_lon1, delta_lat1)/math.pi*180

if degrees_temp1<0:
    degrees_final1 = 360 + degrees_temp1
else:
    degrees_final1 = degrees_temp1
    
compass_lookup1 = round(degrees_final1/11.25)

print ("MB4", compass_brackets[compass_lookup1], degrees_final1)


### Surface Turtle 42 ####
###15:25-18:34

origin_lon2 = -70.134497
destination_lon2 = -70.1164
origin_lat2 = 41.896881
destination_lat2 = 41.8926

delta_lon2 = destination_lon2-origin_lon2
delta_lat2 = destination_lat2-origin_lat2

degrees_temp2 = math.atan2(delta_lon2, delta_lat2)/math.pi*180

if degrees_temp2<0:
    degrees_final2 = 360 + degrees_temp2
else:
    degrees_final2 = degrees_temp2
    

compass_lookup2 = round(degrees_final2/11.25)

print ("ST42", compass_brackets[compass_lookup2], degrees_final2)


### Surface turtle 43 ###
###15:25-18:34

origin_lon3 = -70.1345
destination_lon3 = -70.1152
origin_lat3 = 41.8969
destination_lat3 = 41.8922

delta_lon3 = destination_lon3-origin_lon3
delta_lat3 = destination_lat3-origin_lat3

degrees_temp3 = math.atan2(delta_lon3, delta_lat3)/math.pi*180

if degrees_temp3<0:
    degrees_final3 = 360 + degrees_temp3
else:
    degrees_final3 = degrees_temp3
    

compass_lookup3 = round(degrees_final3/11.25)

print ("ST43", compass_brackets[compass_lookup3], degrees_final3)


### Irina ###
###15:31-18:34

origin_lon4 = -70.133607
destination_lon4 = -70.118995
origin_lat4 = 41.897103
destination_lat4 = 41.888895

delta_lon4 = destination_lon4-origin_lon4
delta_lat4 = destination_lat4-origin_lat4

degrees_temp4 = math.atan2(delta_lon4, delta_lat4)/math.pi*180

if degrees_temp4<0:
    degrees_final4 = 360 + degrees_temp4
else:
    degrees_final4 = degrees_temp4
    
compass_lookup4 = round(degrees_final4/11.25)

print ("S4", compass_brackets[compass_lookup4], degrees_final4)


### Drogued Turtle ###
###16:25-18:21

origin_lon5 = -70.128629
destination_lon5 = -70.118008
origin_lat5 = 41.896749
destination_lat5 = 41.891985

delta_lon5 = destination_lon5-origin_lon5
delta_lat5 = destination_lat5-origin_lat5

degrees_temp5 = math.atan2(delta_lon5, delta_lat5)/math.pi*180

if degrees_temp5<0:
    degrees_final5 = 360 + degrees_temp5
else:
    degrees_final5 = degrees_temp5
    
compass_lookup5 = round(degrees_final5/11.25)

print ("SST4", compass_brackets[compass_lookup5], degrees_final5)


print (" ") 


################   Nov 26, 2019   ########################

print ("November 26, 2019")

### Miniboat ###
###21:22-23:08

origin_lon1 = -70.115562
destination_lon1 = -70.077839
origin_lat1 = 41.922069
destination_lat1 = 41.972816

delta_lon1 = destination_lon1-origin_lon1
delta_lat1 = destination_lat1-origin_lat1

degrees_temp1 = math.atan2(delta_lon1, delta_lat1)/math.pi*180

if degrees_temp1<0:
    degrees_final1 = 360 + degrees_temp1
else:
    degrees_final1 = degrees_temp1
    
compass_lookup1 = round(degrees_final1/11.25)

print ("MB6", compass_brackets[compass_lookup1], degrees_final1)


### Surface Turtle 62 ###
###20:36-23:20

origin_lon2 = -70.1349
destination_lon2 = -70.1212
origin_lat2 = 41.8977
destination_lat2 = 41.9121

delta_lon2 = destination_lon2-origin_lon2
delta_lat2 = destination_lat2-origin_lat2

degrees_temp2 = math.atan2(delta_lon2, delta_lat2)/math.pi*180

if degrees_temp2<0:
    degrees_final2 = 360 + degrees_temp2
else:
    degrees_final2 = degrees_temp2
    

compass_lookup2 = round(degrees_final2/11.25)

print ("ST62", compass_brackets[compass_lookup2], degrees_final2)


### Irina ###
###20:31-23:35

origin_lon3 = -70.138907
destination_lon3 = -70.125046
origin_lat3 = 41.885301
destination_lat3 = 41.905053

delta_lon3 = destination_lon3-origin_lon3
delta_lat3 = destination_lat3-origin_lat3

degrees_temp3 = math.atan2(delta_lon3, delta_lat3)/math.pi*180

if degrees_temp3<0:
    degrees_final3 = 360 + degrees_temp3
else:
    degrees_final3 = degrees_temp3
    

compass_lookup3 = round(degrees_final3/11.25)

print ("S6", compass_brackets[compass_lookup3], degrees_final3)


### Drogued Turtle ###
###20:51-23:38

origin_lon4 = -70.135667
destination_lon4 = -70.122449
origin_lat4 = 41.894920
destination_lat4 = 41.907338

delta_lon4 = destination_lon4-origin_lon4
delta_lat4 = destination_lat4-origin_lat4

degrees_temp4 = math.atan2(delta_lon4, delta_lat4)/math.pi*180

if degrees_temp4<0:
    degrees_final4 = 360 + degrees_temp4
else:
    degrees_final4 = degrees_temp4
    
compass_lookup4 = round(degrees_final4/11.25)

print ("SST6", compass_brackets[compass_lookup4], degrees_final4)
