# Supplementary material for: Developing bottom drifters to better understand the stranding locations of cold-stunned sea turtles in Cape Cod Bay, Massachusetts
Source: PeerJ. 2023 Aug 30;11:e15866. doi: 10.7717/peerj.15866 (PMC10474834; doi:10.7717/peerj.15866)
Supplement: Supplemental Information 26 — This information was used to estimate the drift speed. [file peerj-11-15866-s026.py]

#!/usr/bin/env python3
# -*- coding: utf-8 -*-
"""
Created on Thu Feb 18 08:41:13 2021

@author: feliciawoods13

to calculate the distance between two corrdinates

"""


#pip install geopy
from geopy.distance import geodesic

"""
origin = (41.8984, -70.1321)  # (latitude, longitude) don't confuse
dest = (41.9771, -70.1261)

print(, geodesic(origin, dist).meters)
print(geodesic(origin, dist).kilometers) 
print(geodesic(origin, dist).miles)  
"""

### Nov 14
print ("Nov 14")
### miniboat
origin = (41.8984, -70.1321)
destination = (41.9771, -70.1261)

print("MB2", geodesic(origin, destination) .meters, "m")


### Surface turtle 21
origin = (41.8982, -70.1326)  
destination = (41.9072, -70.1386)

print("ST21", geodesic(origin, destination).meters, "m")

### Surface turtle 22
origin = (41.8981, -70.1325)
destination = (41.9083, -70.1381)

print("ST22", geodesic(origin, destination).meters, "m")

### Surface turtle 23
origin = (41.8982, -70.1326)
destination = (41.9083, -70.1410	)

print("ST23", geodesic(origin, destination).meters, "m")

### Surface2
origin = (41.8961, -70.1316)
destination = (41.9020, -70.1380)

print("S2", geodesic(origin, destination).meters, "m")

### Drogued SubSurface turtle 2
origin = (41.8969, -70.1320)
destination = (41.9002, -70.1365	)

print("SST2", geodesic(origin, destination).meters, "m")

#################################################

### Nov 19
print ("") #to add space between dates
print ("Nov 19")
### miniboat
origin = (41.8969, -70.1344)
destination = (41.8997, -70.0881)

print("MB4", geodesic(origin, destination).meters, "m")


### Surface turtle 42
origin = (41.8969, -70.1345)
destination = (	41.8926, -70.1164)

print("ST42", geodesic(origin, destination).meters, "m")

### Surface turtle 43
origin = (41.8969, -70.1345)
destination = (41.8922, -70.1152	)

print("ST43", geodesic(origin, destination).meters, "m")

### Surface 4
origin = (41.8971, -70.1336)
destination = (41.8889, -70.1190	)

print("S4", geodesic(origin, destination).meters, "m")

### Drogued SubSurface Turtle 4
origin = (41.8967, -70.1286)
destination = (41.8920, -70.1180	)

print("SST4", geodesic(origin, destination).meters, "m")

###############################################
### Nov 26
print ("") #to add space between dates
print ("Nov 26")
### miniboat 6
origin = (41.9221, -70.1156)
destination = (41.9728, -70.0778)

print("MB6", geodesic(origin, destination).meters, "m")


### Surface turtle 61
origin = (41.8977, -70.1349)  
destination = (41.9121, -70.1212)

print("ST62", geodesic(origin, destination).meters, "m")


### Surface 6
origin = (41.8853, -70.1389)
destination = (41.9051, -70.1250)

print("S6", geodesic(origin, destination).meters, "m")

### Drogued SubSurface Turtle 6
origin = (41.8949, -70.1357)
destination = (	41.9073, -70.1224)

print("SST6", geodesic(origin, destination).meters, "m")
